# Supplementary material for: CTCF, BEAF-32, and CP190 are not required for the establishment of TADs in early Drosophila embryos but have locus-specific roles
Source: Sci Adv. 2023 Feb 3;9(5):eade1085. doi: 10.1126/sciadv.ade1085 (PMC9897672; doi:10.1126/sciadv.ade1085)
Supplement: Supplementary file 2 — Tables S1 to S5 [file sciadv.ade1085_tables_s1_to_s5.zip]

Archive with 5 entries (5 files):
- sciadv.ade1085_table_s1.xlsx
- sciadv.ade1085_table_s2.xlsx
- sciadv.ade1085_table_s3.xlsx
- sciadv.ade1085_table_s4.xlsx
- sciadv.ade1085_table_s5.xlsx
