# Supplementary material for: CTCF, BEAF-32, and CP190 are not required for the establishment of TADs in early Drosophila embryos but have locus-specific roles
Source: Sci Adv. 2023 Feb 3;9(5):eade1085. doi: 10.1126/sciadv.ade1085 (PMC9897672; doi:10.1126/sciadv.ade1085)
Supplement: Supplementary file 2 — Tables S1 to S5 [file sciadv.ade1085_tables_s1_to_s5.zip › sciadv.ade1085_table_s1.xlsx]

## Sheet: BEAF-32 Depletion
chrom1	start1	end1	chrom2	start2	end2	bin1	bin2	diff_score	cnr
chr2L	155000	165000	chr2L	155000	165000	16	16	0.0608927	10
chr2L	285000	295000	chr2L	285000	295000	29	29	-0.02056	10
chr2L	415000	425000	chr2L	415000	425000	42	42	-0.0938992	10
chr2L	595000	605000	chr2L	595000	605000	60	60	0.0594159	10
chr2L	725000	735000	chr2L	725000	735000	73	73	1e-08
chr2L	865000	875000	chr2L	865000	875000	87	87	-0.000236774	10
chr2L	1075000	1085000	chr2L	1075000	1085000	108	108	-0.0951599	10
chr2L	1175000	1185000	chr2L	1175000	1185000	118	118	-0.0854564	10
chr2L	1385000	1395000	chr2L	1385000	1395000	139	139	-0.545557	10
chr2L	1505000	1515000	chr2L	1505000	1515000	151	151	-0.0524499	10
chr2L	1615000	1625000	chr2L	1615000	1625000	162	162	0.315771	0
chr2L	1875000	1885000	chr2L	1875000	1885000	188	188	0.124409	0
chr2L	1975000	1985000	chr2L	1975000	1985000	198	198	-0.0114896	8.58983
chr2L	2145000	2155000	chr2L	2145000	2155000	215	215	-0.0185726	10
chr2L	2365000	2375000	chr2L	2365000	2375000	237	237	0.0177536	10
chr2L	2455000	2465000	chr2L	2455000	2465000	246	246	-0.442787	6.99778
chr2L	2575000	2585000	chr2L	2575000	2585000	258	258	1e-08
chr2L	2745000	2755000	chr2L	2745000	2755000	275	275	0.0422731	10
chr2L	2865000	2875000	chr2L	2865000	2875000	287	287	0.0351887	10
chr2L	2985000	2995000	chr2L	2985000	2995000	299	299	-0.0388646	10
chr2L	3165000	3175000	chr2L	3165000	3175000	317	317	0.0338925	10
chr2L	3295000	3305000	chr2L	3295000	3305000	330	330	1e-08
chr2L	3465000	3475000	chr2L	3465000	3475000	347	347	-0.00424166	10
chr2L	3615000	3625000	chr2L	3615000	3625000	362	362	-0.184486	10
chr2L	3805000	3815000	chr2L	3805000	3815000	381	381	0.103348	10
chr2L	3865000	3875000	chr2L	3865000	3875000	387	387	-0.0756861	10
chr2L	4025000	4035000	chr2L	4025000	4035000	403	403	-0.201719	10
chr2L	4225000	4235000	chr2L	4225000	4235000	423	423	0.108617	3.8592
chr2L	4375000	4385000	chr2L	4375000	4385000	438	438	-0.175619	10
chr2L	4455000	4465000	chr2L	4455000	4465000	446	446	-0.0513706	10
chr2L	4575000	4585000	chr2L	4575000	4585000	458	458	1e-08
chr2L	4685000	4695000	chr2L	4685000	4695000	469	469	1e-08
chr2L	4815000	4825000	chr2L	4815000	4825000	482	482	0.0778445	10
chr2L	4965000	4975000	chr2L	4965000	4975000	497	497	-0.0185981	10
chr2L	5055000	5065000	chr2L	5055000	5065000	506	506	-0.0702198	10
chr2L	5265000	5275000	chr2L	5265000	5275000	527	527	-0.170394	10
chr2L	5325000	5335000	chr2L	5325000	5335000	533	533	-0.111863	9.62303
chr2L	5535000	5545000	chr2L	5535000	5545000	554	554	-0.0140428	10
chr2L	5715000	5725000	chr2L	5715000	5725000	572	572	1e-08
chr2L	5795000	5805000	chr2L	5795000	5805000	580	580	0.152725	7.39785
chr2L	5975000	5985000	chr2L	5975000	5985000	598	598	-0.0304654	10
chr2L	6045000	6055000	chr2L	6045000	6055000	605	605	0.00145832	10
chr2L	6475000	6485000	chr2L	6475000	6485000	648	648	0.0617296	10
chr2L	6615000	6625000	chr2L	6615000	6625000	662	662	-0.100854	10
chr2L	6715000	6725000	chr2L	6715000	6725000	672	672	-0.0805297	10
chr2L	6795000	6805000	chr2L	6795000	6805000	680	680	0.316514	0
chr2L	6915000	6925000	chr2L	6915000	6925000	692	692	-0.100756	10
chr2L	7045000	7055000	chr2L	7045000	7055000	705	705	0.0509419	10
chr2L	7215000	7225000	chr2L	7215000	7225000	722	722	-0.0878956	10
chr2L	7305000	7315000	chr2L	7305000	7315000	731	731	-0.152537	10
chr2L	7405000	7415000	chr2L	7405000	7415000	741	741	0.209345	10
chr2L	7495000	7505000	chr2L	7495000	7505000	750	750	0.0413	10
chr2L	7635000	7645000	chr2L	7635000	7645000	764	764	0.366689	0
chr2L	7815000	7825000	chr2L	7815000	7825000	782	782	-0.0302456	10
chr2L	7885000	7895000	chr2L	7885000	7895000	789	789	-0.0469528	5.86036
chr2L	8035000	8045000	chr2L	8035000	8045000	804	804	-0.0884498	10
chr2L	8135000	8145000	chr2L	8135000	8145000	814	814	-0.0225026	10
chr2L	8295000	8305000	chr2L	8295000	8305000	830	830	-0.0694929	10
chr2L	8405000	8415000	chr2L	8405000	8415000	841	841	0.0353415	10
chr2L	8525000	8535000	chr2L	8525000	8535000	853	853	-0.14266	10
chr2L	8685000	8695000	chr2L	8685000	8695000	869	869	0.131947	0
chr2L	8735000	8745000	chr2L	8735000	8745000	874	874	0.231461	0
chr2L	8805000	8815000	chr2L	8805000	8815000	881	881	1e-08
chr2L	8885000	8895000	chr2L	8885000	8895000	889	889	-0.00446723	4.0643
chr2L	8955000	8965000	chr2L	8955000	8965000	896	896	0.207149	7.17627
chr2L	9155000	9165000	chr2L	9155000	9165000	916	916	0.0590664	2.93842
chr2L	9245000	9255000	chr2L	9245000	9255000	925	925	0.225822	0
chr2L	9445000	9455000	chr2L	9445000	9455000	945	945	-0.0842494	10
chr2L	9565000	9575000	chr2L	9565000	9575000	957	957	-0.0425083	7.40273
chr2L	9705000	9715000	chr2L	9705000	9715000	971	971	0.0039403	10
chr2L	9885000	9895000	chr2L	9885000	9895000	989	989	0.078115	10
chr2L	9995000	10005000	chr2L	9995000	10005000	1000	1000	-0.0329048	10
chr2L	10195000	10205000	chr2L	10195000	10205000	1020	1020	0.0070803	10
chr2L	10425000	10435000	chr2L	10425000	10435000	1043	1043	0.0405802	10
chr2L	10725000	10735000	chr2L	10725000	10735000	1073	1073	-0.131049	4.04542
chr2L	10845000	10855000	chr2L	10845000	10855000	1085	1085	1e-08
chr2L	10965000	10975000	chr2L	10965000	10975000	1097	1097	0.0323703	10
chr2L	11075000	11085000	chr2L	11075000	11085000	1108	1108	-0.55609	3.83669
chr2L	11275000	11285000	chr2L	11275000	11285000	1128	1128	0.14673	10
chr2L	11515000	11525000	chr2L	11515000	11525000	1152	1152	-0.016168	10
chr2L	11785000	11795000	chr2L	11785000	11795000	1179	1179	1e-08
chr2L	11995000	12005000	chr2L	11995000	12005000	1200	1200	0.00350321	10
chr2L	12095000	12105000	chr2L	12095000	12105000	1210	1210	-0.04988	10
chr2L	12425000	12435000	chr2L	12425000	12435000	1243	1243	-0.0294703	10
chr2L	12535000	12545000	chr2L	12535000	12545000	1254	1254	-0.0362104	10
chr2L	12705000	12715000	chr2L	12705000	12715000	1271	1271	-0.0436916	10
chr2L	13015000	13025000	chr2L	13015000	13025000	1302	1302	1e-08
chr2L	13155000	13165000	chr2L	13155000	13165000	1316	1316	0.0234538	10
chr2L	13365000	13375000	chr2L	13365000	13375000	1337	1337	0.0573994	10
chr2L	13545000	13555000	chr2L	13545000	13555000	1355	1355	0.0896622	1.29645
chr2L	13635000	13645000	chr2L	13635000	13645000	1364	1364	0.387391	0
chr2L	13825000	13835000	chr2L	13825000	13835000	1383	1383	0.0115105	10
chr2L	13905000	13915000	chr2L	13905000	13915000	1391	1391	-0.129679	10
chr2L	14015000	14025000	chr2L	14015000	14025000	1402	1402	1e-08
chr2L	14085000	14095000	chr2L	14085000	14095000	1409	1409	1e-08
chr2L	14255000	14265000	chr2L	14255000	14265000	1426	1426	0.115713	10
chr2L	14355000	14365000	chr2L	14355000	14365000	1436	1436	-0.0129926	10
chr2L	14495000	14505000	chr2L	14495000	14505000	1450	1450	-0.528899	0
chr2L	14585000	14595000	chr2L	14585000	14595000	1459	1459	0.307947	1.43931
chr2L	14695000	14705000	chr2L	14695000	14705000	1470	1470	0.113476	0
chr2L	15005000	15015000	chr2L	15005000	15015000	1501	1501	0.0847791	10
chr2L	15055000	15065000	chr2L	15055000	15065000	1506	1506	-0.0346813	10
chr2L	15265000	15275000	chr2L	15265000	15275000	1527	1527	0.0374352	10
chr2L	15325000	15335000	chr2L	15325000	15335000	1533	1533	-0.241216	0
chr2L	15495000	15505000	chr2L	15495000	15505000	1550	1550	-0.173857	10
chr2L	15745000	15755000	chr2L	15745000	15755000	1575	1575	0	0
chr2L	16255000	16265000	chr2L	16255000	16265000	1626	1626	-0.0792896	10
chr2L	16345000	16355000	chr2L	16345000	16355000	1635	1635	-0.0161604	10
chr2L	16485000	16495000	chr2L	16485000	16495000	1649	1649	-0.00795174	10
chr2L	16735000	16745000	chr2L	16735000	16745000	1674	1674	-0.00670277	10
chr2L	16875000	16885000	chr2L	16875000	16885000	1688	1688	0.044682	6.84536
chr2L	17115000	17125000	chr2L	17115000	17125000	1712	1712	1e-08
chr2L	17185000	17195000	chr2L	17185000	17195000	1719	1719	1e-08
chr2L	17365000	17375000	chr2L	17365000	17375000	1737	1737	-0.0417251	10
chr2L	17605000	17615000	chr2L	17605000	17615000	1761	1761	1e-08
chr2L	17715000	17725000	chr2L	17715000	17725000	1772	1772	1e-08
chr2L	17785000	17795000	chr2L	17785000	17795000	1779	1779	1e-08
chr2L	18145000	18155000	chr2L	18145000	18155000	1815	1815	-0.126887	9.94561
chr2L	18285000	18295000	chr2L	18285000	18295000	1829	1829	1e-08
chr2L	18435000	18445000	chr2L	18435000	18445000	1844	1844	-0.0156995	3.83913
chr2L	18595000	18605000	chr2L	18595000	18605000	1860	1860	-0.088453	10
chr2L	18705000	18715000	chr2L	18705000	18715000	1871	1871	0.0242574	10
chr2L	18835000	18845000	chr2L	18835000	18845000	1884	1884	-0.0383169	10
chr2L	18945000	18955000	chr2L	18945000	18955000	1895	1895	-0.120896	10
chr2L	19045000	19055000	chr2L	19045000	19055000	1905	1905	-0.0267624	10
chr2L	19175000	19185000	chr2L	19175000	19185000	1918	1918	-0.0342391	10
chr2L	19365000	19375000	chr2L	19365000	19375000	1937	1937	-0.212248	4.64804
chr2L	19435000	19445000	chr2L	19435000	19445000	1944	1944	-0.0143894	10
chr2L	19575000	19585000	chr2L	19575000	19585000	1958	1958	-0.0477906	10
chr2L	19805000	19815000	chr2L	19805000	19815000	1981	1981	-0.0474472	10
chr2L	19915000	19925000	chr2L	19915000	19925000	1992	1992	0.426992	3.35163
chr2L	20065000	20075000	chr2L	20065000	20075000	2007	2007	-0.115293	10
chr2L	20335000	20345000	chr2L	20335000	20345000	2034	2034	0.0818578	4.31888
chr2L	20415000	20425000	chr2L	20415000	20425000	2042	2042	0.232592	0
chr2L	20462500	20475000	chr2L	20462500	20475000	2046	2046	0.498599	0
chr2L	20635000	20645000	chr2L	20635000	20645000	2064	2064	-0.102636	0
chr2L	20785000	20795000	chr2L	20785000	20795000	2079	2079	-0.0210236	10
chr2L	20925000	20935000	chr2L	20925000	20935000	2093	2093	0.135169	10
chr2L	21105000	21115000	chr2L	21105000	21115000	2111	2111	-0.110862	10
chr2L	21225000	21235000	chr2L	21225000	21235000	2123	2123	-0.0322101	10
chr2L	21305000	21315000	chr2L	21305000	21315000	2131	2131	-0.091637	1.46572
chr2L	21635000	21645000	chr2L	21635000	21645000	2164	2164	-0.416989	10
chr2L	21755000	21765000	chr2L	21755000	21765000	2176	2176	-0.147627	10
chr2L	21895000	21905000	chr2L	21895000	21905000	2190	2190	1e-08
chr2L	22115000	22125000	chr2L	22115000	22125000	2212	2212	-0.452094	10
chr2L	22275000	22285000	chr2L	22275000	22285000	2228	2228	1e-08
chr2L	22535000	22545000	chr2L	22535000	22545000	2254	2254	0	0
chr2L	22585000	22595000	chr2L	22585000	22595000	2259	2259	0	0
chr2L	22705000	22715000	chr2L	22705000	22715000	2271	2271	1e-08
chr2L	22885000	22925000	chr2L	22885000	22925000	2290	2290	0	0
chr2L	23045000	23055000	chr2L	23045000	23055000	2305	2305	1e-08
chr2L	23175000	23185000	chr2L	23175000	23185000	2318	2318	0	0
chr2L	23325000	23335000	chr2L	23325000	23335000	2333	2333	0	0
chr2R	495000	505000	chr2R	495000	505000	2401	2401	0	0
chr2R	1255000	1265000	chr2R	1255000	1265000	2477	2477	0	0
chr2R	1345000	1355000	chr2R	1345000	1355000	2486	2486	1e-08
chr2R	1465000	1475000	chr2R	1465000	1475000	2498	2498	-0.00405947	10
chr2R	1625000	1635000	chr2R	1625000	1635000	2514	2514	0	0
chr2R	1817500	1832500	chr2R	1817500	1832500	2533	2533	0	0
chr2R	2095000	2105000	chr2R	2095000	2105000	2561	2561	0	0
chr2R	2245000	2255000	chr2R	2245000	2255000	2576	2576	0	0
chr2R	2545000	2555000	chr2R	2545000	2555000	2606	2606	0	0
chr2R	2845000	2855000	chr2R	2845000	2855000	2636	2636	0	0
chr2R	2987500	3002500	chr2R	2987500	3002500	2650	2650	1e-08
chr2R	3367500	3382500	chr2R	3367500	3382500	2688	2688	0	0
chr2R	3485000	3495000	chr2R	3485000	3495000	2700	2700	0	0
chr2R	3885000	3895000	chr2R	3885000	3895000	2740	2740	0	0
chr2R	4015000	4025000	chr2R	4015000	4025000	2753	2753	0	0
chr2R	4265000	4275000	chr2R	4265000	4275000	2778	2778	1e-08
chr2R	4415000	4425000	chr2R	4415000	4425000	2793	2793	0	0
chr2R	4605000	4615000	chr2R	4605000	4615000	2812	2812	1e-08
chr2R	4805000	4815000	chr2R	4805000	4815000	2832	2832	-0.538119	0
chr2R	5195000	5205000	chr2R	5195000	5205000	2871	2871	1e-08
chr2R	5255000	5265000	chr2R	5255000	5265000	2877	2877	1e-08
chr2R	5355000	5365000	chr2R	5355000	5365000	2887	2887	1e-08
chr2R	5645000	5655000	chr2R	5645000	5655000	2916	2916	0.0747725	7.90536
chr2R	5765000	5775000	chr2R	5765000	5775000	2928	2928	0.137757	7.69622
chr2R	5965000	5975000	chr2R	5965000	5975000	2948	2948	-0.092507	10
chr2R	6015000	6025000	chr2R	6015000	6025000	2953	2953	0.142075	10
chr2R	6215000	6225000	chr2R	6215000	6225000	2973	2973	-0.0898968	10
chr2R	6400000	6425000	chr2R	6400000	6425000	2992	2992	0	0
chr2R	6495000	6505000	chr2R	6495000	6505000	3001	3001	0.0441386	7.461
chr2R	6655000	6665000	chr2R	6655000	6665000	3017	3017	0.00284771	10
chr2R	6805000	6815000	chr2R	6805000	6815000	3032	3032	1e-08
chr2R	6995000	7005000	chr2R	6995000	7005000	3051	3051	0.101456	9.81534
chr2R	7375000	7385000	chr2R	7375000	7385000	3089	3089	-0.185422	10
chr2R	7475000	7485000	chr2R	7475000	7485000	3099	3099	-0.0473638	10
chr2R	7665000	7675000	chr2R	7665000	7675000	3118	3118	1e-08
chr2R	7785000	7795000	chr2R	7785000	7795000	3130	3130	1e-08
chr2R	7955000	7965000	chr2R	7955000	7965000	3147	3147	-0.0427822	10
chr2R	8065000	8075000	chr2R	8065000	8075000	3158	3158	0.0877418	10
chr2R	8165000	8175000	chr2R	8165000	8175000	3168	3168	0.0457848	10
chr2R	8245000	8255000	chr2R	8245000	8255000	3176	3176	-0.0981543	10
chr2R	8385000	8395000	chr2R	8385000	8395000	3190	3190	1e-08
chr2R	8655000	8665000	chr2R	8655000	8665000	3217	3217	-0.108365	10
chr2R	8895000	8905000	chr2R	8895000	8905000	3241	3241	0.086745	10
chr2R	9095000	9105000	chr2R	9095000	9105000	3261	3261	0.0482972	10
chr2R	9195000	9205000	chr2R	9195000	9205000	3271	3271	-0.0306525	10
chr2R	9285000	9295000	chr2R	9285000	9295000	3280	3280	0.0873832	10
chr2R	9395000	9405000	chr2R	9395000	9405000	3291	3291	-0.118651	10
chr2R	9585000	9595000	chr2R	9585000	9595000	3310	3310	-0.0692547	7.07581
chr2R	9685000	9695000	chr2R	9685000	9695000	3320	3320	1e-08
chr2R	9815000	9825000	chr2R	9815000	9825000	3333	3333	0.182162	10
chr2R	9955000	9965000	chr2R	9955000	9965000	3347	3347	0.202213	10
chr2R	10075000	10085000	chr2R	10075000	10085000	3359	3359	-0.110349	10
chr2R	10245000	10255000	chr2R	10245000	10255000	3376	3376	1e-08
chr2R	10425000	10435000	chr2R	10425000	10435000	3394	3394	-0.0356222	10
chr2R	10535000	10545000	chr2R	10535000	10545000	3405	3405	-0.375656	10
chr2R	10805000	10815000	chr2R	10805000	10815000	3432	3432	0.0508227	10
chr2R	10895000	10905000	chr2R	10895000	10905000	3441	3441	-0.0207072	10
chr2R	11195000	11205000	chr2R	11195000	11205000	3471	3471	-0.443002	10
chr2R	11275000	11285000	chr2R	11275000	11285000	3479	3479	-0.0700078	10
chr2R	11365000	11375000	chr2R	11365000	11375000	3488	3488	0.109254	10
chr2R	11445000	11455000	chr2R	11445000	11455000	3496	3496	0.00570362	10
chr2R	11635000	11645000	chr2R	11635000	11645000	3515	3515	-0.0202856	10
chr2R	11805000	11815000	chr2R	11805000	11815000	3532	3532	-0.167104	3.84756
chr2R	11895000	11905000	chr2R	11895000	11905000	3541	3541	0.0586155	10
chr2R	12025000	12035000	chr2R	12025000	12035000	3554	3554	-0.0209936	8.74938
chr2R	12145000	12155000	chr2R	12145000	12155000	3566	3566	0.0445948	10
chr2R	12335000	12345000	chr2R	12335000	12345000	3585	3585	0.0261638	10
chr2R	12445000	12455000	chr2R	12445000	12455000	3596	3596	0.0297885	10
chr2R	12585000	12595000	chr2R	12585000	12595000	3610	3610	-0.0532887	10
chr2R	12755000	12765000	chr2R	12755000	12765000	3627	3627	-0.143169	10
chr2R	12865000	12875000	chr2R	12865000	12875000	3638	3638	-0.00883181	10
chr2R	13035000	13045000	chr2R	13035000	13045000	3655	3655	-0.0801119	10
chr2R	13225000	13235000	chr2R	13225000	13235000	3674	3674	0.0254139	10
chr2R	13445000	13455000	chr2R	13445000	13455000	3696	3696	-0.00341347	10
chr2R	13555000	13565000	chr2R	13555000	13565000	3707	3707	-0.0536326	10
chr2R	13825000	13835000	chr2R	13825000	13835000	3734	3734	-0.0899995	10
chr2R	13955000	13965000	chr2R	13955000	13965000	3747	3747	0.0335608	10
chr2R	14165000	14175000	chr2R	14165000	14175000	3768	3768	-0.0482263	10
chr2R	14305000	14315000	chr2R	14305000	14315000	3782	3782	-0.0803052	10
chr2R	14425000	14435000	chr2R	14425000	14435000	3794	3794	-0.139926	10
chr2R	14485000	14495000	chr2R	14485000	14495000	3800	3800	-0.111352	10
chr2R	14615000	14625000	chr2R	14615000	14625000	3813	3813	-0.188202	9.75548
chr2R	14745000	14755000	chr2R	14745000	14755000	3826	3826	-0.00634895	4.6287
chr2R	14855000	14865000	chr2R	14855000	14865000	3837	3837	-0.030157	10
chr2R	14975000	14985000	chr2R	14975000	14985000	3849	3849	-0.0565253	10
chr2R	15135000	15145000	chr2R	15135000	15145000	3865	3865	-0.172981	7.21695
chr2R	15215000	15225000	chr2R	15215000	15225000	3873	3873	-0.00890168	2.593
chr2R	15315000	15325000	chr2R	15315000	15325000	3883	3883	-0.0437616	10
chr2R	15525000	15535000	chr2R	15525000	15535000	3904	3904	-0.0679632	2.33937
chr2R	15675000	15685000	chr2R	15675000	15685000	3919	3919	-0.113715	10
chr2R	15865000	15875000	chr2R	15865000	15875000	3938	3938	-0.11713	10
chr2R	15925000	15935000	chr2R	15925000	15935000	3944	3944	-0.002857	10
chr2R	16005000	16015000	chr2R	16005000	16015000	3952	3952	-0.0630313	10
chr2R	16105000	16115000	chr2R	16105000	16115000	3962	3962	-0.0139386	10
chr2R	16195000	16205000	chr2R	16195000	16205000	3971	3971	-0.0132793	10
chr2R	16345000	16355000	chr2R	16345000	16355000	3986	3986	0.087478	10
chr2R	16585000	16595000	chr2R	16585000	16595000	4010	4010	0.167112	10
chr2R	16775000	16785000	chr2R	16775000	16785000	4029	4029	0.301274	2.43456
chr2R	16865000	16875000	chr2R	16865000	16875000	4038	4038	-0.00968225	10
chr2R	17005000	17015000	chr2R	17005000	17015000	4052	4052	-0.155923	10
chr2R	17095000	17105000	chr2R	17095000	17105000	4061	4061	0.172885	10
chr2R	17395000	17405000	chr2R	17395000	17405000	4091	4091	0.0201234	10
chr2R	17585000	17595000	chr2R	17585000	17595000	4110	4110	0.0459837	10
chr2R	17675000	17685000	chr2R	17675000	17685000	4119	4119	-0.0291892	10
chr2R	17795000	17805000	chr2R	17795000	17805000	4131	4131	-0.0986942	10
chr2R	17865000	17875000	chr2R	17865000	17875000	4138	4138	-0.0122066	10
chr2R	18125000	18135000	chr2R	18125000	18135000	4164	4164	-0.0726953	10
chr2R	18285000	18295000	chr2R	18285000	18295000	4180	4180	-0.478636	4.5919
chr2R	18445000	18455000	chr2R	18445000	18455000	4196	4196	0.00847202	10
chr2R	18545000	18555000	chr2R	18545000	18555000	4206	4206	0.206143	0
chr2R	18635000	18645000	chr2R	18635000	18645000	4215	4215	-0.037257	10
chr2R	18685000	18695000	chr2R	18685000	18695000	4220	4220	0.138474	10
chr2R	18805000	18815000	chr2R	18805000	18815000	4232	4232	-0.0891574	6.12031
chr2R	18965000	18975000	chr2R	18965000	18975000	4248	4248	1e-08
chr2R	19125000	19135000	chr2R	19125000	19135000	4264	4264	0.0681849	3.83825
chr2R	19285000	19295000	chr2R	19285000	19295000	4280	4280	-0.0630918	10
chr2R	19445000	19455000	chr2R	19445000	19455000	4296	4296	-0.0206426	10
chr2R	19655000	19665000	chr2R	19655000	19665000	4317	4317	-0.171341	10
chr2R	19825000	19835000	chr2R	19825000	19835000	4334	4334	1e-08
chr2R	19935000	19945000	chr2R	19935000	19945000	4345	4345	1e-08
chr2R	20025000	20035000	chr2R	20025000	20035000	4354	4354	1e-08
chr2R	20115000	20125000	chr2R	20115000	20125000	4363	4363	1e-08
chr2R	20255000	20265000	chr2R	20255000	20265000	4377	4377	-0.0384175	10
chr2R	20325000	20335000	chr2R	20325000	20335000	4384	4384	-0.134459	10
chr2R	20535000	20545000	chr2R	20535000	20545000	4405	4405	-0.130574	10
chr2R	20585000	20595000	chr2R	20585000	20595000	4410	4410	-0.0648948	10
chr2R	20825000	20835000	chr2R	20825000	20835000	4434	4434	0.187322	6.34478
chr2R	21165000	21175000	chr2R	21165000	21175000	4468	4468	-0.104128	10
chr2R	21285000	21295000	chr2R	21285000	21295000	4480	4480	-0.0631931	10
chr2R	21355000	21365000	chr2R	21355000	21365000	4487	4487	-0.125825	10
chr2R	21535000	21545000	chr2R	21535000	21545000	4505	4505	0.0401782	10
chr2R	21715000	21725000	chr2R	21715000	21725000	4523	4523	-0.00228479	10
chr2R	22065000	22075000	chr2R	22065000	22075000	4558	4558	-0.0253172	10
chr2R	22185000	22195000	chr2R	22185000	22195000	4570	4570	0.0119688	7.04279
chr2R	22315000	22325000	chr2R	22315000	22325000	4583	4583	0.0923117	10
chr2R	22405000	22415000	chr2R	22405000	22415000	4592	4592	-0.034641	10
chr2R	22505000	22515000	chr2R	22505000	22515000	4602	4602	1e-08
chr2R	22685000	22695000	chr2R	22685000	22695000	4620	4620	-0.0786731	10
chr2R	22795000	22805000	chr2R	22795000	22805000	4631	4631	-0.050671	8.76361
chr2R	22855000	22865000	chr2R	22855000	22865000	4637	4637	0.191279	10
chr2R	22935000	22945000	chr2R	22935000	22945000	4645	4645	-0.0228071	10
chr2R	23065000	23075000	chr2R	23065000	23075000	4658	4658	0.0271944	9.12963
chr2R	23195000	23205000	chr2R	23195000	23205000	4671	4671	1e-08
chr2R	23355000	23365000	chr2R	23355000	23365000	4687	4687	-0.149082	10
chr2R	23545000	23555000	chr2R	23545000	23555000	4706	4706	-0.0887258	10
chr2R	23645000	23655000	chr2R	23645000	23655000	4716	4716	-0.160036	10
chr2R	23845000	23855000	chr2R	23845000	23855000	4736	4736	-0.0365277	10
chr2R	23955000	23965000	chr2R	23955000	23965000	4747	4747	-0.0930688	10
chr2R	24025000	24035000	chr2R	24025000	24035000	4754	4754	-0.0695443	10
chr2R	24105000	24115000	chr2R	24105000	24115000	4762	4762	-0.272635	10
chr2R	24195000	24205000	chr2R	24195000	24205000	4771	4771	-0.29544	10
chr2R	24335000	24345000	chr2R	24335000	24345000	4785	4785	0.151944	0.274686
chr2R	24405000	24415000	chr2R	24405000	24415000	4792	4792	1e-08
chr2R	24515000	24525000	chr2R	24515000	24525000	4803	4803	-0.0505669	10
chr2R	24785000	24795000	chr2R	24785000	24795000	4830	4830	-0.0151476	10
chr2R	24865000	24875000	chr2R	24865000	24875000	4838	4838	-0.0604546	10
chr2R	25005000	25015000	chr2R	25005000	25015000	4852	4852	-0.191221	10
chr2R	25075000	25085000	chr2R	25075000	25085000	4859	4859	0.0810816	10
chr3L	245000	255000	chr3L	245000	255000	4905	4905	-0.0857233	10
chr3L	325000	335000	chr3L	325000	335000	4913	4913	-0.0263252	10
chr3L	535000	545000	chr3L	535000	545000	4934	4934	-0.0455853	10
chr3L	645000	655000	chr3L	645000	655000	4945	4945	-0.139566	10
chr3L	695000	705000	chr3L	695000	705000	4950	4950	-0.0504066	10
chr3L	825000	835000	chr3L	825000	835000	4963	4963	-0.148063	10
chr3L	885000	895000	chr3L	885000	895000	4969	4969	-0.0731562	10
chr3L	1035000	1045000	chr3L	1035000	1045000	4984	4984	1e-08
chr3L	1195000	1205000	chr3L	1195000	1205000	5000	5000	1e-08
chr3L	1345000	1355000	chr3L	1345000	1355000	5015	5015	-0.0139892	10
chr3L	1565000	1575000	chr3L	1565000	1575000	5037	5037	-0.0403595	10
chr3L	1665000	1675000	chr3L	1665000	1675000	5047	5047	-0.129369	10
chr3L	1735000	1745000	chr3L	1735000	1745000	5054	5054	-0.373694	10
chr3L	1795000	1805000	chr3L	1795000	1805000	5060	5060	-0.162636	10
chr3L	1865000	1875000	chr3L	1865000	1875000	5067	5067	-0.0855372	10
chr3L	1965000	1975000	chr3L	1965000	1975000	5077	5077	0.0683572	3.03043
chr3L	2225000	2235000	chr3L	2225000	2235000	5103	5103	0.340459	2.02804
chr3L	2365000	2375000	chr3L	2365000	2375000	5117	5117	0.0402062	6.26273
chr3L	2475000	2485000	chr3L	2475000	2485000	5128	5128	-0.101327	10
chr3L	2585000	2595000	chr3L	2585000	2595000	5139	5139	0.0191869	10
chr3L	2765000	2775000	chr3L	2765000	2775000	5157	5157	0.105192	3.50863
chr3L	2885000	2895000	chr3L	2885000	2895000	5169	5169	0.0602446	4.78758
chr3L	3035000	3045000	chr3L	3035000	3045000	5184	5184	-0.0328028	10
chr3L	3145000	3155000	chr3L	3145000	3155000	5195	5195	0.099135	10
chr3L	3225000	3235000	chr3L	3225000	3235000	5203	5203	0.000193756	10
chr3L	3315000	3325000	chr3L	3315000	3325000	5212	5212	0.0273976	10
chr3L	3465000	3475000	chr3L	3465000	3475000	5227	5227	-0.0246991	10
chr3L	3615000	3625000	chr3L	3615000	3625000	5242	5242	1e-08
chr3L	3785000	3795000	chr3L	3785000	3795000	5259	5259	-0.0351031	10
chr3L	3895000	3905000	chr3L	3895000	3905000	5270	5270	0.0255347	10
chr3L	4105000	4115000	chr3L	4105000	4115000	5291	5291	-0.00741688	10
chr3L	4245000	4255000	chr3L	4245000	4255000	5305	5305	0.0286417	10
chr3L	4405000	4415000	chr3L	4405000	4415000	5321	5321	-0.101431	10
chr3L	4545000	4555000	chr3L	4545000	4555000	5335	5335	0.560499	0
chr3L	4625000	4635000	chr3L	4625000	4635000	5343	5343	0.0254181	10
chr3L	4685000	4695000	chr3L	4685000	4695000	5349	5349	1e-08
chr3L	4835000	4845000	chr3L	4835000	4845000	5364	5364	0.47835	0
chr3L	5145000	5155000	chr3L	5145000	5155000	5395	5395	0.0308113	2.14878
chr3L	5355000	5365000	chr3L	5355000	5365000	5416	5416	1e-08
chr3L	5585000	5595000	chr3L	5585000	5595000	5439	5439	-0.12913	10
chr3L	5745000	5755000	chr3L	5745000	5755000	5455	5455	-0.0762324	10
chr3L	6055000	6065000	chr3L	6055000	6065000	5486	5486	0.0472694	10
chr3L	6175000	6185000	chr3L	6175000	6185000	5498	5498	-0.142605	10
chr3L	6255000	6265000	chr3L	6255000	6265000	5506	5506	0.167571	2.40072
chr3L	6485000	6495000	chr3L	6485000	6495000	5529	5529	-0.125467	6.33584
chr3L	6755000	6765000	chr3L	6755000	6765000	5556	5556	-0.17951	10
chr3L	6975000	6985000	chr3L	6975000	6985000	5578	5578	0.00840128	10
chr3L	7125000	7135000	chr3L	7125000	7135000	5593	5593	-0.172028	0
chr3L	7235000	7245000	chr3L	7235000	7245000	5604	5604	1e-08
chr3L	7325000	7335000	chr3L	7325000	7335000	5613	5613	-0.027271	10
chr3L	7375000	7385000	chr3L	7375000	7385000	5618	5618	-0.0222572	10
chr3L	7525000	7535000	chr3L	7525000	7535000	5633	5633	-0.03633	10
chr3L	7635000	7645000	chr3L	7635000	7645000	5644	5644	1e-08
chr3L	7725000	7735000	chr3L	7725000	7735000	5653	5653	1e-08
chr3L	7895000	7905000	chr3L	7895000	7905000	5670	5670	-0.163006	10
chr3L	7975000	7985000	chr3L	7975000	7985000	5678	5678	-0.0554012	10
chr3L	8065000	8075000	chr3L	8065000	8075000	5687	5687	-0.18153	10
chr3L	8185000	8195000	chr3L	8185000	8195000	5699	5699	-0.223019	10
chr3L	8305000	8315000	chr3L	8305000	8315000	5711	5711	-0.267335	10
chr3L	8445000	8455000	chr3L	8445000	8455000	5725	5725	-0.0696085	10
chr3L	8525000	8535000	chr3L	8525000	8535000	5733	5733	-0.151862	10
chr3L	8645000	8655000	chr3L	8645000	8655000	5745	5745	0.0357934	10
chr3L	8805000	8815000	chr3L	8805000	8815000	5761	5761	1e-08
chr3L	8885000	8895000	chr3L	8885000	8895000	5769	5769	0.243332	0
chr3L	8985000	8995000	chr3L	8985000	8995000	5779	5779	-0.0141158	10
chr3L	9045000	9055000	chr3L	9045000	9055000	5785	5785	-0.0595289	10
chr3L	9125000	9135000	chr3L	9125000	9135000	5793	5793	0.0711172	0
chr3L	9355000	9365000	chr3L	9355000	9365000	5816	5816	0.00192556	10
chr3L	9485000	9495000	chr3L	9485000	9495000	5829	5829	-0.0652947	10
chr3L	9615000	9625000	chr3L	9615000	9625000	5842	5842	1e-08
chr3L	9725000	9735000	chr3L	9725000	9735000	5853	5853	-0.118734	10
chr3L	9855000	9865000	chr3L	9855000	9865000	5866	5866	-0.0894938	10
chr3L	10215000	10225000	chr3L	10215000	10225000	5902	5902	0.179402	4.27291
chr3L	10325000	10335000	chr3L	10325000	10335000	5913	5913	1e-08
chr3L	10685000	10695000	chr3L	10685000	10695000	5949	5949	0.0278827	10
chr3L	10875000	10885000	chr3L	10875000	10885000	5968	5968	-0.128085	10
chr3L	11045000	11055000	chr3L	11045000	11055000	5985	5985	0.0511337	10
chr3L	11115000	11125000	chr3L	11115000	11125000	5992	5992	-0.0247768	10
chr3L	11215000	11225000	chr3L	11215000	11225000	6002	6002	0.0249156	10
chr3L	11355000	11365000	chr3L	11355000	11365000	6016	6016	1e-08
chr3L	11685000	11695000	chr3L	11685000	11695000	6049	6049	-0.140471	10
chr3L	11825000	11835000	chr3L	11825000	11835000	6063	6063	-0.244219	10
chr3L	11915000	11925000	chr3L	11915000	11925000	6072	6072	1e-08
chr3L	11995000	12005000	chr3L	11995000	12005000	6080	6080	0.153067	0
chr3L	12115000	12125000	chr3L	12115000	12125000	6092	6092	-0.00697436	10
chr3L	12265000	12275000	chr3L	12265000	12275000	6107	6107	0.259384	0
chr3L	12415000	12425000	chr3L	12415000	12425000	6122	6122	-0.0142089	10
chr3L	12525000	12535000	chr3L	12525000	12535000	6133	6133	-0.0230544	10
chr3L	12735000	12745000	chr3L	12735000	12745000	6154	6154	0.00233322	10
chr3L	12805000	12815000	chr3L	12805000	12815000	6161	6161	0.00996805	10
chr3L	13035000	13045000	chr3L	13035000	13045000	6184	6184	-0.0515559	10
chr3L	13225000	13235000	chr3L	13225000	13235000	6203	6203	1e-08
chr3L	13385000	13395000	chr3L	13385000	13395000	6219	6219	-0.0766184	10
chr3L	13495000	13505000	chr3L	13495000	13505000	6230	6230	-0.16958	10
chr3L	13685000	13695000	chr3L	13685000	13695000	6249	6249	1e-08
chr3L	13915000	13925000	chr3L	13915000	13925000	6272	6272	-0.068316	10
chr3L	13995000	14005000	chr3L	13995000	14005000	6280	6280	5.27767e-05	10
chr3L	14045000	14055000	chr3L	14045000	14055000	6285	6285	-0.0355255	10
chr3L	14195000	14205000	chr3L	14195000	14205000	6300	6300	-0.136348	10
chr3L	14405000	14415000	chr3L	14405000	14415000	6321	6321	1e-08
chr3L	14555000	14565000	chr3L	14555000	14565000	6336	6336	0.390215	10
chr3L	14625000	14635000	chr3L	14625000	14635000	6343	6343	-0.0955058	10
chr3L	14795000	14805000	chr3L	14795000	14805000	6360	6360	-0.128109	10
chr3L	14975000	14985000	chr3L	14975000	14985000	6378	6378	-0.0941502	10
chr3L	15085000	15095000	chr3L	15085000	15095000	6389	6389	0.0904694	10
chr3L	15145000	15155000	chr3L	15145000	15155000	6395	6395	-0.0424296	10
chr3L	15265000	15275000	chr3L	15265000	15275000	6407	6407	-0.160386	10
chr3L	15345000	15355000	chr3L	15345000	15355000	6415	6415	1e-08
chr3L	15505000	15515000	chr3L	15505000	15515000	6431	6431	-0.0361916	10
chr3L	15585000	15595000	chr3L	15585000	15595000	6439	6439	-0.0119213	10
chr3L	15825000	15835000	chr3L	15825000	15835000	6463	6463	-0.0620365	10
chr3L	15955000	15965000	chr3L	15955000	15965000	6476	6476	0.0526219	10
chr3L	16035000	16045000	chr3L	16035000	16045000	6484	6484	0.00899403	10
chr3L	16125000	16135000	chr3L	16125000	16135000	6493	6493	-0.0477608	10
chr3L	16225000	16235000	chr3L	16225000	16235000	6503	6503	1e-08
chr3L	16405000	16415000	chr3L	16405000	16415000	6521	6521	-0.0214373	10
chr3L	16575000	16585000	chr3L	16575000	16585000	6538	6538	0.0375178	10
chr3L	16775000	16785000	chr3L	16775000	16785000	6558	6558	-0.0938406	10
chr3L	16855000	16865000	chr3L	16855000	16865000	6566	6566	0.050124	10
chr3L	17045000	17055000	chr3L	17045000	17055000	6585	6585	-0.0196157	10
chr3L	17235000	17245000	chr3L	17235000	17245000	6604	6604	1e-08
chr3L	17345000	17355000	chr3L	17345000	17355000	6615	6615	0.0704128	10
chr3L	17415000	17425000	chr3L	17415000	17425000	6622	6622	-0.210377	10
chr3L	17555000	17565000	chr3L	17555000	17565000	6636	6636	-0.409836	10
chr3L	17655000	17665000	chr3L	17655000	17665000	6646	6646	-0.304505	10
chr3L	17845000	17855000	chr3L	17845000	17855000	6665	6665	0.0179143	8.97329
chr3L	17985000	17995000	chr3L	17985000	17995000	6679	6679	0.302781	0
chr3L	18105000	18115000	chr3L	18105000	18115000	6691	6691	-0.112881	10
chr3L	18165000	18175000	chr3L	18165000	18175000	6697	6697	0.00904883	10
chr3L	18365000	18375000	chr3L	18365000	18375000	6717	6717	1e-08
chr3L	18455000	18465000	chr3L	18455000	18465000	6726	6726	1e-08
chr3L	18615000	18625000	chr3L	18615000	18625000	6742	6742	-0.12903	10
chr3L	18735000	18745000	chr3L	18735000	18745000	6754	6754	0.0409002	0
chr3L	18815000	18825000	chr3L	18815000	18825000	6762	6762	-0.0922854	10
chr3L	19035000	19045000	chr3L	19035000	19045000	6784	6784	-0.200769	10
chr3L	19135000	19145000	chr3L	19135000	19145000	6794	6794	0.143036	10
chr3L	19255000	19265000	chr3L	19255000	19265000	6806	6806	-0.0626836	10
chr3L	19555000	19565000	chr3L	19555000	19565000	6836	6836	-0.00967563	10
chr3L	19795000	19805000	chr3L	19795000	19805000	6860	6860	0	0
chr3L	19915000	19925000	chr3L	19915000	19925000	6872	6872	0.00195347	10
chr3L	20085000	20095000	chr3L	20085000	20095000	6889	6889	1e-08
chr3L	20225000	20235000	chr3L	20225000	20235000	6903	6903	0.179832	2.99795
chr3L	20295000	20305000	chr3L	20295000	20305000	6910	6910	-0.170851	10
chr3L	20395000	20405000	chr3L	20395000	20405000	6920	6920	-0.108202	10
chr3L	20515000	20525000	chr3L	20515000	20525000	6932	6932	-0.068433	10
chr3L	20705000	20715000	chr3L	20705000	20715000	6951	6951	-0.0850502	6.13112
chr3L	20795000	20805000	chr3L	20795000	20805000	6960	6960	-0.0135376	10
chr3L	21135000	21145000	chr3L	21135000	21145000	6994	6994	-0.344706	10
chr3L	21275000	21285000	chr3L	21275000	21285000	7008	7008	0.0113198	6.85671
chr3L	21485000	21495000	chr3L	21485000	21495000	7029	7029	0.0292089	10
chr3L	21635000	21645000	chr3L	21635000	21645000	7044	7044	0.0140845	10
chr3L	21825000	21835000	chr3L	21825000	21835000	7063	7063	0.0653336	10
chr3L	21955000	21965000	chr3L	21955000	21965000	7076	7076	1e-08
chr3L	22065000	22075000	chr3L	22065000	22075000	7087	7087	-0.20659	3.01445
chr3L	22255000	22265000	chr3L	22255000	22265000	7106	7106	-0.140548	4.64142
chr3L	22405000	22415000	chr3L	22405000	22415000	7121	7121	-0.573087	10
chr3L	22715000	22725000	chr3L	22715000	22725000	7152	7152	-0.0422949	10
chr3L	22865000	22875000	chr3L	22865000	22875000	7167	7167	0.0572505	10
chr3L	23015000	23025000	chr3L	23015000	23025000	7182	7182	1e-08
chr3L	23095000	23105000	chr3L	23095000	23105000	7190	7190	1e-08
chr3L	23185000	23195000	chr3L	23185000	23195000	7199	7199	1e-08
chr3L	23275000	23285000	chr3L	23275000	23285000	7208	7208	1e-08
chr3L	23435000	23445000	chr3L	23435000	23445000	7224	7224	1e-08
chr3L	23515000	23525000	chr3L	23515000	23525000	7232	7232	1e-08
chr3L	23655000	23665000	chr3L	23655000	23665000	7246	7246	1e-08
chr3L	23735000	23745000	chr3L	23735000	23745000	7254	7254	1e-08
chr3L	23895000	23905000	chr3L	23895000	23905000	7270	7270	1e-08
chr3L	23965000	23975000	chr3L	23965000	23975000	7277	7277	0	0
chr3L	24135000	24145000	chr3L	24135000	24145000	7294	7294	1e-08
chr3L	24235000	24245000	chr3L	24235000	24245000	7304	7304	1e-08
chr3L	24295000	24305000	chr3L	24295000	24305000	7310	7310	1e-08
chr3L	24505000	24515000	chr3L	24505000	24515000	7331	7331	0	0
chr3L	24577500	24605000	chr3L	24577500	24605000	7339	7339	0	0
chr3L	24895000	24905000	chr3L	24895000	24905000	7370	7370	0	0
chr3L	25105000	25115000	chr3L	25105000	25115000	7391	7391	0	0
chr3L	25245000	25255000	chr3L	25245000	25255000	7405	7405	0	0
chr3L	25615000	25625000	chr3L	25615000	25625000	7442	7442	0	0
chr3L	26315000	26327500	chr3L	26315000	26327500	7512	7512	0	0
chr3L	26535000	26545000	chr3L	26535000	26545000	7534	7534	0	0
chr3L	26620000	26645000	chr3L	26620000	26645000	7543	7543	0	0
chr3L	27275000	27285000	chr3L	27275000	27285000	7608	7608	0	0
chr3L	27385000	27397500	chr3L	27385000	27397500	7619	7619	0	0
chr3L	27600000	27665000	chr3L	27600000	27665000	7643	7643	0	0
chr3R	545000	555000	chr3R	545000	555000	7746	7746	0	0
chr3R	835000	845000	chr3R	835000	845000	7775	7775	1e-08
chr3R	1205000	1215000	chr3R	1205000	1215000	7812	7812	0	0
chr3R	1325000	1335000	chr3R	1325000	1335000	7824	7824	0	0
chr3R	1455000	1465000	chr3R	1455000	1465000	7837	7837	0	0
chr3R	1575000	1587500	chr3R	1575000	1587500	7849	7849	0	0
chr3R	1695000	1705000	chr3R	1695000	1705000	7861	7861	0	0
chr3R	1882500	1907500	chr3R	1882500	1907500	7880	7880	0	0
chr3R	2057500	2085000	chr3R	2057500	2085000	7898	7898	0	0
chr3R	2195000	2205000	chr3R	2195000	2205000	7911	7911	0	0
chr3R	2405000	2415000	chr3R	2405000	2415000	7932	7932	0	0
chr3R	2477500	2492500	chr3R	2477500	2492500	7939	7939	-0.0960786	10
chr3R	2545000	2555000	chr3R	2545000	2555000	7946	7946	0	0
chr3R	2797500	2812500	chr3R	2797500	2812500	7971	7971	0	0
chr3R	3037500	3052500	chr3R	3037500	3052500	7995	7995	0	0
chr3R	3165000	3175000	chr3R	3165000	3175000	8008	8008	0	0
chr3R	3365000	3375000	chr3R	3365000	3375000	8028	8028	0	0
chr3R	3475000	3485000	chr3R	3475000	3485000	8039	8039	0	0
chr3R	3615000	3625000	chr3R	3615000	3625000	8053	8053	0	0
chr3R	3775000	3785000	chr3R	3775000	3785000	8069	8069	1e-08
chr3R	3865000	3875000	chr3R	3865000	3875000	8078	8078	0	0
chr3R	3997500	4012500	chr3R	3997500	4012500	8091	8091	0	0
chr3R	4165000	4175000	chr3R	4165000	4175000	8108	8108	-0.00771574	10
chr3R	4325000	4335000	chr3R	4325000	4335000	8124	8124	-0.330988	10
chr3R	4385000	4395000	chr3R	4385000	4395000	8130	8130	-0.126731	10
chr3R	4475000	4485000	chr3R	4475000	4485000	8139	8139	-0.170417	10
chr3R	4635000	4645000	chr3R	4635000	4645000	8155	8155	-0.232537	10
chr3R	4805000	4815000	chr3R	4805000	4815000	8172	8172	0.0901146	10
chr3R	4945000	4955000	chr3R	4945000	4955000	8186	8186	-0.137268	10
chr3R	5125000	5135000	chr3R	5125000	5135000	8204	8204	-0.150677	10
chr3R	5215000	5225000	chr3R	5215000	5225000	8213	8213	-0.0437047	10
chr3R	5365000	5375000	chr3R	5365000	5375000	8228	8228	0.00728952	10
chr3R	5465000	5475000	chr3R	5465000	5475000	8238	8238	-0.141324	10
chr3R	5675000	5685000	chr3R	5675000	5685000	8259	8259	-0.0117262	10
chr3R	5855000	5865000	chr3R	5855000	5865000	8277	8277	1e-08
chr3R	5995000	6005000	chr3R	5995000	6005000	8291	8291	1e-08
chr3R	6145000	6155000	chr3R	6145000	6155000	8306	8306	1e-08
chr3R	6345000	6355000	chr3R	6345000	6355000	8326	8326	0.0195328	10
chr3R	6425000	6435000	chr3R	6425000	6435000	8334	8334	-0.0742377	10
chr3R	6645000	6655000	chr3R	6645000	6655000	8356	8356	0.0905901	10
chr3R	6755000	6765000	chr3R	6755000	6765000	8367	8367	-0.1206	10
chr3R	6815000	6825000	chr3R	6815000	6825000	8373	8373	-0.00350589	10
chr3R	6905000	6915000	chr3R	6905000	6915000	8382	8382	0.0875038	10
chr3R	7075000	7085000	chr3R	7075000	7085000	8399	8399	-0.0215968	10
chr3R	7245000	7255000	chr3R	7245000	7255000	8416	8416	1e-08
chr3R	7345000	7355000	chr3R	7345000	7355000	8426	8426	1e-08
chr3R	7475000	7485000	chr3R	7475000	7485000	8439	8439	1e-08
chr3R	7545000	7555000	chr3R	7545000	7555000	8446	8446	1e-08
chr3R	7765000	7775000	chr3R	7765000	7775000	8468	8468	1e-08
chr3R	7885000	7895000	chr3R	7885000	7895000	8480	8480	0.0671319	10
chr3R	7975000	7985000	chr3R	7975000	7985000	8489	8489	0.154675	10
chr3R	8125000	8135000	chr3R	8125000	8135000	8504	8504	-0.0751887	10
chr3R	8235000	8245000	chr3R	8235000	8245000	8515	8515	-0.0498829	10
chr3R	8305000	8315000	chr3R	8305000	8315000	8522	8522	-0.0027855	10
chr3R	8475000	8485000	chr3R	8475000	8485000	8539	8539	1e-08
chr3R	8545000	8555000	chr3R	8545000	8555000	8546	8546	1e-08
chr3R	8655000	8665000	chr3R	8655000	8665000	8557	8557	-0.0208165	10
chr3R	8815000	8825000	chr3R	8815000	8825000	8573	8573	0.0161257	10
chr3R	9045000	9055000	chr3R	9045000	9055000	8596	8596	0.00371892	10
chr3R	9235000	9245000	chr3R	9235000	9245000	8615	8615	0.0704497	10
chr3R	9335000	9345000	chr3R	9335000	9345000	8625	8625	-0.0778615	10
chr3R	9395000	9405000	chr3R	9395000	9405000	8631	8631	0.102732	8.19567
chr3R	9495000	9505000	chr3R	9495000	9505000	8641	8641	0.0552293	10
chr3R	9575000	9585000	chr3R	9575000	9585000	8649	8649	-0.0319992	10
chr3R	9702500	9715000	chr3R	9702500	9715000	8661	8661	0.0561896	10
chr3R	9805000	9815000	chr3R	9805000	9815000	8672	8672	-0.0561922	10
chr3R	9865000	9875000	chr3R	9865000	9875000	8678	8678	0.199425	1.74668
chr3R	9985000	9995000	chr3R	9985000	9995000	8690	8690	-0.218699	10
chr3R	10045000	10055000	chr3R	10045000	10055000	8696	8696	0.00951141	10
chr3R	10265000	10275000	chr3R	10265000	10275000	8718	8718	0.0863706	1.58512
chr3R	10355000	10365000	chr3R	10355000	10365000	8727	8727	-0.0561866	10
chr3R	10585000	10595000	chr3R	10585000	10595000	8750	8750	-0.870888	10
chr3R	10675000	10685000	chr3R	10675000	10685000	8759	8759	0.0307169	10
chr3R	10775000	10785000	chr3R	10775000	10785000	8769	8769	0.131377	10
chr3R	10885000	10895000	chr3R	10885000	10895000	8780	8780	-0.029765	10
chr3R	11035000	11045000	chr3R	11035000	11045000	8795	8795	1e-08
chr3R	11205000	11215000	chr3R	11205000	11215000	8812	8812	0.0110013	10
chr3R	11345000	11355000	chr3R	11345000	11355000	8826	8826	-0.179696	10
chr3R	11435000	11445000	chr3R	11435000	11445000	8835	8835	-0.117122	10
chr3R	11615000	11625000	chr3R	11615000	11625000	8853	8853	-0.0350337	10
chr3R	11755000	11765000	chr3R	11755000	11765000	8867	8867	0.0748214	10
chr3R	11955000	11965000	chr3R	11955000	11965000	8887	8887	-0.0366482	10
chr3R	12125000	12135000	chr3R	12125000	12135000	8904	8904	1e-08
chr3R	12215000	12225000	chr3R	12215000	12225000	8913	8913	0.257243	0
chr3R	12375000	12385000	chr3R	12375000	12385000	8929	8929	-0.116489	10
chr3R	12625000	12635000	chr3R	12625000	12635000	8954	8954	0.0341781	10
chr3R	12715000	12725000	chr3R	12715000	12725000	8963	8963	-0.021456	10
chr3R	12975000	12985000	chr3R	12975000	12985000	8989	8989	0.0185124	10
chr3R	13075000	13085000	chr3R	13075000	13085000	8999	8999	-0.0362209	10
chr3R	13255000	13265000	chr3R	13255000	13265000	9017	9017	1e-08
chr3R	13385000	13395000	chr3R	13385000	13395000	9030	9030	0.0915246	10
chr3R	13635000	13645000	chr3R	13635000	13645000	9055	9055	-0.0825565	10
chr3R	13835000	13845000	chr3R	13835000	13845000	9075	9075	-0.138715	10
chr3R	13965000	13975000	chr3R	13965000	13975000	9088	9088	0.00383662	10
chr3R	14035000	14045000	chr3R	14035000	14045000	9095	9095	-0.0926088	10
chr3R	14275000	14285000	chr3R	14275000	14285000	9119	9119	-0.0984791	10
chr3R	14505000	14515000	chr3R	14505000	14515000	9142	9142	0.133436	0
chr3R	14565000	14575000	chr3R	14565000	14575000	9148	9148	-0.225191	10
chr3R	14645000	14655000	chr3R	14645000	14655000	9156	9156	-0.181918	10
chr3R	14735000	14745000	chr3R	14735000	14745000	9165	9165	0.0262449	10
chr3R	14805000	14815000	chr3R	14805000	14815000	9172	9172	-0.605368	10
chr3R	14895000	14905000	chr3R	14895000	14905000	9181	9181	-0.115644	5.33431
chr3R	15085000	15095000	chr3R	15085000	15095000	9200	9200	1e-08
chr3R	15255000	15265000	chr3R	15255000	15265000	9217	9217	0.00778349	10
chr3R	15365000	15375000	chr3R	15365000	15375000	9228	9228	-0.0566236	10
chr3R	15475000	15485000	chr3R	15475000	15485000	9239	9239	1e-08
chr3R	15675000	15685000	chr3R	15675000	15685000	9259	9259	-0.0204155	2.4414
chr3R	15785000	15795000	chr3R	15785000	15795000	9270	9270	-0.0342575	10
chr3R	15965000	15975000	chr3R	15965000	15975000	9288	9288	-0.0460033	10
chr3R	16045000	16055000	chr3R	16045000	16055000	9296	9296	-0.0110918	10
chr3R	16255000	16265000	chr3R	16255000	16265000	9317	9317	-0.0794265	10
chr3R	16345000	16355000	chr3R	16345000	16355000	9326	9326	-0.00749313	10
chr3R	16435000	16445000	chr3R	16435000	16445000	9335	9335	0.0261219	10
chr3R	16645000	16655000	chr3R	16645000	16655000	9356	9356	-0.00548863	10
chr3R	16795000	16805000	chr3R	16795000	16805000	9371	9371	0.209462	0
chr3R	16965000	16975000	chr3R	16965000	16975000	9388	9388	-0.0637054	10
chr3R	17075000	17085000	chr3R	17075000	17085000	9399	9399	-0.00367601	10
chr3R	17385000	17395000	chr3R	17385000	17395000	9430	9430	1e-08
chr3R	17535000	17545000	chr3R	17535000	17545000	9445	9445	0.158996	10
chr3R	17605000	17615000	chr3R	17605000	17615000	9452	9452	-0.0483291	10
chr3R	17675000	17685000	chr3R	17675000	17685000	9459	9459	-0.0133576	10
chr3R	17805000	17815000	chr3R	17805000	17815000	9472	9472	-0.0782786	10
chr3R	18015000	18025000	chr3R	18015000	18025000	9493	9493	0.139538	0
chr3R	18165000	18175000	chr3R	18165000	18175000	9508	9508	0.0182645	10
chr3R	18295000	18305000	chr3R	18295000	18305000	9521	9521	-0.0624778	10
chr3R	18405000	18415000	chr3R	18405000	18415000	9532	9532	-0.0816077	7.60632
chr3R	18565000	18575000	chr3R	18565000	18575000	9548	9548	1e-08
chr3R	18655000	18665000	chr3R	18655000	18665000	9557	9557	-0.114469	10
chr3R	18765000	18775000	chr3R	18765000	18775000	9568	9568	1e-08
chr3R	18975000	18985000	chr3R	18975000	18985000	9589	9589	-0.139866	10
chr3R	19095000	19105000	chr3R	19095000	19105000	9601	9601	0.207135	10
chr3R	19155000	19165000	chr3R	19155000	19165000	9607	9607	0.0340775	10
chr3R	19305000	19315000	chr3R	19305000	19315000	9622	9622	-0.64781	10
chr3R	19395000	19405000	chr3R	19395000	19405000	9631	9631	-0.379825	10
chr3R	19485000	19495000	chr3R	19485000	19495000	9640	9640	1e-08
chr3R	19645000	19655000	chr3R	19645000	19655000	9656	9656	1e-08
chr3R	19765000	19775000	chr3R	19765000	19775000	9668	9668	-0.023709	2.94565
chr3R	19845000	19855000	chr3R	19845000	19855000	9676	9676	0.0124591	10
chr3R	19925000	19935000	chr3R	19925000	19935000	9684	9684	-0.115739	10
chr3R	20035000	20045000	chr3R	20035000	20045000	9695	9695	-0.229776	9.54872
chr3R	20315000	20325000	chr3R	20315000	20325000	9723	9723	0.0484706	0.523147
chr3R	20545000	20555000	chr3R	20545000	20555000	9746	9746	-0.0139545	10
chr3R	20835000	20845000	chr3R	20835000	20845000	9775	9775	0.0144105	10
chr3R	20945000	20955000	chr3R	20945000	20955000	9786	9786	0.220676	0
chr3R	21065000	21075000	chr3R	21065000	21075000	9798	9798	-0.00635309	10
chr3R	21375000	21385000	chr3R	21375000	21385000	9829	9829	-0.0975054	10
chr3R	21485000	21495000	chr3R	21485000	21495000	9840	9840	0.0594164	10
chr3R	21665000	21675000	chr3R	21665000	21675000	9858	9858	-0.0295087	10
chr3R	21875000	21885000	chr3R	21875000	21885000	9879	9879	0.0483664	10
chr3R	22015000	22025000	chr3R	22015000	22025000	9893	9893	-0.0089361	10
chr3R	22135000	22145000	chr3R	22135000	22145000	9905	9905	1e-08
chr3R	22355000	22365000	chr3R	22355000	22365000	9927	9927	-0.0181815	10
chr3R	22465000	22475000	chr3R	22465000	22475000	9938	9938	-0.0723627	10
chr3R	22575000	22585000	chr3R	22575000	22585000	9949	9949	-0.168337	10
chr3R	22675000	22685000	chr3R	22675000	22685000	9959	9959	-0.17712	10
chr3R	22725000	22735000	chr3R	22725000	22735000	9964	9964	-0.0771021	10
chr3R	22785000	22795000	chr3R	22785000	22795000	9970	9970	-0.0588105	10
chr3R	22905000	22915000	chr3R	22905000	22915000	9982	9982	1e-08
chr3R	23115000	23125000	chr3R	23115000	23125000	10003	10003	-0.00974569	10
chr3R	23245000	23255000	chr3R	23245000	23255000	10016	10016	-0.180852	8.96632
chr3R	23345000	23355000	chr3R	23345000	23355000	10026	10026	-0.0274058	10
chr3R	23525000	23535000	chr3R	23525000	23535000	10044	10044	1e-08
chr3R	23725000	23735000	chr3R	23725000	23735000	10064	10064	0.0638019	10
chr3R	23885000	23895000	chr3R	23885000	23895000	10080	10080	-0.074592	10
chr3R	24045000	24055000	chr3R	24045000	24055000	10096	10096	-0.152904	10
chr3R	24225000	24235000	chr3R	24225000	24235000	10114	10114	-0.0459913	10
chr3R	24295000	24305000	chr3R	24295000	24305000	10121	10121	0.0200488	10
chr3R	24515000	24525000	chr3R	24515000	24525000	10143	10143	-0.00197266	4.4181
chr3R	24655000	24665000	chr3R	24655000	24665000	10157	10157	-0.0971162	10
chr3R	24865000	24875000	chr3R	24865000	24875000	10178	10178	-0.103569	10
chr3R	25035000	25045000	chr3R	25035000	25045000	10195	10195	0.0342177	10
chr3R	25185000	25195000	chr3R	25185000	25195000	10210	10210	-0.198298	10
chr3R	25245000	25255000	chr3R	25245000	25255000	10216	10216	-0.0356608	10
chr3R	25485000	25495000	chr3R	25485000	25495000	10240	10240	0.0560655	3.86574
chr3R	25585000	25595000	chr3R	25585000	25595000	10250	10250	-0.122331	10
chr3R	25655000	25665000	chr3R	25655000	25665000	10257	10257	-0.194759	10
chr3R	25885000	25895000	chr3R	25885000	25895000	10280	10280	0.0112454	0.34214
chr3R	26055000	26065000	chr3R	26055000	26065000	10297	10297	0.0024738	10
chr3R	26185000	26195000	chr3R	26185000	26195000	10310	10310	1e-08
chr3R	26522500	26535000	chr3R	26522500	26535000	10343	10343	1e-08
chr3R	26725000	26735000	chr3R	26725000	26735000	10364	10364	1e-08
chr3R	26865000	26875000	chr3R	26865000	26875000	10378	10378	-0.0334804	10
chr3R	26945000	26955000	chr3R	26945000	26955000	10386	10386	-0.0951439	10
chr3R	27105000	27115000	chr3R	27105000	27115000	10402	10402	-0.00161037	10
chr3R	27275000	27285000	chr3R	27275000	27285000	10419	10419	-0.0529323	10
chr3R	27555000	27565000	chr3R	27555000	27565000	10447	10447	0.00818884	10
chr3R	27675000	27685000	chr3R	27675000	27685000	10459	10459	0.10526	6.78248
chr3R	27915000	27925000	chr3R	27915000	27925000	10483	10483	-0.0548907	8.21576
chr3R	28055000	28065000	chr3R	28055000	28065000	10497	10497	1e-08
chr3R	28125000	28135000	chr3R	28125000	28135000	10504	10504	1e-08
chr3R	28205000	28215000	chr3R	28205000	28215000	10512	10512	1e-08
chr3R	28335000	28345000	chr3R	28335000	28345000	10525	10525	-0.0877902	0.708295
chr3R	28535000	28545000	chr3R	28535000	28545000	10545	10545	0.0706699	10
chr3R	28625000	28635000	chr3R	28625000	28635000	10554	10554	-0.0829243	10
chr3R	28845000	28855000	chr3R	28845000	28855000	10576	10576	-0.0850183	10
chr3R	29045000	29055000	chr3R	29045000	29055000	10596	10596	0.0491151	10
chr3R	29215000	29225000	chr3R	29215000	29225000	10613	10613	0.0391181	10
chr3R	29315000	29325000	chr3R	29315000	29325000	10623	10623	-0.171055	10
chr3R	29485000	29495000	chr3R	29485000	29495000	10640	10640	0.0119359	10
chr3R	29585000	29595000	chr3R	29585000	29595000	10650	10650	0.102067	3.14983
chr3R	29725000	29735000	chr3R	29725000	29735000	10664	10664	0.0873546	10
chr3R	29795000	29805000	chr3R	29795000	29805000	10671	10671	-0.0874359	10
chr3R	29855000	29865000	chr3R	29855000	29865000	10677	10677	-0.00802017	10
chr3R	30045000	30055000	chr3R	30045000	30055000	10696	10696	0.00755678	10
chr3R	30265000	30275000	chr3R	30265000	30275000	10718	10718	-0.06272	0.346562
chr3R	30455000	30465000	chr3R	30455000	30465000	10737	10737	-0.0275201	7.89437
chr3R	30595000	30605000	chr3R	30595000	30605000	10751	10751	1e-08
chr3R	30795000	30805000	chr3R	30795000	30805000	10771	10771	0.0766592	10
chr3R	30945000	30955000	chr3R	30945000	30955000	10786	10786	0.228008	10
chr3R	31055000	31065000	chr3R	31055000	31065000	10797	10797	1e-08
chr3R	31215000	31225000	chr3R	31215000	31225000	10813	10813	-0.0226259	10
chr3R	31385000	31395000	chr3R	31385000	31395000	10830	10830	1e-08
chr3R	31455000	31465000	chr3R	31455000	31465000	10837	10837	0.190908	1.17058
chr3R	31605000	31615000	chr3R	31605000	31615000	10852	10852	-0.0752311	10
chr3R	31735000	31745000	chr3R	31735000	31745000	10865	10865	-0.155801	10
chr3R	31935000	31945000	chr3R	31935000	31945000	10885	10885	1e-08
chr4	205000	215000	chr4	205000	215000	10920	10920	0	0
chr4	355000	365000	chr4	355000	365000	10935	10935	0	0
chr4	485000	495000	chr4	485000	495000	10948	10948	0	0
chr4	695000	705000	chr4	695000	705000	10969	10969	0	0
chr4	785000	795000	chr4	785000	795000	10978	10978	0	0
chr4	845000	855000	chr4	845000	855000	10984	10984	0	0
chr4	965000	975000	chr4	965000	975000	10996	10996	0	0
chr4	1035000	1045000	chr4	1035000	1045000	11003	11003	-0.307204	6.88733
chr4	1115000	1125000	chr4	1115000	1125000	11011	11011	1e-08
chrX	275000	285000	chrX	275000	285000	11062	11062	1e-08
chrX	405000	415000	chrX	405000	415000	11075	11075	-0.232403	1.96371
chrX	515000	525000	chrX	515000	525000	11086	11086	-0.0815734	10
chrX	615000	625000	chrX	615000	625000	11096	11096	-0.0362343	10
chrX	765000	775000	chrX	765000	775000	11111	11111	-0.0269712	10
chrX	845000	855000	chrX	845000	855000	11119	11119	1e-08
chrX	1015000	1025000	chrX	1015000	1025000	11136	11136	1e-08
chrX	1135000	1145000	chrX	1135000	1145000	11148	11148	1e-08
chrX	1235000	1245000	chrX	1235000	1245000	11158	11158	0.107933	10
chrX	1325000	1335000	chrX	1325000	1335000	11167	11167	0.294925	6.4377
chrX	1375000	1385000	chrX	1375000	1385000	11172	11172	0.043573	6.134
chrX	1475000	1485000	chrX	1475000	1485000	11182	11182	-0.211143	10
chrX	1655000	1665000	chrX	1655000	1665000	11200	11200	1e-08
chrX	1765000	1775000	chrX	1765000	1775000	11211	11211	1e-08
chrX	1875000	1885000	chrX	1875000	1885000	11222	11222	-0.0600604	10
chrX	2005000	2015000	chrX	2005000	2015000	11235	11235	-0.0460359	10
chrX	2145000	2155000	chrX	2145000	2155000	11249	11249	-0.0222366	10
chrX	2265000	2275000	chrX	2265000	2275000	11261	11261	-0.0385265	10
chrX	2335000	2345000	chrX	2335000	2345000	11268	11268	-0.0656956	10
chrX	2445000	2455000	chrX	2445000	2455000	11279	11279	-0.0204397	10
chrX	2635000	2645000	chrX	2635000	2645000	11298	11298	-0.0263503	10
chrX	2735000	2745000	chrX	2735000	2745000	11308	11308	-0.43996	10
chrX	2945000	2955000	chrX	2945000	2955000	11329	11329	1e-08
chrX	3135000	3145000	chrX	3135000	3145000	11348	11348	0.0895545	10
chrX	3335000	3345000	chrX	3335000	3345000	11368	11368	0.240263	10
chrX	3475000	3485000	chrX	3475000	3485000	11382	11382	0.161382	2.38506
chrX	3565000	3575000	chrX	3565000	3575000	11391	11391	1e-08
chrX	3705000	3715000	chrX	3705000	3715000	11405	11405	-0.0669147	10
chrX	3785000	3795000	chrX	3785000	3795000	11413	11413	0.0374207	10
chrX	3855000	3865000	chrX	3855000	3865000	11420	11420	-0.0731085	10
chrX	3965000	3975000	chrX	3965000	3975000	11431	11431	1e-08
chrX	4105000	4115000	chrX	4105000	4115000	11445	11445	0.0444509	10
chrX	4205000	4215000	chrX	4205000	4215000	11455	11455	1e-08
chrX	4355000	4365000	chrX	4355000	4365000	11470	11470	-0.0927774	10
chrX	4545000	4555000	chrX	4545000	4555000	11489	11489	-0.0703245	10
chrX	4685000	4695000	chrX	4685000	4695000	11503	11503	-0.0318375	10
chrX	4905000	4915000	chrX	4905000	4915000	11525	11525	-0.0310347	8.22402
chrX	5075000	5085000	chrX	5075000	5085000	11542	11542	-0.135816	10
chrX	5325000	5335000	chrX	5325000	5335000	11567	11567	-0.196788	3.30401
chrX	5415000	5425000	chrX	5415000	5425000	11576	11576	1e-08
chrX	5515000	5525000	chrX	5515000	5525000	11586	11586	0.100267	10
chrX	5615000	5625000	chrX	5615000	5625000	11596	11596	0.165975	10
chrX	5675000	5685000	chrX	5675000	5685000	11602	11602	-0.0941325	10
chrX	5755000	5765000	chrX	5755000	5765000	11610	11610	-0.0118138	10
chrX	5875000	5885000	chrX	5875000	5885000	11622	11622	-0.0273367	10
chrX	6035000	6045000	chrX	6035000	6045000	11638	11638	1e-08
chrX	6105000	6115000	chrX	6105000	6115000	11645	11645	0.0163144	10
chrX	6285000	6295000	chrX	6285000	6295000	11663	11663	-0.0500478	10
chrX	6345000	6355000	chrX	6345000	6355000	11669	11669	-0.12952	10
chrX	6525000	6535000	chrX	6525000	6535000	11687	11687	0.133289	10
chrX	6655000	6665000	chrX	6655000	6665000	11700	11700	-0.0944655	10
chrX	6855000	6865000	chrX	6855000	6865000	11720	11720	-0.0320876	10
chrX	6975000	6985000	chrX	6975000	6985000	11732	11732	-0.1581	10
chrX	7095000	7105000	chrX	7095000	7105000	11744	11744	-0.0987514	10
chrX	7285000	7295000	chrX	7285000	7295000	11763	11763	0.0614142	10
chrX	7515000	7525000	chrX	7515000	7525000	11786	11786	1e-08
chrX	7725000	7735000	chrX	7725000	7735000	11807	11807	-0.0792339	9.69385
chrX	7895000	7905000	chrX	7895000	7905000	11824	11824	-0.0749682	10
chrX	8055000	8065000	chrX	8055000	8065000	11840	11840	-0.129999	10
chrX	8395000	8405000	chrX	8395000	8405000	11874	11874	0.0647722	10
chrX	8605000	8615000	chrX	8605000	8615000	11895	11895	-0.0329917	10
chrX	8675000	8685000	chrX	8675000	8685000	11902	11902	-0.143603	10
chrX	8905000	8915000	chrX	8905000	8915000	11925	11925	0.0419881	3.34269
chrX	9085000	9095000	chrX	9085000	9095000	11943	11943	-0.033559	10
chrX	9275000	9285000	chrX	9275000	9285000	11962	11962	-0.0401648	10
chrX	9345000	9355000	chrX	9345000	9355000	11969	11969	-0.0330357	10
chrX	9545000	9555000	chrX	9545000	9555000	11989	11989	-0.0243242	7.50117
chrX	9685000	9695000	chrX	9685000	9695000	12003	12003	-0.0247946	10
chrX	9775000	9785000	chrX	9775000	9785000	12012	12012	0.0623051	10
chrX	10005000	10015000	chrX	10005000	10015000	12035	12035	1e-08
chrX	10075000	10085000	chrX	10075000	10085000	12042	12042	-0.151931	10
chrX	10205000	10215000	chrX	10205000	10215000	12055	12055	1e-08
chrX	10315000	10325000	chrX	10315000	10325000	12066	12066	-0.120598	0.706151
chrX	10365000	10375000	chrX	10365000	10375000	12071	12071	-0.0814596	10
chrX	10475000	10485000	chrX	10475000	10485000	12082	12082	-0.178161	5.51681
chrX	10585000	10595000	chrX	10585000	10595000	12093	12093	1e-08
chrX	10725000	10735000	chrX	10725000	10735000	12107	12107	0.00159216	10
chrX	10845000	10855000	chrX	10845000	10855000	12119	12119	0.0524825	10
chrX	10925000	10935000	chrX	10925000	10935000	12127	12127	0.0426769	10
chrX	11145000	11155000	chrX	11145000	11155000	12149	12149	-0.0345236	10
chrX	11355000	11365000	chrX	11355000	11365000	12170	12170	0.0343006	10
chrX	11485000	11495000	chrX	11485000	11495000	12183	12183	-0.081677	10
chrX	11602500	11615000	chrX	11602500	11615000	12194	12194	-0.0397194	10
chrX	11705000	11715000	chrX	11705000	11715000	12205	12205	-0.0985943	10
chrX	11795000	11805000	chrX	11795000	11805000	12214	12214	-0.0613442	10
chrX	11885000	11895000	chrX	11885000	11895000	12223	12223	-0.0699828	10
chrX	12025000	12035000	chrX	12025000	12035000	12237	12237	-0.0671782	10
chrX	12205000	12215000	chrX	12205000	12215000	12255	12255	-0.251439	2.67905
chrX	12455000	12465000	chrX	12455000	12465000	12280	12280	1e-08
chrX	12575000	12585000	chrX	12575000	12585000	12292	12292	-0.0329086	10
chrX	12655000	12665000	chrX	12655000	12665000	12300	12300	0.00487289	10
chrX	12755000	12765000	chrX	12755000	12765000	12310	12310	-0.108511	10
chrX	12895000	12905000	chrX	12895000	12905000	12324	12324	1e-08
chrX	13085000	13095000	chrX	13085000	13095000	12343	12343	-0.0454172	10
chrX	13205000	13215000	chrX	13205000	13215000	12355	12355	-0.260941	10
chrX	13285000	13295000	chrX	13285000	13295000	12363	12363	0.0218928	10
chrX	13415000	13425000	chrX	13415000	13425000	12376	12376	-0.0307034	10
chrX	13605000	13615000	chrX	13605000	13615000	12395	12395	-0.0348824	10
chrX	13735000	13745000	chrX	13735000	13745000	12408	12408	-0.0514684	10
chrX	13825000	13835000	chrX	13825000	13835000	12417	12417	-0.0822854	10
chrX	13985000	13997500	chrX	13985000	13997500	12433	12433	1e-08
chrX	14245000	14255000	chrX	14245000	14255000	12459	12459	-0.182976	10
chrX	14595000	14605000	chrX	14595000	14605000	12494	12494	0.113681	5.01259
chrX	14835000	14845000	chrX	14835000	14845000	12518	12518	0.158847	10
chrX	14955000	14965000	chrX	14955000	14965000	12530	12530	0.486921	5.76895
chrX	15075000	15085000	chrX	15075000	15085000	12542	12542	0.141698	10
chrX	15135000	15145000	chrX	15135000	15145000	12548	12548	0.182786	10
chrX	15315000	15325000	chrX	15315000	15325000	12566	12566	-0.157356	4.34765
chrX	15445000	15455000	chrX	15445000	15455000	12579	12579	0.087026	4.85289
chrX	15585000	15595000	chrX	15585000	15595000	12593	12593	-0.115111	10
chrX	15695000	15705000	chrX	15695000	15705000	12604	12604	-0.0218173	10
chrX	15885000	15895000	chrX	15885000	15895000	12623	12623	0.0522714	10
chrX	15985000	15995000	chrX	15985000	15995000	12633	12633	-0.256832	9.37063
chrX	16095000	16105000	chrX	16095000	16105000	12644	12644	0.165856	10
chrX	16275000	16285000	chrX	16275000	16285000	12662	12662	0.0277021	10
chrX	16445000	16455000	chrX	16445000	16455000	12679	12679	-0.0189797	10
chrX	16585000	16595000	chrX	16585000	16595000	12693	12693	0.0255113	10
chrX	16635000	16645000	chrX	16635000	16645000	12698	12698	-0.0213873	10
chrX	16785000	16795000	chrX	16785000	16795000	12713	12713	-0.0109492	10
chrX	16935000	16945000	chrX	16935000	16945000	12728	12728	1e-08
chrX	17075000	17085000	chrX	17075000	17085000	12742	12742	-0.0667623	10
chrX	17155000	17165000	chrX	17155000	17165000	12750	12750	-0.0367278	10
chrX	17295000	17305000	chrX	17295000	17305000	12764	12764	0.108538	10
chrX	17415000	17425000	chrX	17415000	17425000	12776	12776	0.163266	0
chrX	17515000	17525000	chrX	17515000	17525000	12786	12786	1e-08
chrX	17625000	17635000	chrX	17625000	17635000	12797	12797	0.00295466	10
chrX	17705000	17715000	chrX	17705000	17715000	12805	12805	0.0663494	10
chrX	17825000	17835000	chrX	17825000	17835000	12817	12817	-0.039324	10
chrX	17887500	17902500	chrX	17887500	17902500	12823	12823	-0.00327526	10
chrX	18085000	18095000	chrX	18085000	18095000	12843	12843	1e-08
chrX	18235000	18245000	chrX	18235000	18245000	12858	12858	0.225754	0.241051
chrX	18365000	18375000	chrX	18365000	18375000	12871	12871	-0.16467	10
chrX	18505000	18515000	chrX	18505000	18515000	12885	12885	0.122463	10
chrX	18645000	18655000	chrX	18645000	18655000	12899	12899	-0.0303853	10
chrX	18785000	18795000	chrX	18785000	18795000	12913	12913	-0.08613	10
chrX	18885000	18895000	chrX	18885000	18895000	12923	12923	-0.054257	10
chrX	19015000	19025000	chrX	19015000	19025000	12936	12936	1e-08
chrX	19185000	19195000	chrX	19185000	19195000	12953	12953	-0.00055899	10
chrX	19255000	19265000	chrX	19255000	19265000	12960	12960	-0.022686	10
chrX	19485000	19495000	chrX	19485000	19495000	12983	12983	-0.0872163	10
chrX	19635000	19645000	chrX	19635000	19645000	12998	12998	0.0402701	10
chrX	19745000	19755000	chrX	19745000	19755000	13009	13009	0.089712	10
chrX	19855000	19865000	chrX	19855000	19865000	13020	13020	0.0572271	10
chrX	20065000	20075000	chrX	20065000	20075000	13041	13041	1e-08
chrX	20155000	20165000	chrX	20155000	20165000	13050	13050	-0.0400825	9.33049
chrX	20255000	20265000	chrX	20255000	20265000	13060	13060	0	0
chrX	20385000	20395000	chrX	20385000	20395000	13073	13073	-0.412817	10
chrX	20515000	20525000	chrX	20515000	20525000	13086	13086	-0.124022	10
chrX	20635000	20645000	chrX	20635000	20645000	13098	13098	0.12782	4.60573
chrX	20755000	20765000	chrX	20755000	20765000	13110	13110	-0.13633	10
chrX	21025000	21035000	chrX	21025000	21035000	13137	13137	0.0537212	6.60745
chrX	21315000	21325000	chrX	21315000	21325000	13166	13166	-0.00105674	10
chrX	21365000	21375000	chrX	21365000	21375000	13171	13171	0.0370434	10
chrX	21607500	21622500	chrX	21607500	21622500	13195	13195	0	0
chrX	21775000	21785000	chrX	21775000	21785000	13212	13212	0	0
chrX	22445000	22455000	chrX	22445000	22455000	13279	13279	0	0
chrX	22545000	22555000	chrX	22545000	22555000	13289	13289	1e-08
chrX	22655000	22665000	chrX	22655000	22665000	13300	13300	1e-08
chrX	23015000	23025000	chrX	23015000	23025000	13336	13336	-0.00763634	10

## Sheet: CTCF Depletion
chrom1	start1	end1	chrom2	start2	end2	bin1	bin2	diff_score	cnr
chr2L	155000	165000	chr2L	155000	165000	16	16	-0.00906613	10
chr2L	285000	295000	chr2L	285000	295000	29	29	-0.0436043	10
chr2L	415000	425000	chr2L	415000	425000	42	42	-0.139184	10
chr2L	595000	605000	chr2L	595000	605000	60	60	-0.0516489	10
chr2L	725000	735000	chr2L	725000	735000	73	73	1e-08
chr2L	865000	875000	chr2L	865000	875000	87	87	0.034745	10
chr2L	1075000	1085000	chr2L	1075000	1085000	108	108	0.00276321	10
chr2L	1175000	1185000	chr2L	1175000	1185000	118	118	-0.0586459	10
chr2L	1385000	1395000	chr2L	1385000	1395000	139	139	-0.251492	10
chr2L	1505000	1515000	chr2L	1505000	1515000	151	151	-0.255197	10
chr2L	1615000	1625000	chr2L	1615000	1625000	162	162	0.355905	0
chr2L	1875000	1885000	chr2L	1875000	1885000	188	188	0.11551	0
chr2L	1975000	1985000	chr2L	1975000	1985000	198	198	0.0694129	10
chr2L	2145000	2155000	chr2L	2145000	2155000	215	215	-0.0876793	10
chr2L	2365000	2375000	chr2L	2365000	2375000	237	237	0.0798576	10
chr2L	2455000	2465000	chr2L	2455000	2465000	246	246	-0.267374	1.25799
chr2L	2575000	2585000	chr2L	2575000	2585000	258	258	1e-08
chr2L	2745000	2755000	chr2L	2745000	2755000	275	275	0.0311767	10
chr2L	2865000	2875000	chr2L	2865000	2875000	287	287	-0.00556458	10
chr2L	2985000	2995000	chr2L	2985000	2995000	299	299	-0.0631031	10
chr2L	3165000	3175000	chr2L	3165000	3175000	317	317	0.03256	10
chr2L	3295000	3305000	chr2L	3295000	3305000	330	330	1e-08
chr2L	3465000	3475000	chr2L	3465000	3475000	347	347	-0.0806753	10
chr2L	3615000	3625000	chr2L	3615000	3625000	362	362	-0.137632	10
chr2L	3805000	3815000	chr2L	3805000	3815000	381	381	-0.0213411	10
chr2L	3865000	3875000	chr2L	3865000	3875000	387	387	0.0549858	10
chr2L	4025000	4035000	chr2L	4025000	4035000	403	403	-0.0697783	10
chr2L	4225000	4235000	chr2L	4225000	4235000	423	423	0.0844265	2.95139
chr2L	4375000	4385000	chr2L	4375000	4385000	438	438	-0.0728475	10
chr2L	4455000	4465000	chr2L	4455000	4465000	446	446	-0.0443261	10
chr2L	4575000	4585000	chr2L	4575000	4585000	458	458	1e-08
chr2L	4685000	4695000	chr2L	4685000	4695000	469	469	1e-08
chr2L	4815000	4825000	chr2L	4815000	4825000	482	482	0.0671439	10
chr2L	4965000	4975000	chr2L	4965000	4975000	497	497	-0.0262195	10
chr2L	5055000	5065000	chr2L	5055000	5065000	506	506	-0.0318315	10
chr2L	5265000	5275000	chr2L	5265000	5275000	527	527	-0.0389959	10
chr2L	5325000	5335000	chr2L	5325000	5335000	533	533	0.0460961	10
chr2L	5535000	5545000	chr2L	5535000	5545000	554	554	0.0538126	10
chr2L	5715000	5725000	chr2L	5715000	5725000	572	572	1e-08
chr2L	5795000	5805000	chr2L	5795000	5805000	580	580	-0.0577204	10
chr2L	5975000	5985000	chr2L	5975000	5985000	598	598	-0.0528815	10
chr2L	6045000	6055000	chr2L	6045000	6055000	605	605	-0.00689318	10
chr2L	6475000	6485000	chr2L	6475000	6485000	648	648	0.115306	10
chr2L	6615000	6625000	chr2L	6615000	6625000	662	662	-0.115955	10
chr2L	6715000	6725000	chr2L	6715000	6725000	672	672	-0.0250198	10
chr2L	6795000	6805000	chr2L	6795000	6805000	680	680	1e-08
chr2L	6915000	6925000	chr2L	6915000	6925000	692	692	-0.0817669	10
chr2L	7045000	7055000	chr2L	7045000	7055000	705	705	0.0344121	10
chr2L	7215000	7225000	chr2L	7215000	7225000	722	722	-0.0074228	10
chr2L	7305000	7315000	chr2L	7305000	7315000	731	731	-0.26937	10
chr2L	7405000	7415000	chr2L	7405000	7415000	741	741	0.205545	10
chr2L	7495000	7505000	chr2L	7495000	7505000	750	750	0.171736	10
chr2L	7635000	7645000	chr2L	7635000	7645000	764	764	1e-08
chr2L	7815000	7825000	chr2L	7815000	7825000	782	782	0.0556439	10
chr2L	7885000	7895000	chr2L	7885000	7895000	789	789	-0.255124	10
chr2L	8035000	8045000	chr2L	8035000	8045000	804	804	-0.110532	10
chr2L	8135000	8145000	chr2L	8135000	8145000	814	814	-0.0222961	10
chr2L	8295000	8305000	chr2L	8295000	8305000	830	830	0.00396932	10
chr2L	8405000	8415000	chr2L	8405000	8415000	841	841	0.0321918	10
chr2L	8525000	8535000	chr2L	8525000	8535000	853	853	-0.0540557	10
chr2L	8685000	8695000	chr2L	8685000	8695000	869	869	0.223454	0
chr2L	8735000	8745000	chr2L	8735000	8745000	874	874	0.344952	0
chr2L	8805000	8815000	chr2L	8805000	8815000	881	881	1e-08
chr2L	8885000	8895000	chr2L	8885000	8895000	889	889	0.0921703	7.28179
chr2L	8955000	8965000	chr2L	8955000	8965000	896	896	0.30008	6.00412
chr2L	9155000	9165000	chr2L	9155000	9165000	916	916	0.0532755	3.26021
chr2L	9245000	9255000	chr2L	9245000	9255000	925	925	1e-08
chr2L	9445000	9455000	chr2L	9445000	9455000	945	945	-0.0914655	10
chr2L	9565000	9575000	chr2L	9565000	9575000	957	957	-0.356737	0
chr2L	9705000	9715000	chr2L	9705000	9715000	971	971	-0.000536362	10
chr2L	9885000	9895000	chr2L	9885000	9895000	989	989	-0.0186328	10
chr2L	9995000	10005000	chr2L	9995000	10005000	1000	1000	0.00602469	10
chr2L	10195000	10205000	chr2L	10195000	10205000	1020	1020	0.00958515	10
chr2L	10425000	10435000	chr2L	10425000	10435000	1043	1043	0.0149459	10
chr2L	10725000	10735000	chr2L	10725000	10735000	1073	1073	0.0812741	10
chr2L	10845000	10855000	chr2L	10845000	10855000	1085	1085	1e-08
chr2L	10965000	10975000	chr2L	10965000	10975000	1097	1097	0.0327728	10
chr2L	11075000	11085000	chr2L	11075000	11085000	1108	1108	-0.254892	10
chr2L	11275000	11285000	chr2L	11275000	11285000	1128	1128	0.118209	10
chr2L	11515000	11525000	chr2L	11515000	11525000	1152	1152	-0.0372096	10
chr2L	11785000	11795000	chr2L	11785000	11795000	1179	1179	1e-08
chr2L	11995000	12005000	chr2L	11995000	12005000	1200	1200	0.0103942	10
chr2L	12095000	12105000	chr2L	12095000	12105000	1210	1210	-0.042356	10
chr2L	12425000	12435000	chr2L	12425000	12435000	1243	1243	-0.0540611	10
chr2L	12535000	12545000	chr2L	12535000	12545000	1254	1254	0.00148273	10
chr2L	12705000	12715000	chr2L	12705000	12715000	1271	1271	0.0086744	10
chr2L	13015000	13025000	chr2L	13015000	13025000	1302	1302	1e-08
chr2L	13155000	13165000	chr2L	13155000	13165000	1316	1316	-0.00573321	10
chr2L	13365000	13375000	chr2L	13365000	13375000	1337	1337	0.277972	4.14264
chr2L	13545000	13555000	chr2L	13545000	13555000	1355	1355	0.0504159	2.34193
chr2L	13635000	13645000	chr2L	13635000	13645000	1364	1364	0.264454	0
chr2L	13825000	13835000	chr2L	13825000	13835000	1383	1383	-0.0211742	10
chr2L	13905000	13915000	chr2L	13905000	13915000	1391	1391	-0.0732786	10
chr2L	14015000	14025000	chr2L	14015000	14025000	1402	1402	1e-08
chr2L	14085000	14095000	chr2L	14085000	14095000	1409	1409	1e-08
chr2L	14255000	14265000	chr2L	14255000	14265000	1426	1426	0.120398	10
chr2L	14355000	14365000	chr2L	14355000	14365000	1436	1436	-0.0294705	10
chr2L	14495000	14505000	chr2L	14495000	14505000	1450	1450	-0.365972	10
chr2L	14585000	14595000	chr2L	14585000	14595000	1459	1459	0.259571	4.50785
chr2L	14695000	14705000	chr2L	14695000	14705000	1470	1470	-0.375058	0
chr2L	15005000	15015000	chr2L	15005000	15015000	1501	1501	0.151508	10
chr2L	15055000	15065000	chr2L	15055000	15065000	1506	1506	0.00831594	10
chr2L	15265000	15275000	chr2L	15265000	15275000	1527	1527	0.109375	10
chr2L	15325000	15335000	chr2L	15325000	15335000	1533	1533	-0.0603693	7.212
chr2L	15495000	15505000	chr2L	15495000	15505000	1550	1550	-0.0672722	10
chr2L	15745000	15755000	chr2L	15745000	15755000	1575	1575	0	0
chr2L	16255000	16265000	chr2L	16255000	16265000	1626	1626	-0.0451764	10
chr2L	16345000	16355000	chr2L	16345000	16355000	1635	1635	-0.00845835	10
chr2L	16485000	16495000	chr2L	16485000	16495000	1649	1649	0.0375388	6.02842
chr2L	16735000	16745000	chr2L	16735000	16745000	1674	1674	-0.0497554	10
chr2L	16875000	16885000	chr2L	16875000	16885000	1688	1688	0.141309	10
chr2L	17115000	17125000	chr2L	17115000	17125000	1712	1712	1e-08
chr2L	17185000	17195000	chr2L	17185000	17195000	1719	1719	1e-08
chr2L	17365000	17375000	chr2L	17365000	17375000	1737	1737	0.00831002	5.63158
chr2L	17605000	17615000	chr2L	17605000	17615000	1761	1761	1e-08
chr2L	17715000	17725000	chr2L	17715000	17725000	1772	1772	1e-08
chr2L	17785000	17795000	chr2L	17785000	17795000	1779	1779	1e-08
chr2L	18145000	18155000	chr2L	18145000	18155000	1815	1815	-0.122966	5.44584
chr2L	18285000	18295000	chr2L	18285000	18295000	1829	1829	1e-08
chr2L	18435000	18445000	chr2L	18435000	18445000	1844	1844	-0.0217796	3.46728
chr2L	18595000	18605000	chr2L	18595000	18605000	1860	1860	0.056819	10
chr2L	18705000	18715000	chr2L	18705000	18715000	1871	1871	0.0206782	10
chr2L	18835000	18845000	chr2L	18835000	18845000	1884	1884	-0.0777409	10
chr2L	18945000	18955000	chr2L	18945000	18955000	1895	1895	-0.0132439	10
chr2L	19045000	19055000	chr2L	19045000	19055000	1905	1905	-0.00662437	10
chr2L	19175000	19185000	chr2L	19175000	19185000	1918	1918	-0.0378305	10
chr2L	19365000	19375000	chr2L	19365000	19375000	1937	1937	-0.394724	0
chr2L	19435000	19445000	chr2L	19435000	19445000	1944	1944	0.000464649	10
chr2L	19575000	19585000	chr2L	19575000	19585000	1958	1958	-0.0475416	10
chr2L	19805000	19815000	chr2L	19805000	19815000	1981	1981	0.000913314	10
chr2L	19915000	19925000	chr2L	19915000	19925000	1992	1992	0.34932	0
chr2L	20065000	20075000	chr2L	20065000	20075000	2007	2007	-0.0920127	10
chr2L	20335000	20345000	chr2L	20335000	20345000	2034	2034	-0.00828149	0.808937
chr2L	20415000	20425000	chr2L	20415000	20425000	2042	2042	0.105345	0
chr2L	20462500	20475000	chr2L	20462500	20475000	2046	2046	0.453303	0
chr2L	20635000	20645000	chr2L	20635000	20645000	2064	2064	0.037238	2.46202
chr2L	20785000	20795000	chr2L	20785000	20795000	2079	2079	-0.0617429	10
chr2L	20925000	20935000	chr2L	20925000	20935000	2093	2093	0.138988	10
chr2L	21105000	21115000	chr2L	21105000	21115000	2111	2111	-0.111698	10
chr2L	21225000	21235000	chr2L	21225000	21235000	2123	2123	-0.0695647	10
chr2L	21305000	21315000	chr2L	21305000	21315000	2131	2131	-0.0235723	6.88966
chr2L	21635000	21645000	chr2L	21635000	21645000	2164	2164	-0.172791	10
chr2L	21755000	21765000	chr2L	21755000	21765000	2176	2176	-0.0643428	10
chr2L	21895000	21905000	chr2L	21895000	21905000	2190	2190	1e-08
chr2L	22115000	22125000	chr2L	22115000	22125000	2212	2212	-0.140254	10
chr2L	22275000	22285000	chr2L	22275000	22285000	2228	2228	1e-08
chr2L	22535000	22545000	chr2L	22535000	22545000	2254	2254	0	0
chr2L	22585000	22595000	chr2L	22585000	22595000	2259	2259	0	0
chr2L	22705000	22715000	chr2L	22705000	22715000	2271	2271	1e-08
chr2L	22885000	22925000	chr2L	22885000	22925000	2290	2290	0	0
chr2L	23045000	23055000	chr2L	23045000	23055000	2305	2305	0.431908	0
chr2L	23175000	23185000	chr2L	23175000	23185000	2318	2318	0	0
chr2L	23325000	23335000	chr2L	23325000	23335000	2333	2333	0	0
chr2R	495000	505000	chr2R	495000	505000	2401	2401	0	0
chr2R	1255000	1265000	chr2R	1255000	1265000	2477	2477	0	0
chr2R	1345000	1355000	chr2R	1345000	1355000	2486	2486	1e-08
chr2R	1465000	1475000	chr2R	1465000	1475000	2498	2498	-0.0488085	10
chr2R	1625000	1635000	chr2R	1625000	1635000	2514	2514	0	0
chr2R	1817500	1832500	chr2R	1817500	1832500	2533	2533	0.0646964	10
chr2R	2095000	2105000	chr2R	2095000	2105000	2561	2561	0	0
chr2R	2245000	2255000	chr2R	2245000	2255000	2576	2576	0	0
chr2R	2545000	2555000	chr2R	2545000	2555000	2606	2606	0	0
chr2R	2845000	2855000	chr2R	2845000	2855000	2636	2636	1e-08
chr2R	2987500	3002500	chr2R	2987500	3002500	2650	2650	1e-08
chr2R	3367500	3382500	chr2R	3367500	3382500	2688	2688	0	0
chr2R	3485000	3495000	chr2R	3485000	3495000	2700	2700	0	0
chr2R	3885000	3895000	chr2R	3885000	3895000	2740	2740	0	0
chr2R	4015000	4025000	chr2R	4015000	4025000	2753	2753	0	0
chr2R	4265000	4275000	chr2R	4265000	4275000	2778	2778	1e-08
chr2R	4415000	4425000	chr2R	4415000	4425000	2793	2793	0	0
chr2R	4605000	4615000	chr2R	4605000	4615000	2812	2812	1e-08
chr2R	4805000	4815000	chr2R	4805000	4815000	2832	2832	-0.316099	0
chr2R	5195000	5205000	chr2R	5195000	5205000	2871	2871	1e-08
chr2R	5255000	5265000	chr2R	5255000	5265000	2877	2877	1e-08
chr2R	5355000	5365000	chr2R	5355000	5365000	2887	2887	1e-08
chr2R	5645000	5655000	chr2R	5645000	5655000	2916	2916	-0.0121355	9.05847
chr2R	5765000	5775000	chr2R	5765000	5775000	2928	2928	0.173312	10
chr2R	5965000	5975000	chr2R	5965000	5975000	2948	2948	-0.0788885	10
chr2R	6015000	6025000	chr2R	6015000	6025000	2953	2953	0.0217711	9.73948
chr2R	6215000	6225000	chr2R	6215000	6225000	2973	2973	-0.0316271	10
chr2R	6400000	6425000	chr2R	6400000	6425000	2992	2992	0	0
chr2R	6495000	6505000	chr2R	6495000	6505000	3001	3001	0.121038	10
chr2R	6655000	6665000	chr2R	6655000	6665000	3017	3017	0.0238107	10
chr2R	6805000	6815000	chr2R	6805000	6815000	3032	3032	1e-08
chr2R	6995000	7005000	chr2R	6995000	7005000	3051	3051	-0.0218627	10
chr2R	7375000	7385000	chr2R	7375000	7385000	3089	3089	-0.172005	10
chr2R	7475000	7485000	chr2R	7475000	7485000	3099	3099	-0.0273438	10
chr2R	7665000	7675000	chr2R	7665000	7675000	3118	3118	1e-08
chr2R	7785000	7795000	chr2R	7785000	7795000	3130	3130	1e-08
chr2R	7955000	7965000	chr2R	7955000	7965000	3147	3147	-0.0350616	10
chr2R	8065000	8075000	chr2R	8065000	8075000	3158	3158	0.0792315	10
chr2R	8165000	8175000	chr2R	8165000	8175000	3168	3168	0.0104102	10
chr2R	8245000	8255000	chr2R	8245000	8255000	3176	3176	-0.354932	10
chr2R	8385000	8395000	chr2R	8385000	8395000	3190	3190	1e-08
chr2R	8655000	8665000	chr2R	8655000	8665000	3217	3217	-0.0909367	10
chr2R	8895000	8905000	chr2R	8895000	8905000	3241	3241	0.0364925	10
chr2R	9095000	9105000	chr2R	9095000	9105000	3261	3261	0.0523833	10
chr2R	9195000	9205000	chr2R	9195000	9205000	3271	3271	0.0209083	10
chr2R	9285000	9295000	chr2R	9285000	9295000	3280	3280	0.0711067	10
chr2R	9395000	9405000	chr2R	9395000	9405000	3291	3291	-0.0902807	7.49435
chr2R	9585000	9595000	chr2R	9585000	9595000	3310	3310	0.0807509	10
chr2R	9685000	9695000	chr2R	9685000	9695000	3320	3320	1e-08
chr2R	9815000	9825000	chr2R	9815000	9825000	3333	3333	-0.153725	5.38089
chr2R	9955000	9965000	chr2R	9955000	9965000	3347	3347	-0.157265	10
chr2R	10075000	10085000	chr2R	10075000	10085000	3359	3359	-0.117805	10
chr2R	10245000	10255000	chr2R	10245000	10255000	3376	3376	1e-08
chr2R	10425000	10435000	chr2R	10425000	10435000	3394	3394	-0.0500828	10
chr2R	10535000	10545000	chr2R	10535000	10545000	3405	3405	-0.106695	10
chr2R	10805000	10815000	chr2R	10805000	10815000	3432	3432	-0.0191111	10
chr2R	10895000	10905000	chr2R	10895000	10905000	3441	3441	0.0214326	10
chr2R	11195000	11205000	chr2R	11195000	11205000	3471	3471	-0.169307	10
chr2R	11275000	11285000	chr2R	11275000	11285000	3479	3479	0.00163133	9.66495
chr2R	11365000	11375000	chr2R	11365000	11375000	3488	3488	0.0770991	10
chr2R	11445000	11455000	chr2R	11445000	11455000	3496	3496	-0.0571546	10
chr2R	11635000	11645000	chr2R	11635000	11645000	3515	3515	-0.0176715	10
chr2R	11805000	11815000	chr2R	11805000	11815000	3532	3532	-0.20014	6.91315
chr2R	11895000	11905000	chr2R	11895000	11905000	3541	3541	0.0648853	10
chr2R	12025000	12035000	chr2R	12025000	12035000	3554	3554	0.181925	10
chr2R	12145000	12155000	chr2R	12145000	12155000	3566	3566	0.0404475	10
chr2R	12335000	12345000	chr2R	12335000	12345000	3585	3585	0.0415048	10
chr2R	12445000	12455000	chr2R	12445000	12455000	3596	3596	0.0147469	10
chr2R	12585000	12595000	chr2R	12585000	12595000	3610	3610	-0.0931349	10
chr2R	12755000	12765000	chr2R	12755000	12765000	3627	3627	-0.0679815	10
chr2R	12865000	12875000	chr2R	12865000	12875000	3638	3638	-0.0602029	10
chr2R	13035000	13045000	chr2R	13035000	13045000	3655	3655	-0.0262677	10
chr2R	13225000	13235000	chr2R	13225000	13235000	3674	3674	0.0250194	10
chr2R	13445000	13455000	chr2R	13445000	13455000	3696	3696	-0.0494533	10
chr2R	13555000	13565000	chr2R	13555000	13565000	3707	3707	-0.0220651	10
chr2R	13825000	13835000	chr2R	13825000	13835000	3734	3734	-0.0701684	10
chr2R	13955000	13965000	chr2R	13955000	13965000	3747	3747	0.00867091	10
chr2R	14165000	14175000	chr2R	14165000	14175000	3768	3768	-0.0922361	10
chr2R	14305000	14315000	chr2R	14305000	14315000	3782	3782	0.0396579	10
chr2R	14425000	14435000	chr2R	14425000	14435000	3794	3794	-0.170905	10
chr2R	14485000	14495000	chr2R	14485000	14495000	3800	3800	0.0865797	10
chr2R	14615000	14625000	chr2R	14615000	14625000	3813	3813	-0.25006	10
chr2R	14745000	14755000	chr2R	14745000	14755000	3826	3826	0.0740035	5.58299
chr2R	14855000	14865000	chr2R	14855000	14865000	3837	3837	-0.0127477	10
chr2R	14975000	14985000	chr2R	14975000	14985000	3849	3849	-0.0443207	10
chr2R	15135000	15145000	chr2R	15135000	15145000	3865	3865	0.0559345	10
chr2R	15215000	15225000	chr2R	15215000	15225000	3873	3873	0.0345374	4.34464
chr2R	15315000	15325000	chr2R	15315000	15325000	3883	3883	0.000876903	10
chr2R	15525000	15535000	chr2R	15525000	15535000	3904	3904	0.0204452	2.33736
chr2R	15675000	15685000	chr2R	15675000	15685000	3919	3919	-0.109951	10
chr2R	15865000	15875000	chr2R	15865000	15875000	3938	3938	-0.0953753	10
chr2R	15925000	15935000	chr2R	15925000	15935000	3944	3944	0.0184619	10
chr2R	16005000	16015000	chr2R	16005000	16015000	3952	3952	0.024442	10
chr2R	16105000	16115000	chr2R	16105000	16115000	3962	3962	0.0212471	10
chr2R	16195000	16205000	chr2R	16195000	16205000	3971	3971	0.00454504	10
chr2R	16345000	16355000	chr2R	16345000	16355000	3986	3986	0.108247	10
chr2R	16585000	16595000	chr2R	16585000	16595000	4010	4010	0.153058	10
chr2R	16775000	16785000	chr2R	16775000	16785000	4029	4029	0.344633	5.43786
chr2R	16865000	16875000	chr2R	16865000	16875000	4038	4038	0.00803786	10
chr2R	17005000	17015000	chr2R	17005000	17015000	4052	4052	-0.079326	10
chr2R	17095000	17105000	chr2R	17095000	17105000	4061	4061	0.193686	10
chr2R	17395000	17405000	chr2R	17395000	17405000	4091	4091	0.0360913	10
chr2R	17585000	17595000	chr2R	17585000	17595000	4110	4110	0.0141326	10
chr2R	17675000	17685000	chr2R	17675000	17685000	4119	4119	-0.0279972	10
chr2R	17795000	17805000	chr2R	17795000	17805000	4131	4131	-0.0620128	10
chr2R	17865000	17875000	chr2R	17865000	17875000	4138	4138	0.0214548	10
chr2R	18125000	18135000	chr2R	18125000	18135000	4164	4164	-0.0721675	10
chr2R	18285000	18295000	chr2R	18285000	18295000	4180	4180	-0.321354	7.99457
chr2R	18445000	18455000	chr2R	18445000	18455000	4196	4196	-0.105942	10
chr2R	18545000	18555000	chr2R	18545000	18555000	4206	4206	1e-08
chr2R	18635000	18645000	chr2R	18635000	18645000	4215	4215	-0.0412621	10
chr2R	18685000	18695000	chr2R	18685000	18695000	4220	4220	0.0869806	10
chr2R	18805000	18815000	chr2R	18805000	18815000	4232	4232	0.11068	10
chr2R	18965000	18975000	chr2R	18965000	18975000	4248	4248	1e-08
chr2R	19125000	19135000	chr2R	19125000	19135000	4264	4264	0.0657356	5.26117
chr2R	19285000	19295000	chr2R	19285000	19295000	4280	4280	-0.102729	10
chr2R	19445000	19455000	chr2R	19445000	19455000	4296	4296	-0.0220353	10
chr2R	19655000	19665000	chr2R	19655000	19665000	4317	4317	-0.20512	10
chr2R	19825000	19835000	chr2R	19825000	19835000	4334	4334	1e-08
chr2R	19935000	19945000	chr2R	19935000	19945000	4345	4345	1e-08
chr2R	20025000	20035000	chr2R	20025000	20035000	4354	4354	1e-08
chr2R	20115000	20125000	chr2R	20115000	20125000	4363	4363	1e-08
chr2R	20255000	20265000	chr2R	20255000	20265000	4377	4377	0.00944495	10
chr2R	20325000	20335000	chr2R	20325000	20335000	4384	4384	-0.136942	10
chr2R	20535000	20545000	chr2R	20535000	20545000	4405	4405	-0.015977	10
chr2R	20585000	20595000	chr2R	20585000	20595000	4410	4410	-0.0413922	10
chr2R	20825000	20835000	chr2R	20825000	20835000	4434	4434	0.213614	3.90986
chr2R	21165000	21175000	chr2R	21165000	21175000	4468	4468	-0.0573641	10
chr2R	21285000	21295000	chr2R	21285000	21295000	4480	4480	-0.0710491	10
chr2R	21355000	21365000	chr2R	21355000	21365000	4487	4487	-0.16191	10
chr2R	21535000	21545000	chr2R	21535000	21545000	4505	4505	-0.0075173	10
chr2R	21715000	21725000	chr2R	21715000	21725000	4523	4523	0.00575471	10
chr2R	22065000	22075000	chr2R	22065000	22075000	4558	4558	0.0613358	10
chr2R	22185000	22195000	chr2R	22185000	22195000	4570	4570	0.0677078	10
chr2R	22315000	22325000	chr2R	22315000	22325000	4583	4583	-0.0257557	10
chr2R	22405000	22415000	chr2R	22405000	22415000	4592	4592	0.0732711	10
chr2R	22505000	22515000	chr2R	22505000	22515000	4602	4602	1e-08
chr2R	22685000	22695000	chr2R	22685000	22695000	4620	4620	-0.0198449	10
chr2R	22795000	22805000	chr2R	22795000	22805000	4631	4631	0.0323777	7.29784
chr2R	22855000	22865000	chr2R	22855000	22865000	4637	4637	0.111334	10
chr2R	22935000	22945000	chr2R	22935000	22945000	4645	4645	-0.123861	10
chr2R	23065000	23075000	chr2R	23065000	23075000	4658	4658	-0.00539949	10
chr2R	23195000	23205000	chr2R	23195000	23205000	4671	4671	1e-08
chr2R	23355000	23365000	chr2R	23355000	23365000	4687	4687	0.0263184	10
chr2R	23545000	23555000	chr2R	23545000	23555000	4706	4706	-0.0597848	10
chr2R	23645000	23655000	chr2R	23645000	23655000	4716	4716	-0.231985	10
chr2R	23845000	23855000	chr2R	23845000	23855000	4736	4736	-0.00543353	10
chr2R	23955000	23965000	chr2R	23955000	23965000	4747	4747	-0.0411598	10
chr2R	24025000	24035000	chr2R	24025000	24035000	4754	4754	-0.10218	10
chr2R	24105000	24115000	chr2R	24105000	24115000	4762	4762	-0.187058	10
chr2R	24195000	24205000	chr2R	24195000	24205000	4771	4771	-0.181661	10
chr2R	24335000	24345000	chr2R	24335000	24345000	4785	4785	-0.0893149	0
chr2R	24405000	24415000	chr2R	24405000	24415000	4792	4792	1e-08
chr2R	24515000	24525000	chr2R	24515000	24525000	4803	4803	-0.00690872	10
chr2R	24785000	24795000	chr2R	24785000	24795000	4830	4830	0.0291006	10
chr2R	24865000	24875000	chr2R	24865000	24875000	4838	4838	0.100351	10
chr2R	25005000	25015000	chr2R	25005000	25015000	4852	4852	-0.16887	10
chr2R	25075000	25085000	chr2R	25075000	25085000	4859	4859	-0.108665	10
chr3L	245000	255000	chr3L	245000	255000	4905	4905	-0.0793926	10
chr3L	325000	335000	chr3L	325000	335000	4913	4913	-0.074246	10
chr3L	535000	545000	chr3L	535000	545000	4934	4934	-0.0723145	10
chr3L	645000	655000	chr3L	645000	655000	4945	4945	-0.0426553	10
chr3L	695000	705000	chr3L	695000	705000	4950	4950	-0.104455	10
chr3L	825000	835000	chr3L	825000	835000	4963	4963	-0.149155	10
chr3L	885000	895000	chr3L	885000	895000	4969	4969	-0.0921938	10
chr3L	1035000	1045000	chr3L	1035000	1045000	4984	4984	1e-08
chr3L	1195000	1205000	chr3L	1195000	1205000	5000	5000	0.168867	0
chr3L	1345000	1355000	chr3L	1345000	1355000	5015	5015	0.00696324	10
chr3L	1565000	1575000	chr3L	1565000	1575000	5037	5037	-0.0157442	10
chr3L	1665000	1675000	chr3L	1665000	1675000	5047	5047	-0.140133	10
chr3L	1735000	1745000	chr3L	1735000	1745000	5054	5054	-0.0952355	10
chr3L	1795000	1805000	chr3L	1795000	1805000	5060	5060	-0.188162	10
chr3L	1865000	1875000	chr3L	1865000	1875000	5067	5067	-0.0573148	10
chr3L	1965000	1975000	chr3L	1965000	1975000	5077	5077	0.200904	4.37911
chr3L	2225000	2235000	chr3L	2225000	2235000	5103	5103	1e-08
chr3L	2365000	2375000	chr3L	2365000	2375000	5117	5117	0.0293332	10
chr3L	2475000	2485000	chr3L	2475000	2485000	5128	5128	-0.103013	10
chr3L	2585000	2595000	chr3L	2585000	2595000	5139	5139	0.0372946	10
chr3L	2765000	2775000	chr3L	2765000	2775000	5157	5157	0.139163	4.29539
chr3L	2885000	2895000	chr3L	2885000	2895000	5169	5169	-0.0726227	10
chr3L	3035000	3045000	chr3L	3035000	3045000	5184	5184	-0.0162657	10
chr3L	3145000	3155000	chr3L	3145000	3155000	5195	5195	0.0550623	10
chr3L	3225000	3235000	chr3L	3225000	3235000	5203	5203	-0.013183	10
chr3L	3315000	3325000	chr3L	3315000	3325000	5212	5212	-0.00118436	10
chr3L	3465000	3475000	chr3L	3465000	3475000	5227	5227	-0.0265895	10
chr3L	3615000	3625000	chr3L	3615000	3625000	5242	5242	1e-08
chr3L	3785000	3795000	chr3L	3785000	3795000	5259	5259	-0.0827215	10
chr3L	3895000	3905000	chr3L	3895000	3905000	5270	5270	0.0634309	10
chr3L	4105000	4115000	chr3L	4105000	4115000	5291	5291	-0.00843277	10
chr3L	4245000	4255000	chr3L	4245000	4255000	5305	5305	-0.00309322	10
chr3L	4405000	4415000	chr3L	4405000	4415000	5321	5321	-0.017512	10
chr3L	4545000	4555000	chr3L	4545000	4555000	5335	5335	0.538737	0
chr3L	4625000	4635000	chr3L	4625000	4635000	5343	5343	0.0549372	5.58796
chr3L	4685000	4695000	chr3L	4685000	4695000	5349	5349	1e-08
chr3L	4835000	4845000	chr3L	4835000	4845000	5364	5364	1e-08
chr3L	5145000	5155000	chr3L	5145000	5155000	5395	5395	0.0637829	1.25962
chr3L	5355000	5365000	chr3L	5355000	5365000	5416	5416	1e-08
chr3L	5585000	5595000	chr3L	5585000	5595000	5439	5439	-0.0473742	10
chr3L	5745000	5755000	chr3L	5745000	5755000	5455	5455	-0.121403	10
chr3L	6055000	6065000	chr3L	6055000	6065000	5486	5486	0.00102613	10
chr3L	6175000	6185000	chr3L	6175000	6185000	5498	5498	-0.188232	10
chr3L	6255000	6265000	chr3L	6255000	6265000	5506	5506	-0.108009	0
chr3L	6485000	6495000	chr3L	6485000	6495000	5529	5529	-0.0358959	10
chr3L	6755000	6765000	chr3L	6755000	6765000	5556	5556	-0.102968	10
chr3L	6975000	6985000	chr3L	6975000	6985000	5578	5578	0.0630316	10
chr3L	7125000	7135000	chr3L	7125000	7135000	5593	5593	-0.217908	0
chr3L	7235000	7245000	chr3L	7235000	7245000	5604	5604	1e-08
chr3L	7325000	7335000	chr3L	7325000	7335000	5613	5613	-0.00971096	10
chr3L	7375000	7385000	chr3L	7375000	7385000	5618	5618	0.0140131	10
chr3L	7525000	7535000	chr3L	7525000	7535000	5633	5633	0.0677738	10
chr3L	7635000	7645000	chr3L	7635000	7645000	5644	5644	1e-08
chr3L	7725000	7735000	chr3L	7725000	7735000	5653	5653	1e-08
chr3L	7895000	7905000	chr3L	7895000	7905000	5670	5670	-0.142977	10
chr3L	7975000	7985000	chr3L	7975000	7985000	5678	5678	-0.0612254	10
chr3L	8065000	8075000	chr3L	8065000	8075000	5687	5687	-0.0169363	10
chr3L	8185000	8195000	chr3L	8185000	8195000	5699	5699	-0.0733737	10
chr3L	8305000	8315000	chr3L	8305000	8315000	5711	5711	-0.022024	10
chr3L	8445000	8455000	chr3L	8445000	8455000	5725	5725	-0.08809	10
chr3L	8525000	8535000	chr3L	8525000	8535000	5733	5733	-0.102673	10
chr3L	8645000	8655000	chr3L	8645000	8655000	5745	5745	0.0102364	10
chr3L	8805000	8815000	chr3L	8805000	8815000	5761	5761	1e-08
chr3L	8885000	8895000	chr3L	8885000	8895000	5769	5769	0.332654	0
chr3L	8985000	8995000	chr3L	8985000	8995000	5779	5779	0.0183413	10
chr3L	9045000	9055000	chr3L	9045000	9055000	5785	5785	-0.039206	10
chr3L	9125000	9135000	chr3L	9125000	9135000	5793	5793	0.0973601	0
chr3L	9355000	9365000	chr3L	9355000	9365000	5816	5816	-0.0546159	10
chr3L	9485000	9495000	chr3L	9485000	9495000	5829	5829	-0.0735544	10
chr3L	9615000	9625000	chr3L	9615000	9625000	5842	5842	0.0713904	0.958763
chr3L	9725000	9735000	chr3L	9725000	9735000	5853	5853	-0.0731242	10
chr3L	9855000	9865000	chr3L	9855000	9865000	5866	5866	-0.0202415	10
chr3L	10215000	10225000	chr3L	10215000	10225000	5902	5902	0.298384	10
chr3L	10325000	10335000	chr3L	10325000	10335000	5913	5913	1e-08
chr3L	10685000	10695000	chr3L	10685000	10695000	5949	5949	0.0370379	10
chr3L	10875000	10885000	chr3L	10875000	10885000	5968	5968	-0.198732	10
chr3L	11045000	11055000	chr3L	11045000	11055000	5985	5985	-0.106602	10
chr3L	11115000	11125000	chr3L	11115000	11125000	5992	5992	-0.0124319	10
chr3L	11215000	11225000	chr3L	11215000	11225000	6002	6002	0.057068	10
chr3L	11355000	11365000	chr3L	11355000	11365000	6016	6016	1e-08
chr3L	11685000	11695000	chr3L	11685000	11695000	6049	6049	-0.0779602	10
chr3L	11825000	11835000	chr3L	11825000	11835000	6063	6063	-0.0793796	10
chr3L	11915000	11925000	chr3L	11915000	11925000	6072	6072	1e-08
chr3L	11995000	12005000	chr3L	11995000	12005000	6080	6080	0.36922	3.07558
chr3L	12115000	12125000	chr3L	12115000	12125000	6092	6092	-0.0122251	10
chr3L	12265000	12275000	chr3L	12265000	12275000	6107	6107	0.303721	0
chr3L	12415000	12425000	chr3L	12415000	12425000	6122	6122	0.0581366	10
chr3L	12525000	12535000	chr3L	12525000	12535000	6133	6133	-0.0831235	10
chr3L	12735000	12745000	chr3L	12735000	12745000	6154	6154	0.00674636	10
chr3L	12805000	12815000	chr3L	12805000	12815000	6161	6161	-0.0238599	10
chr3L	13035000	13045000	chr3L	13035000	13045000	6184	6184	-0.00505665	10
chr3L	13225000	13235000	chr3L	13225000	13235000	6203	6203	1e-08
chr3L	13385000	13395000	chr3L	13385000	13395000	6219	6219	-0.0749742	10
chr3L	13495000	13505000	chr3L	13495000	13505000	6230	6230	-0.0535151	10
chr3L	13685000	13695000	chr3L	13685000	13695000	6249	6249	1e-08
chr3L	13915000	13925000	chr3L	13915000	13925000	6272	6272	-0.0341318	10
chr3L	13995000	14005000	chr3L	13995000	14005000	6280	6280	-0.0197246	10
chr3L	14045000	14055000	chr3L	14045000	14055000	6285	6285	-0.0134076	10
chr3L	14195000	14205000	chr3L	14195000	14205000	6300	6300	-0.0691606	10
chr3L	14405000	14415000	chr3L	14405000	14415000	6321	6321	0.198028	0
chr3L	14555000	14565000	chr3L	14555000	14565000	6336	6336	0.297526	10
chr3L	14625000	14635000	chr3L	14625000	14635000	6343	6343	-0.0144651	10
chr3L	14795000	14805000	chr3L	14795000	14805000	6360	6360	-0.00524896	10
chr3L	14975000	14985000	chr3L	14975000	14985000	6378	6378	-0.113538	10
chr3L	15085000	15095000	chr3L	15085000	15095000	6389	6389	0.0515518	10
chr3L	15145000	15155000	chr3L	15145000	15155000	6395	6395	-0.0595237	10
chr3L	15265000	15275000	chr3L	15265000	15275000	6407	6407	-0.0938838	10
chr3L	15345000	15355000	chr3L	15345000	15355000	6415	6415	1e-08
chr3L	15505000	15515000	chr3L	15505000	15515000	6431	6431	-0.0542006	10
chr3L	15585000	15595000	chr3L	15585000	15595000	6439	6439	0.0339237	10
chr3L	15825000	15835000	chr3L	15825000	15835000	6463	6463	-0.0029302	10
chr3L	15955000	15965000	chr3L	15955000	15965000	6476	6476	0.0823918	10
chr3L	16035000	16045000	chr3L	16035000	16045000	6484	6484	0.0233395	10
chr3L	16125000	16135000	chr3L	16125000	16135000	6493	6493	-0.0214714	10
chr3L	16225000	16235000	chr3L	16225000	16235000	6503	6503	1e-08
chr3L	16405000	16415000	chr3L	16405000	16415000	6521	6521	-0.0241223	10
chr3L	16575000	16585000	chr3L	16575000	16585000	6538	6538	-0.0244695	10
chr3L	16775000	16785000	chr3L	16775000	16785000	6558	6558	-0.0798138	10
chr3L	16855000	16865000	chr3L	16855000	16865000	6566	6566	0.033278	10
chr3L	17045000	17055000	chr3L	17045000	17055000	6585	6585	0.0415171	10
chr3L	17235000	17245000	chr3L	17235000	17245000	6604	6604	1e-08
chr3L	17345000	17355000	chr3L	17345000	17355000	6615	6615	0.114074	10
chr3L	17415000	17425000	chr3L	17415000	17425000	6622	6622	-0.10501	10
chr3L	17555000	17565000	chr3L	17555000	17565000	6636	6636	-0.307353	10
chr3L	17655000	17665000	chr3L	17655000	17665000	6646	6646	-0.28586	10
chr3L	17845000	17855000	chr3L	17845000	17855000	6665	6665	-0.0151396	3.1735
chr3L	17985000	17995000	chr3L	17985000	17995000	6679	6679	1e-08
chr3L	18105000	18115000	chr3L	18105000	18115000	6691	6691	-0.159372	10
chr3L	18165000	18175000	chr3L	18165000	18175000	6697	6697	0.0121641	10
chr3L	18365000	18375000	chr3L	18365000	18375000	6717	6717	1e-08
chr3L	18455000	18465000	chr3L	18455000	18465000	6726	6726	1e-08
chr3L	18615000	18625000	chr3L	18615000	18625000	6742	6742	0.0190329	10
chr3L	18735000	18745000	chr3L	18735000	18745000	6754	6754	1e-08
chr3L	18815000	18825000	chr3L	18815000	18825000	6762	6762	-0.0809798	10
chr3L	19035000	19045000	chr3L	19035000	19045000	6784	6784	-0.106158	10
chr3L	19135000	19145000	chr3L	19135000	19145000	6794	6794	0.113148	10
chr3L	19255000	19265000	chr3L	19255000	19265000	6806	6806	-0.0586366	10
chr3L	19555000	19565000	chr3L	19555000	19565000	6836	6836	-0.0189428	10
chr3L	19795000	19805000	chr3L	19795000	19805000	6860	6860	0	0
chr3L	19915000	19925000	chr3L	19915000	19925000	6872	6872	-0.00329702	10
chr3L	20085000	20095000	chr3L	20085000	20095000	6889	6889	1e-08
chr3L	20225000	20235000	chr3L	20225000	20235000	6903	6903	0.270462	10
chr3L	20295000	20305000	chr3L	20295000	20305000	6910	6910	0.0108451	10
chr3L	20395000	20405000	chr3L	20395000	20405000	6920	6920	-0.128011	10
chr3L	20515000	20525000	chr3L	20515000	20525000	6932	6932	-0.0733235	10
chr3L	20705000	20715000	chr3L	20705000	20715000	6951	6951	-0.113669	5.99287
chr3L	20795000	20805000	chr3L	20795000	20805000	6960	6960	-0.00665884	10
chr3L	21135000	21145000	chr3L	21135000	21145000	6994	6994	-0.14993	10
chr3L	21275000	21285000	chr3L	21275000	21285000	7008	7008	-0.0545961	8.85176
chr3L	21485000	21495000	chr3L	21485000	21495000	7029	7029	-0.00545888	10
chr3L	21635000	21645000	chr3L	21635000	21645000	7044	7044	-0.112386	10
chr3L	21825000	21835000	chr3L	21825000	21835000	7063	7063	0.223587	10
chr3L	21955000	21965000	chr3L	21955000	21965000	7076	7076	1e-08
chr3L	22065000	22075000	chr3L	22065000	22075000	7087	7087	-0.0560043	7.71867
chr3L	22255000	22265000	chr3L	22255000	22265000	7106	7106	-0.271253	10
chr3L	22405000	22415000	chr3L	22405000	22415000	7121	7121	-0.241693	10
chr3L	22715000	22725000	chr3L	22715000	22725000	7152	7152	-0.0398929	10
chr3L	22865000	22875000	chr3L	22865000	22875000	7167	7167	0.0600758	10
chr3L	23015000	23025000	chr3L	23015000	23025000	7182	7182	1e-08
chr3L	23095000	23105000	chr3L	23095000	23105000	7190	7190	1e-08
chr3L	23185000	23195000	chr3L	23185000	23195000	7199	7199	1e-08
chr3L	23275000	23285000	chr3L	23275000	23285000	7208	7208	1e-08
chr3L	23435000	23445000	chr3L	23435000	23445000	7224	7224	1e-08
chr3L	23515000	23525000	chr3L	23515000	23525000	7232	7232	1e-08
chr3L	23655000	23665000	chr3L	23655000	23665000	7246	7246	1e-08
chr3L	23735000	23745000	chr3L	23735000	23745000	7254	7254	1e-08
chr3L	23895000	23905000	chr3L	23895000	23905000	7270	7270	1e-08
chr3L	23965000	23975000	chr3L	23965000	23975000	7277	7277	1e-08
chr3L	24135000	24145000	chr3L	24135000	24145000	7294	7294	1e-08
chr3L	24235000	24245000	chr3L	24235000	24245000	7304	7304	1e-08
chr3L	24295000	24305000	chr3L	24295000	24305000	7310	7310	1e-08
chr3L	24505000	24515000	chr3L	24505000	24515000	7331	7331	0	0
chr3L	24577500	24605000	chr3L	24577500	24605000	7339	7339	0	0
chr3L	24895000	24905000	chr3L	24895000	24905000	7370	7370	0	0
chr3L	25105000	25115000	chr3L	25105000	25115000	7391	7391	0	0
chr3L	25245000	25255000	chr3L	25245000	25255000	7405	7405	0	0
chr3L	25615000	25625000	chr3L	25615000	25625000	7442	7442	0	0
chr3L	26315000	26327500	chr3L	26315000	26327500	7512	7512	0	0
chr3L	26535000	26545000	chr3L	26535000	26545000	7534	7534	0	0
chr3L	26620000	26645000	chr3L	26620000	26645000	7543	7543	0	0
chr3L	27275000	27285000	chr3L	27275000	27285000	7608	7608	0	0
chr3L	27385000	27397500	chr3L	27385000	27397500	7619	7619	0	0
chr3L	27600000	27665000	chr3L	27600000	27665000	7643	7643	0	0
chr3R	545000	555000	chr3R	545000	555000	7746	7746	0	0
chr3R	835000	845000	chr3R	835000	845000	7775	7775	1e-08
chr3R	1205000	1215000	chr3R	1205000	1215000	7812	7812	0	0
chr3R	1325000	1335000	chr3R	1325000	1335000	7824	7824	0	0
chr3R	1455000	1465000	chr3R	1455000	1465000	7837	7837	0	0
chr3R	1575000	1587500	chr3R	1575000	1587500	7849	7849	0	0
chr3R	1695000	1705000	chr3R	1695000	1705000	7861	7861	0	0
chr3R	1882500	1907500	chr3R	1882500	1907500	7880	7880	0	0
chr3R	2057500	2085000	chr3R	2057500	2085000	7898	7898	0	0
chr3R	2195000	2205000	chr3R	2195000	2205000	7911	7911	0	0
chr3R	2405000	2415000	chr3R	2405000	2415000	7932	7932	0	0
chr3R	2477500	2492500	chr3R	2477500	2492500	7939	7939	-0.113611	4.92922
chr3R	2545000	2555000	chr3R	2545000	2555000	7946	7946	0	0
chr3R	2797500	2812500	chr3R	2797500	2812500	7971	7971	0	0
chr3R	3037500	3052500	chr3R	3037500	3052500	7995	7995	0	0
chr3R	3165000	3175000	chr3R	3165000	3175000	8008	8008	0	0
chr3R	3365000	3375000	chr3R	3365000	3375000	8028	8028	0	0
chr3R	3475000	3485000	chr3R	3475000	3485000	8039	8039	0	0
chr3R	3615000	3625000	chr3R	3615000	3625000	8053	8053	0	0
chr3R	3775000	3785000	chr3R	3775000	3785000	8069	8069	1e-08
chr3R	3865000	3875000	chr3R	3865000	3875000	8078	8078	0	0
chr3R	3997500	4012500	chr3R	3997500	4012500	8091	8091	0	0
chr3R	4165000	4175000	chr3R	4165000	4175000	8108	8108	-0.019164	10
chr3R	4325000	4335000	chr3R	4325000	4335000	8124	8124	-0.160023	10
chr3R	4385000	4395000	chr3R	4385000	4395000	8130	8130	0.00555224	10
chr3R	4475000	4485000	chr3R	4475000	4485000	8139	8139	-0.0790097	10
chr3R	4635000	4645000	chr3R	4635000	4645000	8155	8155	-0.163164	10
chr3R	4805000	4815000	chr3R	4805000	4815000	8172	8172	0.0564356	10
chr3R	4945000	4955000	chr3R	4945000	4955000	8186	8186	-0.198196	10
chr3R	5125000	5135000	chr3R	5125000	5135000	8204	8204	-0.264865	10
chr3R	5215000	5225000	chr3R	5215000	5225000	8213	8213	-0.0761943	10
chr3R	5365000	5375000	chr3R	5365000	5375000	8228	8228	-0.112192	10
chr3R	5465000	5475000	chr3R	5465000	5475000	8238	8238	-0.00197845	10
chr3R	5675000	5685000	chr3R	5675000	5685000	8259	8259	-0.00978842	10
chr3R	5855000	5865000	chr3R	5855000	5865000	8277	8277	1e-08
chr3R	5995000	6005000	chr3R	5995000	6005000	8291	8291	1e-08
chr3R	6145000	6155000	chr3R	6145000	6155000	8306	8306	1e-08
chr3R	6345000	6355000	chr3R	6345000	6355000	8326	8326	0.0145772	10
chr3R	6425000	6435000	chr3R	6425000	6435000	8334	8334	-0.05401	10
chr3R	6645000	6655000	chr3R	6645000	6655000	8356	8356	0.117602	10
chr3R	6755000	6765000	chr3R	6755000	6765000	8367	8367	-0.246746	10
chr3R	6815000	6825000	chr3R	6815000	6825000	8373	8373	-0.00201821	10
chr3R	6905000	6915000	chr3R	6905000	6915000	8382	8382	-0.00767634	10
chr3R	7075000	7085000	chr3R	7075000	7085000	8399	8399	-0.0579247	10
chr3R	7245000	7255000	chr3R	7245000	7255000	8416	8416	1e-08
chr3R	7345000	7355000	chr3R	7345000	7355000	8426	8426	1e-08
chr3R	7475000	7485000	chr3R	7475000	7485000	8439	8439	1e-08
chr3R	7545000	7555000	chr3R	7545000	7555000	8446	8446	1e-08
chr3R	7765000	7775000	chr3R	7765000	7775000	8468	8468	1e-08
chr3R	7885000	7895000	chr3R	7885000	7895000	8480	8480	0.117189	10
chr3R	7975000	7985000	chr3R	7975000	7985000	8489	8489	0.0103494	10
chr3R	8125000	8135000	chr3R	8125000	8135000	8504	8504	-0.0040085	10
chr3R	8235000	8245000	chr3R	8235000	8245000	8515	8515	-0.0456371	10
chr3R	8305000	8315000	chr3R	8305000	8315000	8522	8522	-0.011471	10
chr3R	8475000	8485000	chr3R	8475000	8485000	8539	8539	1e-08
chr3R	8545000	8555000	chr3R	8545000	8555000	8546	8546	1e-08
chr3R	8655000	8665000	chr3R	8655000	8665000	8557	8557	-0.029345	10
chr3R	8815000	8825000	chr3R	8815000	8825000	8573	8573	0.000438359	10
chr3R	9045000	9055000	chr3R	9045000	9055000	8596	8596	0.0198027	10
chr3R	9235000	9245000	chr3R	9235000	9245000	8615	8615	0.0963702	10
chr3R	9335000	9345000	chr3R	9335000	9345000	8625	8625	-0.0219618	10
chr3R	9395000	9405000	chr3R	9395000	9405000	8631	8631	0.145961	10
chr3R	9495000	9505000	chr3R	9495000	9505000	8641	8641	-0.0224859	10
chr3R	9575000	9585000	chr3R	9575000	9585000	8649	8649	-0.0661553	10
chr3R	9702500	9715000	chr3R	9702500	9715000	8661	8661	-0.00754449	10
chr3R	9805000	9815000	chr3R	9805000	9815000	8672	8672	-0.0837383	10
chr3R	9865000	9875000	chr3R	9865000	9875000	8678	8678	0.0730784	1.71134
chr3R	9985000	9995000	chr3R	9985000	9995000	8690	8690	-0.203252	8.64043
chr3R	10045000	10055000	chr3R	10045000	10055000	8696	8696	-0.167636	5.48327
chr3R	10265000	10275000	chr3R	10265000	10275000	8718	8718	-0.183943	1.57442
chr3R	10355000	10365000	chr3R	10355000	10365000	8727	8727	-0.139054	10
chr3R	10585000	10595000	chr3R	10585000	10595000	8750	8750	-0.377261	9.0222
chr3R	10675000	10685000	chr3R	10675000	10685000	8759	8759	-0.022191	10
chr3R	10775000	10785000	chr3R	10775000	10785000	8769	8769	0.0667875	10
chr3R	10885000	10895000	chr3R	10885000	10895000	8780	8780	-0.0552211	10
chr3R	11035000	11045000	chr3R	11035000	11045000	8795	8795	1e-08
chr3R	11205000	11215000	chr3R	11205000	11215000	8812	8812	-0.0246416	10
chr3R	11345000	11355000	chr3R	11345000	11355000	8826	8826	-0.117201	10
chr3R	11435000	11445000	chr3R	11435000	11445000	8835	8835	-0.041192	10
chr3R	11615000	11625000	chr3R	11615000	11625000	8853	8853	-0.139843	10
chr3R	11755000	11765000	chr3R	11755000	11765000	8867	8867	0.0874743	10
chr3R	11955000	11965000	chr3R	11955000	11965000	8887	8887	-0.0494822	10
chr3R	12125000	12135000	chr3R	12125000	12135000	8904	8904	1e-08
chr3R	12215000	12225000	chr3R	12215000	12225000	8913	8913	1e-08
chr3R	12375000	12385000	chr3R	12375000	12385000	8929	8929	-0.0857801	10
chr3R	12625000	12635000	chr3R	12625000	12635000	8954	8954	-0.0212192	10
chr3R	12715000	12725000	chr3R	12715000	12725000	8963	8963	-0.0307247	10
chr3R	12975000	12985000	chr3R	12975000	12985000	8989	8989	0.0784994	10
chr3R	13075000	13085000	chr3R	13075000	13085000	8999	8999	-0.0390478	10
chr3R	13255000	13265000	chr3R	13255000	13265000	9017	9017	1e-08
chr3R	13385000	13395000	chr3R	13385000	13395000	9030	9030	0.0423639	10
chr3R	13635000	13645000	chr3R	13635000	13645000	9055	9055	-0.00675422	10
chr3R	13835000	13845000	chr3R	13835000	13845000	9075	9075	-0.0551125	10
chr3R	13965000	13975000	chr3R	13965000	13975000	9088	9088	-0.0274291	10
chr3R	14035000	14045000	chr3R	14035000	14045000	9095	9095	-0.0555688	10
chr3R	14275000	14285000	chr3R	14275000	14285000	9119	9119	-0.13378	10
chr3R	14505000	14515000	chr3R	14505000	14515000	9142	9142	0.193092	0.243341
chr3R	14565000	14575000	chr3R	14565000	14575000	9148	9148	-0.144968	8.01863
chr3R	14645000	14655000	chr3R	14645000	14655000	9156	9156	-0.202167	10
chr3R	14735000	14745000	chr3R	14735000	14745000	9165	9165	3.76544e-06	10
chr3R	14805000	14815000	chr3R	14805000	14815000	9172	9172	-0.478741	10
chr3R	14895000	14905000	chr3R	14895000	14905000	9181	9181	-0.00531097	5.27621
chr3R	15085000	15095000	chr3R	15085000	15095000	9200	9200	1e-08
chr3R	15255000	15265000	chr3R	15255000	15265000	9217	9217	0.00655535	10
chr3R	15365000	15375000	chr3R	15365000	15375000	9228	9228	-0.0152557	10
chr3R	15475000	15485000	chr3R	15475000	15485000	9239	9239	1e-08
chr3R	15675000	15685000	chr3R	15675000	15685000	9259	9259	0.0347361	4.70498
chr3R	15785000	15795000	chr3R	15785000	15795000	9270	9270	-0.017398	10
chr3R	15965000	15975000	chr3R	15965000	15975000	9288	9288	-0.0760399	10
chr3R	16045000	16055000	chr3R	16045000	16055000	9296	9296	0.0561694	10
chr3R	16255000	16265000	chr3R	16255000	16265000	9317	9317	-0.0689034	10
chr3R	16345000	16355000	chr3R	16345000	16355000	9326	9326	-0.0194766	10
chr3R	16435000	16445000	chr3R	16435000	16445000	9335	9335	-0.0551809	10
chr3R	16645000	16655000	chr3R	16645000	16655000	9356	9356	-4.90028e-05	10
chr3R	16795000	16805000	chr3R	16795000	16805000	9371	9371	1e-08
chr3R	16965000	16975000	chr3R	16965000	16975000	9388	9388	-0.205062	10
chr3R	17075000	17085000	chr3R	17075000	17085000	9399	9399	-0.00149968	10
chr3R	17385000	17395000	chr3R	17385000	17395000	9430	9430	1e-08
chr3R	17535000	17545000	chr3R	17535000	17545000	9445	9445	0.260773	10
chr3R	17605000	17615000	chr3R	17605000	17615000	9452	9452	-0.0301798	10
chr3R	17675000	17685000	chr3R	17675000	17685000	9459	9459	0.0532828	10
chr3R	17805000	17815000	chr3R	17805000	17815000	9472	9472	-0.0497477	10
chr3R	18015000	18025000	chr3R	18015000	18025000	9493	9493	1e-08
chr3R	18165000	18175000	chr3R	18165000	18175000	9508	9508	0.0184652	10
chr3R	18295000	18305000	chr3R	18295000	18305000	9521	9521	0.0160782	10
chr3R	18405000	18415000	chr3R	18405000	18415000	9532	9532	0.0519139	6.56613
chr3R	18565000	18575000	chr3R	18565000	18575000	9548	9548	1e-08
chr3R	18655000	18665000	chr3R	18655000	18665000	9557	9557	0.040095	10
chr3R	18765000	18775000	chr3R	18765000	18775000	9568	9568	1e-08
chr3R	18975000	18985000	chr3R	18975000	18985000	9589	9589	-0.0647063	10
chr3R	19095000	19105000	chr3R	19095000	19105000	9601	9601	0.0674926	10
chr3R	19155000	19165000	chr3R	19155000	19165000	9607	9607	0.188316	5.63896
chr3R	19305000	19315000	chr3R	19305000	19315000	9622	9622	-0.325504	10
chr3R	19395000	19405000	chr3R	19395000	19405000	9631	9631	-0.259269	10
chr3R	19485000	19495000	chr3R	19485000	19495000	9640	9640	1e-08
chr3R	19645000	19655000	chr3R	19645000	19655000	9656	9656	0.341491	0
chr3R	19765000	19775000	chr3R	19765000	19775000	9668	9668	-0.268523	0
chr3R	19845000	19855000	chr3R	19845000	19855000	9676	9676	0.00901192	10
chr3R	19925000	19935000	chr3R	19925000	19935000	9684	9684	-0.0656765	10
chr3R	20035000	20045000	chr3R	20035000	20045000	9695	9695	0.0423553	2.83678
chr3R	20315000	20325000	chr3R	20315000	20325000	9723	9723	-0.0434667	0
chr3R	20545000	20555000	chr3R	20545000	20555000	9746	9746	-0.0851887	10
chr3R	20835000	20845000	chr3R	20835000	20845000	9775	9775	0.0174962	10
chr3R	20945000	20955000	chr3R	20945000	20955000	9786	9786	1e-08
chr3R	21065000	21075000	chr3R	21065000	21075000	9798	9798	0.012057	10
chr3R	21375000	21385000	chr3R	21375000	21385000	9829	9829	-0.0475492	10
chr3R	21485000	21495000	chr3R	21485000	21495000	9840	9840	-0.682836	0
chr3R	21665000	21675000	chr3R	21665000	21675000	9858	9858	-0.0245145	10
chr3R	21875000	21885000	chr3R	21875000	21885000	9879	9879	0.127035	10
chr3R	22015000	22025000	chr3R	22015000	22025000	9893	9893	0.104792	10
chr3R	22135000	22145000	chr3R	22135000	22145000	9905	9905	0.22332	0
chr3R	22355000	22365000	chr3R	22355000	22365000	9927	9927	-0.0409138	10
chr3R	22465000	22475000	chr3R	22465000	22475000	9938	9938	-0.00719492	10
chr3R	22575000	22585000	chr3R	22575000	22585000	9949	9949	-0.149712	10
chr3R	22675000	22685000	chr3R	22675000	22685000	9959	9959	-0.102144	10
chr3R	22725000	22735000	chr3R	22725000	22735000	9964	9964	-0.024916	10
chr3R	22785000	22795000	chr3R	22785000	22795000	9970	9970	-0.0273223	10
chr3R	22905000	22915000	chr3R	22905000	22915000	9982	9982	1e-08
chr3R	23115000	23125000	chr3R	23115000	23125000	10003	10003	-0.0564272	10
chr3R	23245000	23255000	chr3R	23245000	23255000	10016	10016	-0.057391	10
chr3R	23345000	23355000	chr3R	23345000	23355000	10026	10026	-0.0387716	10
chr3R	23525000	23535000	chr3R	23525000	23535000	10044	10044	1e-08
chr3R	23725000	23735000	chr3R	23725000	23735000	10064	10064	-0.0933622	10
chr3R	23885000	23895000	chr3R	23885000	23895000	10080	10080	-0.132572	10
chr3R	24045000	24055000	chr3R	24045000	24055000	10096	10096	-0.0247652	10
chr3R	24225000	24235000	chr3R	24225000	24235000	10114	10114	-0.0142955	10
chr3R	24295000	24305000	chr3R	24295000	24305000	10121	10121	0.0373413	10
chr3R	24515000	24525000	chr3R	24515000	24525000	10143	10143	0.138506	7.37792
chr3R	24655000	24665000	chr3R	24655000	24665000	10157	10157	-0.0977953	10
chr3R	24865000	24875000	chr3R	24865000	24875000	10178	10178	-0.0547791	10
chr3R	25035000	25045000	chr3R	25035000	25045000	10195	10195	0.0156589	10
chr3R	25185000	25195000	chr3R	25185000	25195000	10210	10210	-0.117744	10
chr3R	25245000	25255000	chr3R	25245000	25255000	10216	10216	-0.00313817	10
chr3R	25485000	25495000	chr3R	25485000	25495000	10240	10240	0.117524	10
chr3R	25585000	25595000	chr3R	25585000	25595000	10250	10250	-0.279565	10
chr3R	25655000	25665000	chr3R	25655000	25665000	10257	10257	-0.087953	10
chr3R	25885000	25895000	chr3R	25885000	25895000	10280	10280	0.0414094	2.32888
chr3R	26055000	26065000	chr3R	26055000	26065000	10297	10297	0.00469182	10
chr3R	26185000	26195000	chr3R	26185000	26195000	10310	10310	1e-08
chr3R	26522500	26535000	chr3R	26522500	26535000	10343	10343	1e-08
chr3R	26725000	26735000	chr3R	26725000	26735000	10364	10364	1e-08
chr3R	26865000	26875000	chr3R	26865000	26875000	10378	10378	0.0242077	10
chr3R	26945000	26955000	chr3R	26945000	26955000	10386	10386	0.132966	10
chr3R	27105000	27115000	chr3R	27105000	27115000	10402	10402	0.00535919	6.32414
chr3R	27275000	27285000	chr3R	27275000	27285000	10419	10419	-0.016305	10
chr3R	27555000	27565000	chr3R	27555000	27565000	10447	10447	-0.009567	10
chr3R	27675000	27685000	chr3R	27675000	27685000	10459	10459	-0.0134403	1.67637
chr3R	27915000	27925000	chr3R	27915000	27925000	10483	10483	-0.0780377	10
chr3R	28055000	28065000	chr3R	28055000	28065000	10497	10497	1e-08
chr3R	28125000	28135000	chr3R	28125000	28135000	10504	10504	1e-08
chr3R	28205000	28215000	chr3R	28205000	28215000	10512	10512	1e-08
chr3R	28335000	28345000	chr3R	28335000	28345000	10525	10525	0.00231039	1.49941
chr3R	28535000	28545000	chr3R	28535000	28545000	10545	10545	-0.0620328	10
chr3R	28625000	28635000	chr3R	28625000	28635000	10554	10554	-0.0117599	10
chr3R	28845000	28855000	chr3R	28845000	28855000	10576	10576	-0.139353	10
chr3R	29045000	29055000	chr3R	29045000	29055000	10596	10596	-0.00808422	10
chr3R	29215000	29225000	chr3R	29215000	29225000	10613	10613	0.10504	10
chr3R	29315000	29325000	chr3R	29315000	29325000	10623	10623	-0.136126	10
chr3R	29485000	29495000	chr3R	29485000	29495000	10640	10640	0.0265065	10
chr3R	29585000	29595000	chr3R	29585000	29595000	10650	10650	0.188331	1.3612
chr3R	29725000	29735000	chr3R	29725000	29735000	10664	10664	-0.111474	10
chr3R	29795000	29805000	chr3R	29795000	29805000	10671	10671	0.0129441	10
chr3R	29855000	29865000	chr3R	29855000	29865000	10677	10677	0.0327873	10
chr3R	30045000	30055000	chr3R	30045000	30055000	10696	10696	0.0119869	10
chr3R	30265000	30275000	chr3R	30265000	30275000	10718	10718	0.17318	7.99893
chr3R	30455000	30465000	chr3R	30455000	30465000	10737	10737	-0.0379071	8.07501
chr3R	30595000	30605000	chr3R	30595000	30605000	10751	10751	1e-08
chr3R	30795000	30805000	chr3R	30795000	30805000	10771	10771	-0.0068669	10
chr3R	30945000	30955000	chr3R	30945000	30955000	10786	10786	0.245873	10
chr3R	31055000	31065000	chr3R	31055000	31065000	10797	10797	1e-08
chr3R	31215000	31225000	chr3R	31215000	31225000	10813	10813	-0.0394868	10
chr3R	31385000	31395000	chr3R	31385000	31395000	10830	10830	1e-08
chr3R	31455000	31465000	chr3R	31455000	31465000	10837	10837	1e-08
chr3R	31605000	31615000	chr3R	31605000	31615000	10852	10852	0.0204651	10
chr3R	31735000	31745000	chr3R	31735000	31745000	10865	10865	-0.0906304	10
chr3R	31935000	31945000	chr3R	31935000	31945000	10885	10885	1e-08
chrX	275000	285000	chrX	275000	285000	11062	11062	0.122306	0
chrX	405000	415000	chrX	405000	415000	11075	11075	-0.579796	0
chrX	515000	525000	chrX	515000	525000	11086	11086	-0.00854953	10
chrX	615000	625000	chrX	615000	625000	11096	11096	-0.030831	10
chrX	765000	775000	chrX	765000	775000	11111	11111	-0.0609941	10
chrX	845000	855000	chrX	845000	855000	11119	11119	1e-08
chrX	1015000	1025000	chrX	1015000	1025000	11136	11136	1e-08
chrX	1135000	1145000	chrX	1135000	1145000	11148	11148	1e-08
chrX	1235000	1245000	chrX	1235000	1245000	11158	11158	0.087687	10
chrX	1325000	1335000	chrX	1325000	1335000	11167	11167	0.38842	10
chrX	1375000	1385000	chrX	1375000	1385000	11172	11172	0.220518	5.38553
chrX	1475000	1485000	chrX	1475000	1485000	11182	11182	-0.209565	10
chrX	1655000	1665000	chrX	1655000	1665000	11200	11200	1e-08
chrX	1765000	1775000	chrX	1765000	1775000	11211	11211	1e-08
chrX	1875000	1885000	chrX	1875000	1885000	11222	11222	-0.0264577	10
chrX	2005000	2015000	chrX	2005000	2015000	11235	11235	-0.217771	10
chrX	2145000	2155000	chrX	2145000	2155000	11249	11249	-0.00134149	10
chrX	2265000	2275000	chrX	2265000	2275000	11261	11261	-0.0297719	10
chrX	2335000	2345000	chrX	2335000	2345000	11268	11268	-0.185141	8.66172
chrX	2445000	2455000	chrX	2445000	2455000	11279	11279	0.00598749	10
chrX	2635000	2645000	chrX	2635000	2645000	11298	11298	-0.0441665	10
chrX	2735000	2745000	chrX	2735000	2745000	11308	11308	-0.408018	10
chrX	2945000	2955000	chrX	2945000	2955000	11329	11329	1e-08
chrX	3135000	3145000	chrX	3135000	3145000	11348	11348	-0.0338509	10
chrX	3335000	3345000	chrX	3335000	3345000	11368	11368	-0.0684553	0
chrX	3475000	3485000	chrX	3475000	3485000	11382	11382	0.0856362	1.5281
chrX	3565000	3575000	chrX	3565000	3575000	11391	11391	1e-08
chrX	3705000	3715000	chrX	3705000	3715000	11405	11405	0.0203962	10
chrX	3785000	3795000	chrX	3785000	3795000	11413	11413	-0.0233508	10
chrX	3855000	3865000	chrX	3855000	3865000	11420	11420	-0.0426869	10
chrX	3965000	3975000	chrX	3965000	3975000	11431	11431	1e-08
chrX	4105000	4115000	chrX	4105000	4115000	11445	11445	0.0335267	10
chrX	4205000	4215000	chrX	4205000	4215000	11455	11455	1e-08
chrX	4355000	4365000	chrX	4355000	4365000	11470	11470	0.0505445	10
chrX	4545000	4555000	chrX	4545000	4555000	11489	11489	-0.238868	10
chrX	4685000	4695000	chrX	4685000	4695000	11503	11503	-0.0413441	10
chrX	4905000	4915000	chrX	4905000	4915000	11525	11525	0.0550928	10
chrX	5075000	5085000	chrX	5075000	5085000	11542	11542	-0.101575	10
chrX	5325000	5335000	chrX	5325000	5335000	11567	11567	-0.224623	4.33688
chrX	5415000	5425000	chrX	5415000	5425000	11576	11576	1e-08
chrX	5515000	5525000	chrX	5515000	5525000	11586	11586	0.188797	10
chrX	5615000	5625000	chrX	5615000	5625000	11596	11596	0.166448	10
chrX	5675000	5685000	chrX	5675000	5685000	11602	11602	-0.044299	10
chrX	5755000	5765000	chrX	5755000	5765000	11610	11610	0.0554102	10
chrX	5875000	5885000	chrX	5875000	5885000	11622	11622	-0.0912226	10
chrX	6035000	6045000	chrX	6035000	6045000	11638	11638	1e-08
chrX	6105000	6115000	chrX	6105000	6115000	11645	11645	-0.0103398	7.71104
chrX	6285000	6295000	chrX	6285000	6295000	11663	11663	-0.0735571	10
chrX	6345000	6355000	chrX	6345000	6355000	11669	11669	-0.0835353	10
chrX	6525000	6535000	chrX	6525000	6535000	11687	11687	0.0628044	10
chrX	6655000	6665000	chrX	6655000	6665000	11700	11700	-0.0729259	10
chrX	6855000	6865000	chrX	6855000	6865000	11720	11720	-0.0113439	10
chrX	6975000	6985000	chrX	6975000	6985000	11732	11732	0.0256744	10
chrX	7095000	7105000	chrX	7095000	7105000	11744	11744	-0.0385324	10
chrX	7285000	7295000	chrX	7285000	7295000	11763	11763	0.122964	10
chrX	7515000	7525000	chrX	7515000	7525000	11786	11786	1e-08
chrX	7725000	7735000	chrX	7725000	7735000	11807	11807	-0.0747368	10
chrX	7895000	7905000	chrX	7895000	7905000	11824	11824	-0.0707639	10
chrX	8055000	8065000	chrX	8055000	8065000	11840	11840	-0.100413	10
chrX	8395000	8405000	chrX	8395000	8405000	11874	11874	0.0641481	10
chrX	8605000	8615000	chrX	8605000	8615000	11895	11895	-0.0143182	10
chrX	8675000	8685000	chrX	8675000	8685000	11902	11902	-0.165077	10
chrX	8905000	8915000	chrX	8905000	8915000	11925	11925	0.21784	8.62469
chrX	9085000	9095000	chrX	9085000	9095000	11943	11943	-0.0455801	10
chrX	9275000	9285000	chrX	9275000	9285000	11962	11962	0.0110311	10
chrX	9345000	9355000	chrX	9345000	9355000	11969	11969	0.0201791	10
chrX	9545000	9555000	chrX	9545000	9555000	11989	11989	-0.1478	6.37799
chrX	9685000	9695000	chrX	9685000	9695000	12003	12003	-0.0829244	10
chrX	9775000	9785000	chrX	9775000	9785000	12012	12012	-0.257293	1.01093
chrX	10005000	10015000	chrX	10005000	10015000	12035	12035	1e-08
chrX	10075000	10085000	chrX	10075000	10085000	12042	12042	-0.0612088	10
chrX	10205000	10215000	chrX	10205000	10215000	12055	12055	1e-08
chrX	10315000	10325000	chrX	10315000	10325000	12066	12066	-0.0706718	0
chrX	10365000	10375000	chrX	10365000	10375000	12071	12071	0.0204546	5.39427
chrX	10475000	10485000	chrX	10475000	10485000	12082	12082	0.0320716	8.18152
chrX	10585000	10595000	chrX	10585000	10595000	12093	12093	1e-08
chrX	10725000	10735000	chrX	10725000	10735000	12107	12107	-0.0579471	10
chrX	10845000	10855000	chrX	10845000	10855000	12119	12119	-0.0809035	10
chrX	10925000	10935000	chrX	10925000	10935000	12127	12127	0.104656	10
chrX	11145000	11155000	chrX	11145000	11155000	12149	12149	-0.0389151	10
chrX	11355000	11365000	chrX	11355000	11365000	12170	12170	0.00893401	10
chrX	11485000	11495000	chrX	11485000	11495000	12183	12183	-0.086145	10
chrX	11602500	11615000	chrX	11602500	11615000	12194	12194	-0.0191934	10
chrX	11705000	11715000	chrX	11705000	11715000	12205	12205	-0.0619302	10
chrX	11795000	11805000	chrX	11795000	11805000	12214	12214	-0.0182386	10
chrX	11885000	11895000	chrX	11885000	11895000	12223	12223	0.0160772	10
chrX	12025000	12035000	chrX	12025000	12035000	12237	12237	0.00110342	10
chrX	12205000	12215000	chrX	12205000	12215000	12255	12255	-0.0841516	0.550484
chrX	12455000	12465000	chrX	12455000	12465000	12280	12280	1e-08
chrX	12575000	12585000	chrX	12575000	12585000	12292	12292	-0.0406592	10
chrX	12655000	12665000	chrX	12655000	12665000	12300	12300	-0.0100751	10
chrX	12755000	12765000	chrX	12755000	12765000	12310	12310	-0.0490651	10
chrX	12895000	12905000	chrX	12895000	12905000	12324	12324	1e-08
chrX	13085000	13095000	chrX	13085000	13095000	12343	12343	0.0465849	10
chrX	13205000	13215000	chrX	13205000	13215000	12355	12355	-0.27615	10
chrX	13285000	13295000	chrX	13285000	13295000	12363	12363	0.0237172	10
chrX	13415000	13425000	chrX	13415000	13425000	12376	12376	-0.0835565	10
chrX	13605000	13615000	chrX	13605000	13615000	12395	12395	-0.0564525	10
chrX	13735000	13745000	chrX	13735000	13745000	12408	12408	-0.027726	10
chrX	13825000	13835000	chrX	13825000	13835000	12417	12417	-0.0478727	10
chrX	13985000	13997500	chrX	13985000	13997500	12433	12433	1e-08
chrX	14245000	14255000	chrX	14245000	14255000	12459	12459	-0.155775	10
chrX	14595000	14605000	chrX	14595000	14605000	12494	12494	0.261334	10
chrX	14835000	14845000	chrX	14835000	14845000	12518	12518	0.171329	10
chrX	14955000	14965000	chrX	14955000	14965000	12530	12530	1e-08
chrX	15075000	15085000	chrX	15075000	15085000	12542	12542	0.150287	10
chrX	15135000	15145000	chrX	15135000	15145000	12548	12548	0.125699	8.21333
chrX	15315000	15325000	chrX	15315000	15325000	12566	12566	-0.0958314	6.48527
chrX	15445000	15455000	chrX	15445000	15455000	12579	12579	0.0381843	10
chrX	15585000	15595000	chrX	15585000	15595000	12593	12593	-0.0543972	10
chrX	15695000	15705000	chrX	15695000	15705000	12604	12604	-0.0558864	10
chrX	15885000	15895000	chrX	15885000	15895000	12623	12623	0.00153642	10
chrX	15985000	15995000	chrX	15985000	15995000	12633	12633	-0.123789	10
chrX	16095000	16105000	chrX	16095000	16105000	12644	12644	0.0889244	10
chrX	16275000	16285000	chrX	16275000	16285000	12662	12662	-0.000574628	10
chrX	16445000	16455000	chrX	16445000	16455000	12679	12679	-0.0398385	10
chrX	16585000	16595000	chrX	16585000	16595000	12693	12693	0.0438094	10
chrX	16635000	16645000	chrX	16635000	16645000	12698	12698	0.00560142	10
chrX	16785000	16795000	chrX	16785000	16795000	12713	12713	-0.0233007	10
chrX	16935000	16945000	chrX	16935000	16945000	12728	12728	1e-08
chrX	17075000	17085000	chrX	17075000	17085000	12742	12742	-0.154674	10
chrX	17155000	17165000	chrX	17155000	17165000	12750	12750	0.0218107	10
chrX	17295000	17305000	chrX	17295000	17305000	12764	12764	0.160442	10
chrX	17415000	17425000	chrX	17415000	17425000	12776	12776	0.285636	0
chrX	17515000	17525000	chrX	17515000	17525000	12786	12786	1e-08
chrX	17625000	17635000	chrX	17625000	17635000	12797	12797	0.0414869	10
chrX	17705000	17715000	chrX	17705000	17715000	12805	12805	0.0434408	10
chrX	17825000	17835000	chrX	17825000	17835000	12817	12817	-0.0255795	10
chrX	17887500	17902500	chrX	17887500	17902500	12823	12823	0.0252937	10
chrX	18085000	18095000	chrX	18085000	18095000	12843	12843	1e-08
chrX	18235000	18245000	chrX	18235000	18245000	12858	12858	0.179066	2.72369
chrX	18365000	18375000	chrX	18365000	18375000	12871	12871	0.0518875	10
chrX	18505000	18515000	chrX	18505000	18515000	12885	12885	0.191135	10
chrX	18645000	18655000	chrX	18645000	18655000	12899	12899	-0.186242	10
chrX	18785000	18795000	chrX	18785000	18795000	12913	12913	-0.0234984	10
chrX	18885000	18895000	chrX	18885000	18895000	12923	12923	-0.0178423	10
chrX	19015000	19025000	chrX	19015000	19025000	12936	12936	0.349437	0
chrX	19185000	19195000	chrX	19185000	19195000	12953	12953	0.0179367	10
chrX	19255000	19265000	chrX	19255000	19265000	12960	12960	-0.000190959	10
chrX	19485000	19495000	chrX	19485000	19495000	12983	12983	-0.0324559	10
chrX	19635000	19645000	chrX	19635000	19645000	12998	12998	0.0480058	10
chrX	19745000	19755000	chrX	19745000	19755000	13009	13009	0.0754259	10
chrX	19855000	19865000	chrX	19855000	19865000	13020	13020	0.072221	10
chrX	20065000	20075000	chrX	20065000	20075000	13041	13041	1e-08
chrX	20155000	20165000	chrX	20155000	20165000	13050	13050	0.046843	10
chrX	20255000	20265000	chrX	20255000	20265000	13060	13060	0	0
chrX	20385000	20395000	chrX	20385000	20395000	13073	13073	-0.102075	10
chrX	20515000	20525000	chrX	20515000	20525000	13086	13086	-0.00952756	10
chrX	20635000	20645000	chrX	20635000	20645000	13098	13098	-0.0121347	2.1987
chrX	20755000	20765000	chrX	20755000	20765000	13110	13110	-0.519493	10
chrX	21025000	21035000	chrX	21025000	21035000	13137	13137	0.0407246	1.6765
chrX	21315000	21325000	chrX	21315000	21325000	13166	13166	0.00967907	10
chrX	21365000	21375000	chrX	21365000	21375000	13171	13171	-0.0331022	10
chrX	21607500	21622500	chrX	21607500	21622500	13195	13195	0	0
chrX	21775000	21785000	chrX	21775000	21785000	13212	13212	0	0
chrX	22445000	22455000	chrX	22445000	22455000	13279	13279	0	0
chrX	22545000	22555000	chrX	22545000	22555000	13289	13289	1e-08
chrX	22655000	22665000	chrX	22655000	22665000	13300	13300	1e-08
chrX	23015000	23025000	chrX	23015000	23025000	13336	13336	0.0067302	10

## Sheet: CP190 Depletion
chrom1	start1	end1	chrom2	start2	end2	bin1	bin2	diff_score	cnr
chr2L	155000	165000	chr2L	155000	165000	16	16	0.0406044	10
chr2L	285000	295000	chr2L	285000	295000	29	29	-0.0218168	10
chr2L	415000	425000	chr2L	415000	425000	42	42	0.0251828	10
chr2L	595000	605000	chr2L	595000	605000	60	60	0.0369612	10
chr2L	725000	735000	chr2L	725000	735000	73	73	1e-08
chr2L	865000	875000	chr2L	865000	875000	87	87	-0.0208315	10
chr2L	1075000	1085000	chr2L	1075000	1085000	108	108	-0.184617	10
chr2L	1175000	1185000	chr2L	1175000	1185000	118	118	0.00171305	10
chr2L	1385000	1395000	chr2L	1385000	1395000	139	139	-0.299974	10
chr2L	1505000	1515000	chr2L	1505000	1515000	151	151	-0.535351	7.24361
chr2L	1615000	1625000	chr2L	1615000	1625000	162	162	1e-08
chr2L	1875000	1885000	chr2L	1875000	1885000	188	188	1e-08
chr2L	1975000	1985000	chr2L	1975000	1985000	198	198	0.125974	10
chr2L	2145000	2155000	chr2L	2145000	2155000	215	215	-0.0174728	10
chr2L	2365000	2375000	chr2L	2365000	2375000	237	237	0.0946363	10
chr2L	2455000	2465000	chr2L	2455000	2465000	246	246	-0.224883	7.60753
chr2L	2575000	2585000	chr2L	2575000	2585000	258	258	1e-08
chr2L	2745000	2755000	chr2L	2745000	2755000	275	275	0.02948	10
chr2L	2865000	2875000	chr2L	2865000	2875000	287	287	0.0280895	10
chr2L	2985000	2995000	chr2L	2985000	2995000	299	299	-0.0145841	10
chr2L	3165000	3175000	chr2L	3165000	3175000	317	317	0.118623	10
chr2L	3295000	3305000	chr2L	3295000	3305000	330	330	1e-08
chr2L	3465000	3475000	chr2L	3465000	3475000	347	347	-0.145967	10
chr2L	3615000	3625000	chr2L	3615000	3625000	362	362	-0.294405	10
chr2L	3805000	3815000	chr2L	3805000	3815000	381	381	0.00546541	10
chr2L	3865000	3875000	chr2L	3865000	3875000	387	387	0.085897	10
chr2L	4025000	4035000	chr2L	4025000	4035000	403	403	-0.278996	8.68173
chr2L	4225000	4235000	chr2L	4225000	4235000	423	423	0.487612	10
chr2L	4375000	4385000	chr2L	4375000	4385000	438	438	-0.0547444	10
chr2L	4455000	4465000	chr2L	4455000	4465000	446	446	-0.04771	10
chr2L	4575000	4585000	chr2L	4575000	4585000	458	458	1e-08
chr2L	4685000	4695000	chr2L	4685000	4695000	469	469	1e-08
chr2L	4815000	4825000	chr2L	4815000	4825000	482	482	0.0510333	10
chr2L	4965000	4975000	chr2L	4965000	4975000	497	497	-0.0130269	10
chr2L	5055000	5065000	chr2L	5055000	5065000	506	506	0.00272242	10
chr2L	5265000	5275000	chr2L	5265000	5275000	527	527	-0.0994735	10
chr2L	5325000	5335000	chr2L	5325000	5335000	533	533	0.126567	10
chr2L	5535000	5545000	chr2L	5535000	5545000	554	554	0.0705371	10
chr2L	5715000	5725000	chr2L	5715000	5725000	572	572	1e-08
chr2L	5795000	5805000	chr2L	5795000	5805000	580	580	0.154447	3.79242
chr2L	5975000	5985000	chr2L	5975000	5985000	598	598	-0.0326686	10
chr2L	6045000	6055000	chr2L	6045000	6055000	605	605	-0.0313141	10
chr2L	6475000	6485000	chr2L	6475000	6485000	648	648	0.138871	10
chr2L	6615000	6625000	chr2L	6615000	6625000	662	662	-0.348659	10
chr2L	6715000	6725000	chr2L	6715000	6725000	672	672	-0.0716228	10
chr2L	6795000	6805000	chr2L	6795000	6805000	680	680	1e-08
chr2L	6915000	6925000	chr2L	6915000	6925000	692	692	-0.0558354	10
chr2L	7045000	7055000	chr2L	7045000	7055000	705	705	0.0750594	10
chr2L	7215000	7225000	chr2L	7215000	7225000	722	722	0.00677441	10
chr2L	7305000	7315000	chr2L	7305000	7315000	731	731	-0.824557	0
chr2L	7405000	7415000	chr2L	7405000	7415000	741	741	-0.061733	10
chr2L	7495000	7505000	chr2L	7495000	7505000	750	750	0.0834888	10
chr2L	7635000	7645000	chr2L	7635000	7645000	764	764	1e-08
chr2L	7815000	7825000	chr2L	7815000	7825000	782	782	0.072935	10
chr2L	7885000	7895000	chr2L	7885000	7895000	789	789	-0.0459868	10
chr2L	8035000	8045000	chr2L	8035000	8045000	804	804	-0.0354347	10
chr2L	8135000	8145000	chr2L	8135000	8145000	814	814	-0.00562054	10
chr2L	8295000	8305000	chr2L	8295000	8305000	830	830	-0.0695703	10
chr2L	8405000	8415000	chr2L	8405000	8415000	841	841	0.0444851	10
chr2L	8525000	8535000	chr2L	8525000	8535000	853	853	-0.0699555	10
chr2L	8685000	8695000	chr2L	8685000	8695000	869	869	0.170529	0
chr2L	8735000	8745000	chr2L	8735000	8745000	874	874	1e-08
chr2L	8805000	8815000	chr2L	8805000	8815000	881	881	1e-08
chr2L	8885000	8895000	chr2L	8885000	8895000	889	889	-0.346871	0.570351
chr2L	8955000	8965000	chr2L	8955000	8965000	896	896	0.101565	10
chr2L	9155000	9165000	chr2L	9155000	9165000	916	916	0.0597851	10
chr2L	9245000	9255000	chr2L	9245000	9255000	925	925	0.354573	0
chr2L	9445000	9455000	chr2L	9445000	9455000	945	945	-0.0540584	10
chr2L	9565000	9575000	chr2L	9565000	9575000	957	957	-0.238281	2.01322
chr2L	9705000	9715000	chr2L	9705000	9715000	971	971	-0.116607	10
chr2L	9885000	9895000	chr2L	9885000	9895000	989	989	0.160765	10
chr2L	9995000	10005000	chr2L	9995000	10005000	1000	1000	0.0106745	10
chr2L	10195000	10205000	chr2L	10195000	10205000	1020	1020	0.00209844	10
chr2L	10425000	10435000	chr2L	10425000	10435000	1043	1043	0.0517477	10
chr2L	10725000	10735000	chr2L	10725000	10735000	1073	1073	0.00831348	10
chr2L	10845000	10855000	chr2L	10845000	10855000	1085	1085	1e-08
chr2L	10965000	10975000	chr2L	10965000	10975000	1097	1097	0.0551674	10
chr2L	11075000	11085000	chr2L	11075000	11085000	1108	1108	-0.474688	3.19305
chr2L	11275000	11285000	chr2L	11275000	11285000	1128	1128	0.256257	10
chr2L	11515000	11525000	chr2L	11515000	11525000	1152	1152	-0.203637	10
chr2L	11785000	11795000	chr2L	11785000	11795000	1179	1179	1e-08
chr2L	11995000	12005000	chr2L	11995000	12005000	1200	1200	0.0186918	10
chr2L	12095000	12105000	chr2L	12095000	12105000	1210	1210	-0.0593622	10
chr2L	12425000	12435000	chr2L	12425000	12435000	1243	1243	0.0376288	10
chr2L	12535000	12545000	chr2L	12535000	12545000	1254	1254	-0.176653	10
chr2L	12705000	12715000	chr2L	12705000	12715000	1271	1271	0.0322239	10
chr2L	13015000	13025000	chr2L	13015000	13025000	1302	1302	1e-08
chr2L	13155000	13165000	chr2L	13155000	13165000	1316	1316	-0.0202239	10
chr2L	13365000	13375000	chr2L	13365000	13375000	1337	1337	0.0553516	4.86694
chr2L	13545000	13555000	chr2L	13545000	13555000	1355	1355	0.0458607	10
chr2L	13635000	13645000	chr2L	13635000	13645000	1364	1364	0.320728	0
chr2L	13825000	13835000	chr2L	13825000	13835000	1383	1383	-0.0175484	10
chr2L	13905000	13915000	chr2L	13905000	13915000	1391	1391	-0.177184	10
chr2L	14015000	14025000	chr2L	14015000	14025000	1402	1402	1e-08
chr2L	14085000	14095000	chr2L	14085000	14095000	1409	1409	1e-08
chr2L	14255000	14265000	chr2L	14255000	14265000	1426	1426	-0.177948	10
chr2L	14355000	14365000	chr2L	14355000	14365000	1436	1436	0.0454344	10
chr2L	14495000	14505000	chr2L	14495000	14505000	1450	1450	-0.387138	0
chr2L	14585000	14595000	chr2L	14585000	14595000	1459	1459	1e-08
chr2L	14695000	14705000	chr2L	14695000	14705000	1470	1470	1e-08
chr2L	15005000	15015000	chr2L	15005000	15015000	1501	1501	0.135453	10
chr2L	15055000	15065000	chr2L	15055000	15065000	1506	1506	0.00199655	10
chr2L	15265000	15275000	chr2L	15265000	15275000	1527	1527	0.151418	10
chr2L	15325000	15335000	chr2L	15325000	15335000	1533	1533	-0.269168	0
chr2L	15495000	15505000	chr2L	15495000	15505000	1550	1550	-0.329272	10
chr2L	15745000	15755000	chr2L	15745000	15755000	1575	1575	0	0
chr2L	16255000	16265000	chr2L	16255000	16265000	1626	1626	-0.00231279	10
chr2L	16345000	16355000	chr2L	16345000	16355000	1635	1635	0.00960426	10
chr2L	16485000	16495000	chr2L	16485000	16495000	1649	1649	-0.0533802	5.74401
chr2L	16735000	16745000	chr2L	16735000	16745000	1674	1674	0.0121898	10
chr2L	16875000	16885000	chr2L	16875000	16885000	1688	1688	0.0061535	10
chr2L	17115000	17125000	chr2L	17115000	17125000	1712	1712	1e-08
chr2L	17185000	17195000	chr2L	17185000	17195000	1719	1719	1e-08
chr2L	17365000	17375000	chr2L	17365000	17375000	1737	1737	0.0751729	5.70257
chr2L	17605000	17615000	chr2L	17605000	17615000	1761	1761	1e-08
chr2L	17715000	17725000	chr2L	17715000	17725000	1772	1772	1e-08
chr2L	17785000	17795000	chr2L	17785000	17795000	1779	1779	1e-08
chr2L	18145000	18155000	chr2L	18145000	18155000	1815	1815	-0.314667	10
chr2L	18285000	18295000	chr2L	18285000	18295000	1829	1829	1e-08
chr2L	18435000	18445000	chr2L	18435000	18445000	1844	1844	0.0109171	5.33373
chr2L	18595000	18605000	chr2L	18595000	18605000	1860	1860	0.0582764	10
chr2L	18705000	18715000	chr2L	18705000	18715000	1871	1871	0.00300118	10
chr2L	18835000	18845000	chr2L	18835000	18845000	1884	1884	-0.0390881	10
chr2L	18945000	18955000	chr2L	18945000	18955000	1895	1895	0.0532119	10
chr2L	19045000	19055000	chr2L	19045000	19055000	1905	1905	-0.00466313	10
chr2L	19175000	19185000	chr2L	19175000	19185000	1918	1918	-0.0410357	10
chr2L	19365000	19375000	chr2L	19365000	19375000	1937	1937	-0.402452	2.62969
chr2L	19435000	19445000	chr2L	19435000	19445000	1944	1944	0.00656607	10
chr2L	19575000	19585000	chr2L	19575000	19585000	1958	1958	-0.0488016	10
chr2L	19805000	19815000	chr2L	19805000	19815000	1981	1981	0.0417991	10
chr2L	19915000	19925000	chr2L	19915000	19925000	1992	1992	1e-08
chr2L	20065000	20075000	chr2L	20065000	20075000	2007	2007	-0.0413538	10
chr2L	20335000	20345000	chr2L	20335000	20345000	2034	2034	-0.303313	0
chr2L	20415000	20425000	chr2L	20415000	20425000	2042	2042	1e-08
chr2L	20462500	20475000	chr2L	20462500	20475000	2046	2046	0.158406	0
chr2L	20635000	20645000	chr2L	20635000	20645000	2064	2064	0.293016	6.26392
chr2L	20785000	20795000	chr2L	20785000	20795000	2079	2079	-0.0892647	10
chr2L	20925000	20935000	chr2L	20925000	20935000	2093	2093	0.183007	10
chr2L	21105000	21115000	chr2L	21105000	21115000	2111	2111	0.0277985	10
chr2L	21225000	21235000	chr2L	21225000	21235000	2123	2123	0.0137536	10
chr2L	21305000	21315000	chr2L	21305000	21315000	2131	2131	-0.121389	0.604354
chr2L	21635000	21645000	chr2L	21635000	21645000	2164	2164	-0.178381	10
chr2L	21755000	21765000	chr2L	21755000	21765000	2176	2176	-0.115781	10
chr2L	21895000	21905000	chr2L	21895000	21905000	2190	2190	1e-08
chr2L	22115000	22125000	chr2L	22115000	22125000	2212	2212	-0.0560571	10
chr2L	22275000	22285000	chr2L	22275000	22285000	2228	2228	1e-08
chr2L	22535000	22545000	chr2L	22535000	22545000	2254	2254	0	0
chr2L	22585000	22595000	chr2L	22585000	22595000	2259	2259	0	0
chr2L	22705000	22715000	chr2L	22705000	22715000	2271	2271	1e-08
chr2L	22885000	22925000	chr2L	22885000	22925000	2290	2290	0	0
chr2L	23045000	23055000	chr2L	23045000	23055000	2305	2305	1e-08
chr2L	23175000	23185000	chr2L	23175000	23185000	2318	2318	0	0
chr2L	23325000	23335000	chr2L	23325000	23335000	2333	2333	0	0
chr2R	495000	505000	chr2R	495000	505000	2401	2401	0	0
chr2R	1255000	1265000	chr2R	1255000	1265000	2477	2477	0	0
chr2R	1345000	1355000	chr2R	1345000	1355000	2486	2486	1e-08
chr2R	1465000	1475000	chr2R	1465000	1475000	2498	2498	-0.0524382	10
chr2R	1625000	1635000	chr2R	1625000	1635000	2514	2514	0	0
chr2R	1817500	1832500	chr2R	1817500	1832500	2533	2533	0.0355039	10
chr2R	2095000	2105000	chr2R	2095000	2105000	2561	2561	0	0
chr2R	2245000	2255000	chr2R	2245000	2255000	2576	2576	0	0
chr2R	2545000	2555000	chr2R	2545000	2555000	2606	2606	0	0
chr2R	2845000	2855000	chr2R	2845000	2855000	2636	2636	1e-08
chr2R	2987500	3002500	chr2R	2987500	3002500	2650	2650	1e-08
chr2R	3367500	3382500	chr2R	3367500	3382500	2688	2688	0	0
chr2R	3485000	3495000	chr2R	3485000	3495000	2700	2700	0	0
chr2R	3885000	3895000	chr2R	3885000	3895000	2740	2740	0	0
chr2R	4015000	4025000	chr2R	4015000	4025000	2753	2753	0	0
chr2R	4265000	4275000	chr2R	4265000	4275000	2778	2778	1e-08
chr2R	4415000	4425000	chr2R	4415000	4425000	2793	2793	0	0
chr2R	4605000	4615000	chr2R	4605000	4615000	2812	2812	1e-08
chr2R	4805000	4815000	chr2R	4805000	4815000	2832	2832	-0.373064	0.463757
chr2R	5195000	5205000	chr2R	5195000	5205000	2871	2871	1e-08
chr2R	5255000	5265000	chr2R	5255000	5265000	2877	2877	1e-08
chr2R	5355000	5365000	chr2R	5355000	5365000	2887	2887	1e-08
chr2R	5645000	5655000	chr2R	5645000	5655000	2916	2916	-0.0820983	10
chr2R	5765000	5775000	chr2R	5765000	5775000	2928	2928	0.0223312	10
chr2R	5965000	5975000	chr2R	5965000	5975000	2948	2948	0.0325416	10
chr2R	6015000	6025000	chr2R	6015000	6025000	2953	2953	-0.0167914	9.79345
chr2R	6215000	6225000	chr2R	6215000	6225000	2973	2973	-0.030039	10
chr2R	6400000	6425000	chr2R	6400000	6425000	2992	2992	0	0
chr2R	6495000	6505000	chr2R	6495000	6505000	3001	3001	-0.0125264	8.6774
chr2R	6655000	6665000	chr2R	6655000	6665000	3017	3017	0.0259755	10
chr2R	6805000	6815000	chr2R	6805000	6815000	3032	3032	1e-08
chr2R	6995000	7005000	chr2R	6995000	7005000	3051	3051	0.19405	10
chr2R	7375000	7385000	chr2R	7375000	7385000	3089	3089	-0.158088	10
chr2R	7475000	7485000	chr2R	7475000	7485000	3099	3099	-0.0547276	10
chr2R	7665000	7675000	chr2R	7665000	7675000	3118	3118	0.281378	0
chr2R	7785000	7795000	chr2R	7785000	7795000	3130	3130	1e-08
chr2R	7955000	7965000	chr2R	7955000	7965000	3147	3147	-0.0142358	10
chr2R	8065000	8075000	chr2R	8065000	8075000	3158	3158	-0.02781	10
chr2R	8165000	8175000	chr2R	8165000	8175000	3168	3168	0.0895682	10
chr2R	8245000	8255000	chr2R	8245000	8255000	3176	3176	-0.158934	10
chr2R	8385000	8395000	chr2R	8385000	8395000	3190	3190	1e-08
chr2R	8655000	8665000	chr2R	8655000	8665000	3217	3217	-0.113968	10
chr2R	8895000	8905000	chr2R	8895000	8905000	3241	3241	0.0932128	10
chr2R	9095000	9105000	chr2R	9095000	9105000	3261	3261	0.0786596	10
chr2R	9195000	9205000	chr2R	9195000	9205000	3271	3271	-0.00551921	10
chr2R	9285000	9295000	chr2R	9285000	9295000	3280	3280	0.16065	10
chr2R	9395000	9405000	chr2R	9395000	9405000	3291	3291	-0.0130409	10
chr2R	9585000	9595000	chr2R	9585000	9595000	3310	3310	0.221074	10
chr2R	9685000	9695000	chr2R	9685000	9695000	3320	3320	1e-08
chr2R	9815000	9825000	chr2R	9815000	9825000	3333	3333	-0.00318193	10
chr2R	9955000	9965000	chr2R	9955000	9965000	3347	3347	0.0244364	10
chr2R	10075000	10085000	chr2R	10075000	10085000	3359	3359	-0.0477268	10
chr2R	10245000	10255000	chr2R	10245000	10255000	3376	3376	1e-08
chr2R	10425000	10435000	chr2R	10425000	10435000	3394	3394	-0.0691453	10
chr2R	10535000	10545000	chr2R	10535000	10545000	3405	3405	-0.324043	10
chr2R	10805000	10815000	chr2R	10805000	10815000	3432	3432	0.0520146	10
chr2R	10895000	10905000	chr2R	10895000	10905000	3441	3441	0.0202199	10
chr2R	11195000	11205000	chr2R	11195000	11205000	3471	3471	-0.254134	10
chr2R	11275000	11285000	chr2R	11275000	11285000	3479	3479	-0.0942334	10
chr2R	11365000	11375000	chr2R	11365000	11375000	3488	3488	0.0447696	10
chr2R	11445000	11455000	chr2R	11445000	11455000	3496	3496	-0.0910639	10
chr2R	11635000	11645000	chr2R	11635000	11645000	3515	3515	-0.0103047	10
chr2R	11805000	11815000	chr2R	11805000	11815000	3532	3532	-0.0441481	10
chr2R	11895000	11905000	chr2R	11895000	11905000	3541	3541	0.183081	10
chr2R	12025000	12035000	chr2R	12025000	12035000	3554	3554	0.161005	9.0915
chr2R	12145000	12155000	chr2R	12145000	12155000	3566	3566	-0.122444	10
chr2R	12335000	12345000	chr2R	12335000	12345000	3585	3585	-0.0246136	10
chr2R	12445000	12455000	chr2R	12445000	12455000	3596	3596	-0.0474455	10
chr2R	12585000	12595000	chr2R	12585000	12595000	3610	3610	-0.0503276	10
chr2R	12755000	12765000	chr2R	12755000	12765000	3627	3627	-0.0686983	10
chr2R	12865000	12875000	chr2R	12865000	12875000	3638	3638	0.0441399	10
chr2R	13035000	13045000	chr2R	13035000	13045000	3655	3655	-0.236217	10
chr2R	13225000	13235000	chr2R	13225000	13235000	3674	3674	0.0446227	10
chr2R	13445000	13455000	chr2R	13445000	13455000	3696	3696	-0.0274997	10
chr2R	13555000	13565000	chr2R	13555000	13565000	3707	3707	0.00257686	10
chr2R	13825000	13835000	chr2R	13825000	13835000	3734	3734	-0.0318577	10
chr2R	13955000	13965000	chr2R	13955000	13965000	3747	3747	-0.00104296	10
chr2R	14165000	14175000	chr2R	14165000	14175000	3768	3768	-0.0306771	10
chr2R	14305000	14315000	chr2R	14305000	14315000	3782	3782	0.00518631	10
chr2R	14425000	14435000	chr2R	14425000	14435000	3794	3794	-0.230687	10
chr2R	14485000	14495000	chr2R	14485000	14495000	3800	3800	-0.00173324	10
chr2R	14615000	14625000	chr2R	14615000	14625000	3813	3813	-0.260445	10
chr2R	14745000	14755000	chr2R	14745000	14755000	3826	3826	0.103884	8.74275
chr2R	14855000	14865000	chr2R	14855000	14865000	3837	3837	0.0266122	10
chr2R	14975000	14985000	chr2R	14975000	14985000	3849	3849	-0.00899669	10
chr2R	15135000	15145000	chr2R	15135000	15145000	3865	3865	-0.249839	5.14506
chr2R	15215000	15225000	chr2R	15215000	15225000	3873	3873	-0.0130734	3.72626
chr2R	15315000	15325000	chr2R	15315000	15325000	3883	3883	0.119448	10
chr2R	15525000	15535000	chr2R	15525000	15535000	3904	3904	-0.197736	0
chr2R	15675000	15685000	chr2R	15675000	15685000	3919	3919	-0.191139	8.06503
chr2R	15865000	15875000	chr2R	15865000	15875000	3938	3938	-0.0924309	10
chr2R	15925000	15935000	chr2R	15925000	15935000	3944	3944	0.0454833	10
chr2R	16005000	16015000	chr2R	16005000	16015000	3952	3952	-0.0538173	10
chr2R	16105000	16115000	chr2R	16105000	16115000	3962	3962	-0.00216575	10
chr2R	16195000	16205000	chr2R	16195000	16205000	3971	3971	0.0365942	10
chr2R	16345000	16355000	chr2R	16345000	16355000	3986	3986	0.184665	10
chr2R	16585000	16595000	chr2R	16585000	16595000	4010	4010	-0.22294	10
chr2R	16775000	16785000	chr2R	16775000	16785000	4029	4029	0.287551	10
chr2R	16865000	16875000	chr2R	16865000	16875000	4038	4038	-0.00479043	10
chr2R	17005000	17015000	chr2R	17005000	17015000	4052	4052	-0.1583	10
chr2R	17095000	17105000	chr2R	17095000	17105000	4061	4061	0.200048	10
chr2R	17395000	17405000	chr2R	17395000	17405000	4091	4091	-0.0379449	10
chr2R	17585000	17595000	chr2R	17585000	17595000	4110	4110	0.0101556	10
chr2R	17675000	17685000	chr2R	17675000	17685000	4119	4119	0.0278708	10
chr2R	17795000	17805000	chr2R	17795000	17805000	4131	4131	0.0452444	10
chr2R	17865000	17875000	chr2R	17865000	17875000	4138	4138	-0.0112174	10
chr2R	18125000	18135000	chr2R	18125000	18135000	4164	4164	-0.0482748	10
chr2R	18285000	18295000	chr2R	18285000	18295000	4180	4180	-0.241147	10
chr2R	18445000	18455000	chr2R	18445000	18455000	4196	4196	0.0520298	10
chr2R	18545000	18555000	chr2R	18545000	18555000	4206	4206	1e-08
chr2R	18635000	18645000	chr2R	18635000	18645000	4215	4215	0.182842	10
chr2R	18685000	18695000	chr2R	18685000	18695000	4220	4220	0.0751798	10
chr2R	18805000	18815000	chr2R	18805000	18815000	4232	4232	-0.0411804	4.96592
chr2R	18965000	18975000	chr2R	18965000	18975000	4248	4248	1e-08
chr2R	19125000	19135000	chr2R	19125000	19135000	4264	4264	0.17645	10
chr2R	19285000	19295000	chr2R	19285000	19295000	4280	4280	-0.0845835	10
chr2R	19445000	19455000	chr2R	19445000	19455000	4296	4296	-0.0416971	10
chr2R	19655000	19665000	chr2R	19655000	19665000	4317	4317	-0.331817	10
chr2R	19825000	19835000	chr2R	19825000	19835000	4334	4334	1e-08
chr2R	19935000	19945000	chr2R	19935000	19945000	4345	4345	1e-08
chr2R	20025000	20035000	chr2R	20025000	20035000	4354	4354	1e-08
chr2R	20115000	20125000	chr2R	20115000	20125000	4363	4363	1e-08
chr2R	20255000	20265000	chr2R	20255000	20265000	4377	4377	0.0441768	10
chr2R	20325000	20335000	chr2R	20325000	20335000	4384	4384	-0.216176	10
chr2R	20535000	20545000	chr2R	20535000	20545000	4405	4405	-0.182455	10
chr2R	20585000	20595000	chr2R	20585000	20595000	4410	4410	0.0359905	10
chr2R	20825000	20835000	chr2R	20825000	20835000	4434	4434	0.0374896	2.86013
chr2R	21165000	21175000	chr2R	21165000	21175000	4468	4468	-0.0169026	10
chr2R	21285000	21295000	chr2R	21285000	21295000	4480	4480	-0.0354854	10
chr2R	21355000	21365000	chr2R	21355000	21365000	4487	4487	-0.153126	10
chr2R	21535000	21545000	chr2R	21535000	21545000	4505	4505	-0.048907	10
chr2R	21715000	21725000	chr2R	21715000	21725000	4523	4523	-0.0742103	10
chr2R	22065000	22075000	chr2R	22065000	22075000	4558	4558	-0.0601082	10
chr2R	22185000	22195000	chr2R	22185000	22195000	4570	4570	0.181853	10
chr2R	22315000	22325000	chr2R	22315000	22325000	4583	4583	-0.145433	8.57248
chr2R	22405000	22415000	chr2R	22405000	22415000	4592	4592	-0.0143617	10
chr2R	22505000	22515000	chr2R	22505000	22515000	4602	4602	0.170665	0
chr2R	22685000	22695000	chr2R	22685000	22695000	4620	4620	-0.0539679	10
chr2R	22795000	22805000	chr2R	22795000	22805000	4631	4631	-0.204658	5.80798
chr2R	22855000	22865000	chr2R	22855000	22865000	4637	4637	0.200001	10
chr2R	22935000	22945000	chr2R	22935000	22945000	4645	4645	0.0157103	10
chr2R	23065000	23075000	chr2R	23065000	23075000	4658	4658	-0.386166	6.62843
chr2R	23195000	23205000	chr2R	23195000	23205000	4671	4671	1e-08
chr2R	23355000	23365000	chr2R	23355000	23365000	4687	4687	-0.0395593	10
chr2R	23545000	23555000	chr2R	23545000	23555000	4706	4706	-0.028932	10
chr2R	23645000	23655000	chr2R	23645000	23655000	4716	4716	-0.337817	10
chr2R	23845000	23855000	chr2R	23845000	23855000	4736	4736	0.0336726	10
chr2R	23955000	23965000	chr2R	23955000	23965000	4747	4747	0.0850829	10
chr2R	24025000	24035000	chr2R	24025000	24035000	4754	4754	-0.0535045	10
chr2R	24105000	24115000	chr2R	24105000	24115000	4762	4762	-0.159384	10
chr2R	24195000	24205000	chr2R	24195000	24205000	4771	4771	0.0159738	10
chr2R	24335000	24345000	chr2R	24335000	24345000	4785	4785	1e-08
chr2R	24405000	24415000	chr2R	24405000	24415000	4792	4792	1e-08
chr2R	24515000	24525000	chr2R	24515000	24525000	4803	4803	0.119679	10
chr2R	24785000	24795000	chr2R	24785000	24795000	4830	4830	0.0997905	10
chr2R	24865000	24875000	chr2R	24865000	24875000	4838	4838	0.0656229	10
chr2R	25005000	25015000	chr2R	25005000	25015000	4852	4852	-0.0813653	10
chr2R	25075000	25085000	chr2R	25075000	25085000	4859	4859	-0.336506	10
chr3L	245000	255000	chr3L	245000	255000	4905	4905	-0.0195888	10
chr3L	325000	335000	chr3L	325000	335000	4913	4913	-0.0260869	10
chr3L	535000	545000	chr3L	535000	545000	4934	4934	-0.147474	10
chr3L	645000	655000	chr3L	645000	655000	4945	4945	-0.0356573	10
chr3L	695000	705000	chr3L	695000	705000	4950	4950	-0.103439	10
chr3L	825000	835000	chr3L	825000	835000	4963	4963	-0.108585	10
chr3L	885000	895000	chr3L	885000	895000	4969	4969	-0.0546045	10
chr3L	1035000	1045000	chr3L	1035000	1045000	4984	4984	0.35657	0
chr3L	1195000	1205000	chr3L	1195000	1205000	5000	5000	1e-08
chr3L	1345000	1355000	chr3L	1345000	1355000	5015	5015	0.00617479	10
chr3L	1565000	1575000	chr3L	1565000	1575000	5037	5037	-0.0186524	10
chr3L	1665000	1675000	chr3L	1665000	1675000	5047	5047	-0.118618	10
chr3L	1735000	1745000	chr3L	1735000	1745000	5054	5054	-0.0861879	10
chr3L	1795000	1805000	chr3L	1795000	1805000	5060	5060	0.0285845	10
chr3L	1865000	1875000	chr3L	1865000	1875000	5067	5067	-0.0745127	10
chr3L	1965000	1975000	chr3L	1965000	1975000	5077	5077	0.152168	6.58985
chr3L	2225000	2235000	chr3L	2225000	2235000	5103	5103	-0.360251	0
chr3L	2365000	2375000	chr3L	2365000	2375000	5117	5117	0.155629	10
chr3L	2475000	2485000	chr3L	2475000	2485000	5128	5128	-0.172709	10
chr3L	2585000	2595000	chr3L	2585000	2595000	5139	5139	0.109238	10
chr3L	2765000	2775000	chr3L	2765000	2775000	5157	5157	0.37782	10
chr3L	2885000	2895000	chr3L	2885000	2895000	5169	5169	-0.103633	10
chr3L	3035000	3045000	chr3L	3035000	3045000	5184	5184	-0.0216301	10
chr3L	3145000	3155000	chr3L	3145000	3155000	5195	5195	0.0837844	10
chr3L	3225000	3235000	chr3L	3225000	3235000	5203	5203	-0.03398	10
chr3L	3315000	3325000	chr3L	3315000	3325000	5212	5212	-0.0405294	10
chr3L	3465000	3475000	chr3L	3465000	3475000	5227	5227	0.0633403	10
chr3L	3615000	3625000	chr3L	3615000	3625000	5242	5242	1e-08
chr3L	3785000	3795000	chr3L	3785000	3795000	5259	5259	-0.0808302	10
chr3L	3895000	3905000	chr3L	3895000	3905000	5270	5270	0.187269	10
chr3L	4105000	4115000	chr3L	4105000	4115000	5291	5291	0.01063	10
chr3L	4245000	4255000	chr3L	4245000	4255000	5305	5305	0.0340574	10
chr3L	4405000	4415000	chr3L	4405000	4415000	5321	5321	-0.029033	10
chr3L	4545000	4555000	chr3L	4545000	4555000	5335	5335	0.558028	0
chr3L	4625000	4635000	chr3L	4625000	4635000	5343	5343	-0.0168592	10
chr3L	4685000	4695000	chr3L	4685000	4695000	5349	5349	1e-08
chr3L	4835000	4845000	chr3L	4835000	4845000	5364	5364	1e-08
chr3L	5145000	5155000	chr3L	5145000	5155000	5395	5395	0.135531	1.1707
chr3L	5355000	5365000	chr3L	5355000	5365000	5416	5416	1e-08
chr3L	5585000	5595000	chr3L	5585000	5595000	5439	5439	-0.0706365	10
chr3L	5745000	5755000	chr3L	5745000	5755000	5455	5455	-0.0844162	10
chr3L	6055000	6065000	chr3L	6055000	6065000	5486	5486	-0.407369	0
chr3L	6175000	6185000	chr3L	6175000	6185000	5498	5498	-0.209385	10
chr3L	6255000	6265000	chr3L	6255000	6265000	5506	5506	-0.0722278	0.102505
chr3L	6485000	6495000	chr3L	6485000	6495000	5529	5529	0.050528	10
chr3L	6755000	6765000	chr3L	6755000	6765000	5556	5556	-0.1307	10
chr3L	6975000	6985000	chr3L	6975000	6985000	5578	5578	0.0111322	10
chr3L	7125000	7135000	chr3L	7125000	7135000	5593	5593	-0.141065	0
chr3L	7235000	7245000	chr3L	7235000	7245000	5604	5604	1e-08
chr3L	7325000	7335000	chr3L	7325000	7335000	5613	5613	0.0469993	10
chr3L	7375000	7385000	chr3L	7375000	7385000	5618	5618	0.0325638	10
chr3L	7525000	7535000	chr3L	7525000	7535000	5633	5633	0.0950772	3.09538
chr3L	7635000	7645000	chr3L	7635000	7645000	5644	5644	1e-08
chr3L	7725000	7735000	chr3L	7725000	7735000	5653	5653	1e-08
chr3L	7895000	7905000	chr3L	7895000	7905000	5670	5670	-0.152179	10
chr3L	7975000	7985000	chr3L	7975000	7985000	5678	5678	-0.0417858	10
chr3L	8065000	8075000	chr3L	8065000	8075000	5687	5687	-0.0554276	10
chr3L	8185000	8195000	chr3L	8185000	8195000	5699	5699	-0.0131755	10
chr3L	8305000	8315000	chr3L	8305000	8315000	5711	5711	-0.109013	10
chr3L	8445000	8455000	chr3L	8445000	8455000	5725	5725	-0.0669311	10
chr3L	8525000	8535000	chr3L	8525000	8535000	5733	5733	0.00147206	10
chr3L	8645000	8655000	chr3L	8645000	8655000	5745	5745	-0.114574	10
chr3L	8805000	8815000	chr3L	8805000	8815000	5761	5761	1e-08
chr3L	8885000	8895000	chr3L	8885000	8895000	5769	5769	0.351473	0
chr3L	8985000	8995000	chr3L	8985000	8995000	5779	5779	0.0916688	10
chr3L	9045000	9055000	chr3L	9045000	9055000	5785	5785	-0.114887	10
chr3L	9125000	9135000	chr3L	9125000	9135000	5793	5793	1e-08
chr3L	9355000	9365000	chr3L	9355000	9365000	5816	5816	-0.00707706	10
chr3L	9485000	9495000	chr3L	9485000	9495000	5829	5829	-0.0434296	10
chr3L	9615000	9625000	chr3L	9615000	9625000	5842	5842	1e-08
chr3L	9725000	9735000	chr3L	9725000	9735000	5853	5853	-0.0177192	10
chr3L	9855000	9865000	chr3L	9855000	9865000	5866	5866	-0.0186486	10
chr3L	10215000	10225000	chr3L	10215000	10225000	5902	5902	-0.258706	0
chr3L	10325000	10335000	chr3L	10325000	10335000	5913	5913	1e-08
chr3L	10685000	10695000	chr3L	10685000	10695000	5949	5949	0.0327132	10
chr3L	10875000	10885000	chr3L	10875000	10885000	5968	5968	-0.0578502	10
chr3L	11045000	11055000	chr3L	11045000	11055000	5985	5985	-0.139612	10
chr3L	11115000	11125000	chr3L	11115000	11125000	5992	5992	-0.0680275	10
chr3L	11215000	11225000	chr3L	11215000	11225000	6002	6002	0.0222102	10
chr3L	11355000	11365000	chr3L	11355000	11365000	6016	6016	1e-08
chr3L	11685000	11695000	chr3L	11685000	11695000	6049	6049	-0.202137	10
chr3L	11825000	11835000	chr3L	11825000	11835000	6063	6063	0.0289375	10
chr3L	11915000	11925000	chr3L	11915000	11925000	6072	6072	1e-08
chr3L	11995000	12005000	chr3L	11995000	12005000	6080	6080	1e-08
chr3L	12115000	12125000	chr3L	12115000	12125000	6092	6092	0.00958781	10
chr3L	12265000	12275000	chr3L	12265000	12275000	6107	6107	0.368562	10
chr3L	12415000	12425000	chr3L	12415000	12425000	6122	6122	-0.0317135	10
chr3L	12525000	12535000	chr3L	12525000	12535000	6133	6133	-0.0177773	10
chr3L	12735000	12745000	chr3L	12735000	12745000	6154	6154	-0.0293099	10
chr3L	12805000	12815000	chr3L	12805000	12815000	6161	6161	0.198392	10
chr3L	13035000	13045000	chr3L	13035000	13045000	6184	6184	-0.00689666	10
chr3L	13225000	13235000	chr3L	13225000	13235000	6203	6203	1e-08
chr3L	13385000	13395000	chr3L	13385000	13395000	6219	6219	-0.106866	10
chr3L	13495000	13505000	chr3L	13495000	13505000	6230	6230	-0.12654	10
chr3L	13685000	13695000	chr3L	13685000	13695000	6249	6249	1e-08
chr3L	13915000	13925000	chr3L	13915000	13925000	6272	6272	-0.0434298	10
chr3L	13995000	14005000	chr3L	13995000	14005000	6280	6280	0.0399397	10
chr3L	14045000	14055000	chr3L	14045000	14055000	6285	6285	0.0173634	10
chr3L	14195000	14205000	chr3L	14195000	14205000	6300	6300	-0.247143	10
chr3L	14405000	14415000	chr3L	14405000	14415000	6321	6321	1e-08
chr3L	14555000	14565000	chr3L	14555000	14565000	6336	6336	-0.379617	6.73867
chr3L	14625000	14635000	chr3L	14625000	14635000	6343	6343	-0.0813962	10
chr3L	14795000	14805000	chr3L	14795000	14805000	6360	6360	-0.0963373	10
chr3L	14975000	14985000	chr3L	14975000	14985000	6378	6378	-0.0421873	10
chr3L	15085000	15095000	chr3L	15085000	15095000	6389	6389	-0.0186741	10
chr3L	15145000	15155000	chr3L	15145000	15155000	6395	6395	-0.026475	10
chr3L	15265000	15275000	chr3L	15265000	15275000	6407	6407	-0.485537	8.13907
chr3L	15345000	15355000	chr3L	15345000	15355000	6415	6415	1e-08
chr3L	15505000	15515000	chr3L	15505000	15515000	6431	6431	-0.0160013	10
chr3L	15585000	15595000	chr3L	15585000	15595000	6439	6439	0.0201595	10
chr3L	15825000	15835000	chr3L	15825000	15835000	6463	6463	-0.0424884	10
chr3L	15955000	15965000	chr3L	15955000	15965000	6476	6476	0.0255727	10
chr3L	16035000	16045000	chr3L	16035000	16045000	6484	6484	-0.0479834	10
chr3L	16125000	16135000	chr3L	16125000	16135000	6493	6493	-0.0418471	10
chr3L	16225000	16235000	chr3L	16225000	16235000	6503	6503	1e-08
chr3L	16405000	16415000	chr3L	16405000	16415000	6521	6521	-0.0582076	10
chr3L	16575000	16585000	chr3L	16575000	16585000	6538	6538	0.045812	10
chr3L	16775000	16785000	chr3L	16775000	16785000	6558	6558	-0.0598753	10
chr3L	16855000	16865000	chr3L	16855000	16865000	6566	6566	0.0400061	10
chr3L	17045000	17055000	chr3L	17045000	17055000	6585	6585	0.0334962	10
chr3L	17235000	17245000	chr3L	17235000	17245000	6604	6604	1e-08
chr3L	17345000	17355000	chr3L	17345000	17355000	6615	6615	-0.401934	10
chr3L	17415000	17425000	chr3L	17415000	17425000	6622	6622	-0.134379	10
chr3L	17555000	17565000	chr3L	17555000	17565000	6636	6636	-0.267064	10
chr3L	17655000	17665000	chr3L	17655000	17665000	6646	6646	-0.268583	10
chr3L	17845000	17855000	chr3L	17845000	17855000	6665	6665	0.0368497	2.20108
chr3L	17985000	17995000	chr3L	17985000	17995000	6679	6679	1e-08
chr3L	18105000	18115000	chr3L	18105000	18115000	6691	6691	-0.0301815	10
chr3L	18165000	18175000	chr3L	18165000	18175000	6697	6697	-0.276107	9.3804
chr3L	18365000	18375000	chr3L	18365000	18375000	6717	6717	1e-08
chr3L	18455000	18465000	chr3L	18455000	18465000	6726	6726	1e-08
chr3L	18615000	18625000	chr3L	18615000	18625000	6742	6742	-0.129182	10
chr3L	18735000	18745000	chr3L	18735000	18745000	6754	6754	1e-08
chr3L	18815000	18825000	chr3L	18815000	18825000	6762	6762	-0.0625678	10
chr3L	19035000	19045000	chr3L	19035000	19045000	6784	6784	-0.0176792	10
chr3L	19135000	19145000	chr3L	19135000	19145000	6794	6794	0.126442	6.14791
chr3L	19255000	19265000	chr3L	19255000	19265000	6806	6806	0.0460908	7.86741
chr3L	19555000	19565000	chr3L	19555000	19565000	6836	6836	-0.045425	10
chr3L	19795000	19805000	chr3L	19795000	19805000	6860	6860	0	0
chr3L	19915000	19925000	chr3L	19915000	19925000	6872	6872	0.00645429	10
chr3L	20085000	20095000	chr3L	20085000	20095000	6889	6889	1e-08
chr3L	20225000	20235000	chr3L	20225000	20235000	6903	6903	0.0667873	0.620762
chr3L	20295000	20305000	chr3L	20295000	20305000	6910	6910	-0.190018	10
chr3L	20395000	20405000	chr3L	20395000	20405000	6920	6920	-0.131576	10
chr3L	20515000	20525000	chr3L	20515000	20525000	6932	6932	-0.0746483	10
chr3L	20705000	20715000	chr3L	20705000	20715000	6951	6951	-0.223527	6.45041
chr3L	20795000	20805000	chr3L	20795000	20805000	6960	6960	-0.0534699	10
chr3L	21135000	21145000	chr3L	21135000	21145000	6994	6994	-0.269367	10
chr3L	21275000	21285000	chr3L	21275000	21285000	7008	7008	-0.06993	10
chr3L	21485000	21495000	chr3L	21485000	21495000	7029	7029	-0.028141	10
chr3L	21635000	21645000	chr3L	21635000	21645000	7044	7044	-0.0453477	10
chr3L	21825000	21835000	chr3L	21825000	21835000	7063	7063	0.263857	10
chr3L	21955000	21965000	chr3L	21955000	21965000	7076	7076	1e-08
chr3L	22065000	22075000	chr3L	22065000	22075000	7087	7087	-0.0434468	5.65423
chr3L	22255000	22265000	chr3L	22255000	22265000	7106	7106	-0.0256953	8.22856
chr3L	22405000	22415000	chr3L	22405000	22415000	7121	7121	-0.26647	10
chr3L	22715000	22725000	chr3L	22715000	22725000	7152	7152	0.0672807	10
chr3L	22865000	22875000	chr3L	22865000	22875000	7167	7167	0.0711805	10
chr3L	23015000	23025000	chr3L	23015000	23025000	7182	7182	0.121969	0
chr3L	23095000	23105000	chr3L	23095000	23105000	7190	7190	0.288167	0
chr3L	23185000	23195000	chr3L	23185000	23195000	7199	7199	1e-08
chr3L	23275000	23285000	chr3L	23275000	23285000	7208	7208	1e-08
chr3L	23435000	23445000	chr3L	23435000	23445000	7224	7224	1e-08
chr3L	23515000	23525000	chr3L	23515000	23525000	7232	7232	1e-08
chr3L	23655000	23665000	chr3L	23655000	23665000	7246	7246	1e-08
chr3L	23735000	23745000	chr3L	23735000	23745000	7254	7254	0.244171	0
chr3L	23895000	23905000	chr3L	23895000	23905000	7270	7270	1e-08
chr3L	23965000	23975000	chr3L	23965000	23975000	7277	7277	1e-08
chr3L	24135000	24145000	chr3L	24135000	24145000	7294	7294	1e-08
chr3L	24235000	24245000	chr3L	24235000	24245000	7304	7304	1e-08
chr3L	24295000	24305000	chr3L	24295000	24305000	7310	7310	1e-08
chr3L	24505000	24515000	chr3L	24505000	24515000	7331	7331	0	0
chr3L	24577500	24605000	chr3L	24577500	24605000	7339	7339	0	0
chr3L	24895000	24905000	chr3L	24895000	24905000	7370	7370	0	0
chr3L	25105000	25115000	chr3L	25105000	25115000	7391	7391	0	0
chr3L	25245000	25255000	chr3L	25245000	25255000	7405	7405	0	0
chr3L	25615000	25625000	chr3L	25615000	25625000	7442	7442	0	0
chr3L	26315000	26327500	chr3L	26315000	26327500	7512	7512	0	0
chr3L	26535000	26545000	chr3L	26535000	26545000	7534	7534	0	0
chr3L	26620000	26645000	chr3L	26620000	26645000	7543	7543	0	0
chr3L	27275000	27285000	chr3L	27275000	27285000	7608	7608	0	0
chr3L	27385000	27397500	chr3L	27385000	27397500	7619	7619	0	0
chr3L	27600000	27665000	chr3L	27600000	27665000	7643	7643	0	0
chr3R	545000	555000	chr3R	545000	555000	7746	7746	0	0
chr3R	835000	845000	chr3R	835000	845000	7775	7775	1e-08
chr3R	1205000	1215000	chr3R	1205000	1215000	7812	7812	0	0
chr3R	1325000	1335000	chr3R	1325000	1335000	7824	7824	0	0
chr3R	1455000	1465000	chr3R	1455000	1465000	7837	7837	0	0
chr3R	1575000	1587500	chr3R	1575000	1587500	7849	7849	0	0
chr3R	1695000	1705000	chr3R	1695000	1705000	7861	7861	0	0
chr3R	1882500	1907500	chr3R	1882500	1907500	7880	7880	0	0
chr3R	2057500	2085000	chr3R	2057500	2085000	7898	7898	0	0
chr3R	2195000	2205000	chr3R	2195000	2205000	7911	7911	0	0
chr3R	2405000	2415000	chr3R	2405000	2415000	7932	7932	0	0
chr3R	2477500	2492500	chr3R	2477500	2492500	7939	7939	-0.0513767	4.38527
chr3R	2545000	2555000	chr3R	2545000	2555000	7946	7946	0	0
chr3R	2797500	2812500	chr3R	2797500	2812500	7971	7971	0	0
chr3R	3037500	3052500	chr3R	3037500	3052500	7995	7995	0	0
chr3R	3165000	3175000	chr3R	3165000	3175000	8008	8008	0	0
chr3R	3365000	3375000	chr3R	3365000	3375000	8028	8028	0	0
chr3R	3475000	3485000	chr3R	3475000	3485000	8039	8039	0	0
chr3R	3615000	3625000	chr3R	3615000	3625000	8053	8053	0	0
chr3R	3775000	3785000	chr3R	3775000	3785000	8069	8069	1e-08
chr3R	3865000	3875000	chr3R	3865000	3875000	8078	8078	0	0
chr3R	3997500	4012500	chr3R	3997500	4012500	8091	8091	0	0
chr3R	4165000	4175000	chr3R	4165000	4175000	8108	8108	0.0737605	10
chr3R	4325000	4335000	chr3R	4325000	4335000	8124	8124	-0.0972317	10
chr3R	4385000	4395000	chr3R	4385000	4395000	8130	8130	0.0900082	10
chr3R	4475000	4485000	chr3R	4475000	4485000	8139	8139	-0.0124907	10
chr3R	4635000	4645000	chr3R	4635000	4645000	8155	8155	-0.069932	10
chr3R	4805000	4815000	chr3R	4805000	4815000	8172	8172	0.0683754	10
chr3R	4945000	4955000	chr3R	4945000	4955000	8186	8186	-0.117953	10
chr3R	5125000	5135000	chr3R	5125000	5135000	8204	8204	-0.185981	10
chr3R	5215000	5225000	chr3R	5215000	5225000	8213	8213	-0.0729	10
chr3R	5365000	5375000	chr3R	5365000	5375000	8228	8228	0.0290009	10
chr3R	5465000	5475000	chr3R	5465000	5475000	8238	8238	0.0255812	10
chr3R	5675000	5685000	chr3R	5675000	5685000	8259	8259	0.0210218	10
chr3R	5855000	5865000	chr3R	5855000	5865000	8277	8277	1e-08
chr3R	5995000	6005000	chr3R	5995000	6005000	8291	8291	1e-08
chr3R	6145000	6155000	chr3R	6145000	6155000	8306	8306	1e-08
chr3R	6345000	6355000	chr3R	6345000	6355000	8326	8326	0.031549	10
chr3R	6425000	6435000	chr3R	6425000	6435000	8334	8334	-0.0536914	10
chr3R	6645000	6655000	chr3R	6645000	6655000	8356	8356	-0.406179	10
chr3R	6755000	6765000	chr3R	6755000	6765000	8367	8367	-0.575961	10
chr3R	6815000	6825000	chr3R	6815000	6825000	8373	8373	-0.119387	10
chr3R	6905000	6915000	chr3R	6905000	6915000	8382	8382	-0.247964	10
chr3R	7075000	7085000	chr3R	7075000	7085000	8399	8399	-0.00623706	10
chr3R	7245000	7255000	chr3R	7245000	7255000	8416	8416	0.344795	0
chr3R	7345000	7355000	chr3R	7345000	7355000	8426	8426	1e-08
chr3R	7475000	7485000	chr3R	7475000	7485000	8439	8439	1e-08
chr3R	7545000	7555000	chr3R	7545000	7555000	8446	8446	1e-08
chr3R	7765000	7775000	chr3R	7765000	7775000	8468	8468	1e-08
chr3R	7885000	7895000	chr3R	7885000	7895000	8480	8480	0.166215	8.06291
chr3R	7975000	7985000	chr3R	7975000	7985000	8489	8489	0.0984678	10
chr3R	8125000	8135000	chr3R	8125000	8135000	8504	8504	-0.000387692	10
chr3R	8235000	8245000	chr3R	8235000	8245000	8515	8515	0.0428455	10
chr3R	8305000	8315000	chr3R	8305000	8315000	8522	8522	-0.142698	10
chr3R	8475000	8485000	chr3R	8475000	8485000	8539	8539	1e-08
chr3R	8545000	8555000	chr3R	8545000	8555000	8546	8546	1e-08
chr3R	8655000	8665000	chr3R	8655000	8665000	8557	8557	0.00177106	10
chr3R	8815000	8825000	chr3R	8815000	8825000	8573	8573	0.0648444	10
chr3R	9045000	9055000	chr3R	9045000	9055000	8596	8596	0.0274996	10
chr3R	9235000	9245000	chr3R	9235000	9245000	8615	8615	0.100632	10
chr3R	9335000	9345000	chr3R	9335000	9345000	8625	8625	0.0279554	10
chr3R	9395000	9405000	chr3R	9395000	9405000	8631	8631	0.111049	10
chr3R	9495000	9505000	chr3R	9495000	9505000	8641	8641	-0.00895808	10
chr3R	9575000	9585000	chr3R	9575000	9585000	8649	8649	0.000581324	10
chr3R	9702500	9715000	chr3R	9702500	9715000	8661	8661	-0.168014	10
chr3R	9805000	9815000	chr3R	9805000	9815000	8672	8672	0.0165058	10
chr3R	9865000	9875000	chr3R	9865000	9875000	8678	8678	-0.0592107	5.19268
chr3R	9985000	9995000	chr3R	9985000	9995000	8690	8690	-0.145808	10
chr3R	10045000	10055000	chr3R	10045000	10055000	8696	8696	0.0847212	10
chr3R	10265000	10275000	chr3R	10265000	10275000	8718	8718	-0.224734	0.495923
chr3R	10355000	10365000	chr3R	10355000	10365000	8727	8727	-0.105024	10
chr3R	10585000	10595000	chr3R	10585000	10595000	8750	8750	-0.295179	10
chr3R	10675000	10685000	chr3R	10675000	10685000	8759	8759	-0.281127	10
chr3R	10775000	10785000	chr3R	10775000	10785000	8769	8769	0.176494	10
chr3R	10885000	10895000	chr3R	10885000	10895000	8780	8780	-0.0547881	10
chr3R	11035000	11045000	chr3R	11035000	11045000	8795	8795	1e-08
chr3R	11205000	11215000	chr3R	11205000	11215000	8812	8812	0.0259431	10
chr3R	11345000	11355000	chr3R	11345000	11355000	8826	8826	-0.0930106	10
chr3R	11435000	11445000	chr3R	11435000	11445000	8835	8835	-0.0362322	10
chr3R	11615000	11625000	chr3R	11615000	11625000	8853	8853	-0.113076	10
chr3R	11755000	11765000	chr3R	11755000	11765000	8867	8867	0.10651	10
chr3R	11955000	11965000	chr3R	11955000	11965000	8887	8887	-0.047768	10
chr3R	12125000	12135000	chr3R	12125000	12135000	8904	8904	1e-08
chr3R	12215000	12225000	chr3R	12215000	12225000	8913	8913	1e-08
chr3R	12375000	12385000	chr3R	12375000	12385000	8929	8929	-0.178459	10
chr3R	12625000	12635000	chr3R	12625000	12635000	8954	8954	-0.00312411	10
chr3R	12715000	12725000	chr3R	12715000	12725000	8963	8963	0.044705	10
chr3R	12975000	12985000	chr3R	12975000	12985000	8989	8989	0.0684325	10
chr3R	13075000	13085000	chr3R	13075000	13085000	8999	8999	-0.0367726	10
chr3R	13255000	13265000	chr3R	13255000	13265000	9017	9017	1e-08
chr3R	13385000	13395000	chr3R	13385000	13395000	9030	9030	0.137984	10
chr3R	13635000	13645000	chr3R	13635000	13645000	9055	9055	-0.048346	10
chr3R	13835000	13845000	chr3R	13835000	13845000	9075	9075	-0.155299	10
chr3R	13965000	13975000	chr3R	13965000	13975000	9088	9088	0.113474	10
chr3R	14035000	14045000	chr3R	14035000	14045000	9095	9095	-0.196834	10
chr3R	14275000	14285000	chr3R	14275000	14285000	9119	9119	-0.131651	10
chr3R	14505000	14515000	chr3R	14505000	14515000	9142	9142	0.481204	1.621
chr3R	14565000	14575000	chr3R	14565000	14575000	9148	9148	-0.417636	3.19622
chr3R	14645000	14655000	chr3R	14645000	14655000	9156	9156	-0.0259607	10
chr3R	14735000	14745000	chr3R	14735000	14745000	9165	9165	0.0751638	10
chr3R	14805000	14815000	chr3R	14805000	14815000	9172	9172	-0.489832	10
chr3R	14895000	14905000	chr3R	14895000	14905000	9181	9181	0.0965734	6.95865
chr3R	15085000	15095000	chr3R	15085000	15095000	9200	9200	1e-08
chr3R	15255000	15265000	chr3R	15255000	15265000	9217	9217	0.019768	10
chr3R	15365000	15375000	chr3R	15365000	15375000	9228	9228	-0.0590702	10
chr3R	15475000	15485000	chr3R	15475000	15485000	9239	9239	1e-08
chr3R	15675000	15685000	chr3R	15675000	15685000	9259	9259	0.0684621	10
chr3R	15785000	15795000	chr3R	15785000	15795000	9270	9270	-0.0860866	4.40485
chr3R	15965000	15975000	chr3R	15965000	15975000	9288	9288	-0.0274081	10
chr3R	16045000	16055000	chr3R	16045000	16055000	9296	9296	-0.118104	10
chr3R	16255000	16265000	chr3R	16255000	16265000	9317	9317	-0.238334	10
chr3R	16345000	16355000	chr3R	16345000	16355000	9326	9326	-0.000733854	10
chr3R	16435000	16445000	chr3R	16435000	16445000	9335	9335	0.0462689	10
chr3R	16645000	16655000	chr3R	16645000	16655000	9356	9356	-0.000706612	10
chr3R	16795000	16805000	chr3R	16795000	16805000	9371	9371	1e-08
chr3R	16965000	16975000	chr3R	16965000	16975000	9388	9388	-0.300903	10
chr3R	17075000	17085000	chr3R	17075000	17085000	9399	9399	0.0117999	10
chr3R	17385000	17395000	chr3R	17385000	17395000	9430	9430	1e-08
chr3R	17535000	17545000	chr3R	17535000	17545000	9445	9445	0.244816	10
chr3R	17605000	17615000	chr3R	17605000	17615000	9452	9452	-0.0949304	10
chr3R	17675000	17685000	chr3R	17675000	17685000	9459	9459	0.0365244	10
chr3R	17805000	17815000	chr3R	17805000	17815000	9472	9472	-0.0911375	10
chr3R	18015000	18025000	chr3R	18015000	18025000	9493	9493	1e-08
chr3R	18165000	18175000	chr3R	18165000	18175000	9508	9508	0.0158145	10
chr3R	18295000	18305000	chr3R	18295000	18305000	9521	9521	-0.0394	10
chr3R	18405000	18415000	chr3R	18405000	18415000	9532	9532	0.146208	10
chr3R	18565000	18575000	chr3R	18565000	18575000	9548	9548	1e-08
chr3R	18655000	18665000	chr3R	18655000	18665000	9557	9557	0.222611	10
chr3R	18765000	18775000	chr3R	18765000	18775000	9568	9568	1e-08
chr3R	18975000	18985000	chr3R	18975000	18985000	9589	9589	-0.0922606	10
chr3R	19095000	19105000	chr3R	19095000	19105000	9601	9601	-0.278316	10
chr3R	19155000	19165000	chr3R	19155000	19165000	9607	9607	0.253993	4.93134
chr3R	19305000	19315000	chr3R	19305000	19315000	9622	9622	-0.149661	10
chr3R	19395000	19405000	chr3R	19395000	19405000	9631	9631	-0.271954	10
chr3R	19485000	19495000	chr3R	19485000	19495000	9640	9640	1e-08
chr3R	19645000	19655000	chr3R	19645000	19655000	9656	9656	1e-08
chr3R	19765000	19775000	chr3R	19765000	19775000	9668	9668	-0.319628	0
chr3R	19845000	19855000	chr3R	19845000	19855000	9676	9676	0.184735	10
chr3R	19925000	19935000	chr3R	19925000	19935000	9684	9684	-0.273555	10
chr3R	20035000	20045000	chr3R	20035000	20045000	9695	9695	0.0678052	3.61193
chr3R	20315000	20325000	chr3R	20315000	20325000	9723	9723	-0.0581088	0
chr3R	20545000	20555000	chr3R	20545000	20555000	9746	9746	-0.0589046	10
chr3R	20835000	20845000	chr3R	20835000	20845000	9775	9775	0.039117	10
chr3R	20945000	20955000	chr3R	20945000	20955000	9786	9786	1e-08
chr3R	21065000	21075000	chr3R	21065000	21075000	9798	9798	-0.0387638	10
chr3R	21375000	21385000	chr3R	21375000	21385000	9829	9829	-0.0301445	10
chr3R	21485000	21495000	chr3R	21485000	21495000	9840	9840	-0.545925	0
chr3R	21665000	21675000	chr3R	21665000	21675000	9858	9858	-0.010339	10
chr3R	21875000	21885000	chr3R	21875000	21885000	9879	9879	0.022922	10
chr3R	22015000	22025000	chr3R	22015000	22025000	9893	9893	0.11817	10
chr3R	22135000	22145000	chr3R	22135000	22145000	9905	9905	0.264897	0
chr3R	22355000	22365000	chr3R	22355000	22365000	9927	9927	-0.0512627	10
chr3R	22465000	22475000	chr3R	22465000	22475000	9938	9938	0.0603229	10
chr3R	22575000	22585000	chr3R	22575000	22585000	9949	9949	-0.159681	10
chr3R	22675000	22685000	chr3R	22675000	22685000	9959	9959	-0.13508	10
chr3R	22725000	22735000	chr3R	22725000	22735000	9964	9964	-0.0716556	10
chr3R	22785000	22795000	chr3R	22785000	22795000	9970	9970	-0.217176	10
chr3R	22905000	22915000	chr3R	22905000	22915000	9982	9982	1e-08
chr3R	23115000	23125000	chr3R	23115000	23125000	10003	10003	-0.0211041	10
chr3R	23245000	23255000	chr3R	23245000	23255000	10016	10016	-0.0932472	10
chr3R	23345000	23355000	chr3R	23345000	23355000	10026	10026	-0.094772	10
chr3R	23525000	23535000	chr3R	23525000	23535000	10044	10044	1e-08
chr3R	23725000	23735000	chr3R	23725000	23735000	10064	10064	-0.0648323	10
chr3R	23885000	23895000	chr3R	23885000	23895000	10080	10080	-0.0702683	10
chr3R	24045000	24055000	chr3R	24045000	24055000	10096	10096	0.00305677	10
chr3R	24225000	24235000	chr3R	24225000	24235000	10114	10114	0.0210626	10
chr3R	24295000	24305000	chr3R	24295000	24305000	10121	10121	-0.00343893	10
chr3R	24515000	24525000	chr3R	24515000	24525000	10143	10143	0.149787	10
chr3R	24655000	24665000	chr3R	24655000	24665000	10157	10157	-0.0351225	10
chr3R	24865000	24875000	chr3R	24865000	24875000	10178	10178	0.0159575	10
chr3R	25035000	25045000	chr3R	25035000	25045000	10195	10195	0.0183274	10
chr3R	25185000	25195000	chr3R	25185000	25195000	10210	10210	-0.262834	10
chr3R	25245000	25255000	chr3R	25245000	25255000	10216	10216	0.0240957	10
chr3R	25485000	25495000	chr3R	25485000	25495000	10240	10240	0.100224	5.17572
chr3R	25585000	25595000	chr3R	25585000	25595000	10250	10250	-0.19351	10
chr3R	25655000	25665000	chr3R	25655000	25665000	10257	10257	-0.0948645	10
chr3R	25885000	25895000	chr3R	25885000	25895000	10280	10280	-0.383762	0
chr3R	26055000	26065000	chr3R	26055000	26065000	10297	10297	0.0175901	10
chr3R	26185000	26195000	chr3R	26185000	26195000	10310	10310	1e-08
chr3R	26522500	26535000	chr3R	26522500	26535000	10343	10343	1e-08
chr3R	26725000	26735000	chr3R	26725000	26735000	10364	10364	0.558494	0
chr3R	26865000	26875000	chr3R	26865000	26875000	10378	10378	0.0378846	10
chr3R	26945000	26955000	chr3R	26945000	26955000	10386	10386	-0.0208628	10
chr3R	27105000	27115000	chr3R	27105000	27115000	10402	10402	0.0722696	10
chr3R	27275000	27285000	chr3R	27275000	27285000	10419	10419	-0.0336668	10
chr3R	27555000	27565000	chr3R	27555000	27565000	10447	10447	-0.0887469	10
chr3R	27675000	27685000	chr3R	27675000	27685000	10459	10459	0.0166849	1.48158
chr3R	27915000	27925000	chr3R	27915000	27925000	10483	10483	-0.0135118	10
chr3R	28055000	28065000	chr3R	28055000	28065000	10497	10497	1e-08
chr3R	28125000	28135000	chr3R	28125000	28135000	10504	10504	1e-08
chr3R	28205000	28215000	chr3R	28205000	28215000	10512	10512	1e-08
chr3R	28335000	28345000	chr3R	28335000	28345000	10525	10525	0.0299889	1.6709
chr3R	28535000	28545000	chr3R	28535000	28545000	10545	10545	-0.0855644	9.27863
chr3R	28625000	28635000	chr3R	28625000	28635000	10554	10554	0.00296211	10
chr3R	28845000	28855000	chr3R	28845000	28855000	10576	10576	-0.0801589	10
chr3R	29045000	29055000	chr3R	29045000	29055000	10596	10596	0.0301546	10
chr3R	29215000	29225000	chr3R	29215000	29225000	10613	10613	0.122162	10
chr3R	29315000	29325000	chr3R	29315000	29325000	10623	10623	-0.274313	10
chr3R	29485000	29495000	chr3R	29485000	29495000	10640	10640	0.0875793	10
chr3R	29585000	29595000	chr3R	29585000	29595000	10650	10650	0.143877	1.34483
chr3R	29725000	29735000	chr3R	29725000	29735000	10664	10664	0.116722	10
chr3R	29795000	29805000	chr3R	29795000	29805000	10671	10671	0.059449	10
chr3R	29855000	29865000	chr3R	29855000	29865000	10677	10677	0.0183554	10
chr3R	30045000	30055000	chr3R	30045000	30055000	10696	10696	-0.0112412	10
chr3R	30265000	30275000	chr3R	30265000	30275000	10718	10718	-0.0034377	5.79455
chr3R	30455000	30465000	chr3R	30455000	30465000	10737	10737	-0.08706	4.04839
chr3R	30595000	30605000	chr3R	30595000	30605000	10751	10751	1e-08
chr3R	30795000	30805000	chr3R	30795000	30805000	10771	10771	0.134281	10
chr3R	30945000	30955000	chr3R	30945000	30955000	10786	10786	-0.520325	4.02407
chr3R	31055000	31065000	chr3R	31055000	31065000	10797	10797	1e-08
chr3R	31215000	31225000	chr3R	31215000	31225000	10813	10813	-0.202308	10
chr3R	31385000	31395000	chr3R	31385000	31395000	10830	10830	1e-08
chr3R	31455000	31465000	chr3R	31455000	31465000	10837	10837	1e-08
chr3R	31605000	31615000	chr3R	31605000	31615000	10852	10852	-0.018584	10
chr3R	31735000	31745000	chr3R	31735000	31745000	10865	10865	-0.0274667	10
chr3R	31935000	31945000	chr3R	31935000	31945000	10885	10885	1e-08
chr4	205000	215000	chr4	205000	215000	10920	10920	0	0
chr4	355000	365000	chr4	355000	365000	10935	10935	0	0
chr4	485000	495000	chr4	485000	495000	10948	10948	0	0
chr4	695000	705000	chr4	695000	705000	10969	10969	0	0
chr4	785000	795000	chr4	785000	795000	10978	10978	0	0
chr4	845000	855000	chr4	845000	855000	10984	10984	0	0
chr4	965000	975000	chr4	965000	975000	10996	10996	0	0
chr4	1035000	1045000	chr4	1035000	1045000	11003	11003	0	0
chr4	1115000	1125000	chr4	1115000	1125000	11011	11011	0	0
chrX	275000	285000	chrX	275000	285000	11062	11062	1e-08
chrX	405000	415000	chrX	405000	415000	11075	11075	-0.415977	10
chrX	515000	525000	chrX	515000	525000	11086	11086	-0.0673059	10
chrX	615000	625000	chrX	615000	625000	11096	11096	0.078274	10
chrX	765000	775000	chrX	765000	775000	11111	11111	-0.103223	10
chrX	845000	855000	chrX	845000	855000	11119	11119	1e-08
chrX	1015000	1025000	chrX	1015000	1025000	11136	11136	1e-08
chrX	1135000	1145000	chrX	1135000	1145000	11148	11148	1e-08
chrX	1235000	1245000	chrX	1235000	1245000	11158	11158	-0.459156	10
chrX	1325000	1335000	chrX	1325000	1335000	11167	11167	0.263876	2.2752
chrX	1375000	1385000	chrX	1375000	1385000	11172	11172	0.36685	9.07615
chrX	1475000	1485000	chrX	1475000	1485000	11182	11182	-0.0292618	10
chrX	1655000	1665000	chrX	1655000	1665000	11200	11200	1e-08
chrX	1765000	1775000	chrX	1765000	1775000	11211	11211	1e-08
chrX	1875000	1885000	chrX	1875000	1885000	11222	11222	0.011883	10
chrX	2005000	2015000	chrX	2005000	2015000	11235	11235	-0.0335954	10
chrX	2145000	2155000	chrX	2145000	2155000	11249	11249	0.0494185	10
chrX	2265000	2275000	chrX	2265000	2275000	11261	11261	-0.00722712	10
chrX	2335000	2345000	chrX	2335000	2345000	11268	11268	-0.0866007	10
chrX	2445000	2455000	chrX	2445000	2455000	11279	11279	-0.0365215	10
chrX	2635000	2645000	chrX	2635000	2645000	11298	11298	0.00938813	10
chrX	2735000	2745000	chrX	2735000	2745000	11308	11308	-0.147522	10
chrX	2945000	2955000	chrX	2945000	2955000	11329	11329	1e-08
chrX	3135000	3145000	chrX	3135000	3145000	11348	11348	-0.166051	10
chrX	3335000	3345000	chrX	3335000	3345000	11368	11368	-0.0201222	0
chrX	3475000	3485000	chrX	3475000	3485000	11382	11382	0.261938	4.98941
chrX	3565000	3575000	chrX	3565000	3575000	11391	11391	1e-08
chrX	3705000	3715000	chrX	3705000	3715000	11405	11405	-0.459141	10
chrX	3785000	3795000	chrX	3785000	3795000	11413	11413	-0.12339	10
chrX	3855000	3865000	chrX	3855000	3865000	11420	11420	-0.141212	10
chrX	3965000	3975000	chrX	3965000	3975000	11431	11431	1e-08
chrX	4105000	4115000	chrX	4105000	4115000	11445	11445	-0.0921514	10
chrX	4205000	4215000	chrX	4205000	4215000	11455	11455	1e-08
chrX	4355000	4365000	chrX	4355000	4365000	11470	11470	-0.0629639	10
chrX	4545000	4555000	chrX	4545000	4555000	11489	11489	-0.0452379	10
chrX	4685000	4695000	chrX	4685000	4695000	11503	11503	-0.0085864	10
chrX	4905000	4915000	chrX	4905000	4915000	11525	11525	0.0614738	10
chrX	5075000	5085000	chrX	5075000	5085000	11542	11542	0.100152	10
chrX	5325000	5335000	chrX	5325000	5335000	11567	11567	-0.137884	3.21325
chrX	5415000	5425000	chrX	5415000	5425000	11576	11576	1e-08
chrX	5515000	5525000	chrX	5515000	5525000	11586	11586	-0.228831	10
chrX	5615000	5625000	chrX	5615000	5625000	11596	11596	0.00627099	10
chrX	5675000	5685000	chrX	5675000	5685000	11602	11602	0.0882745	10
chrX	5755000	5765000	chrX	5755000	5765000	11610	11610	0.0118415	10
chrX	5875000	5885000	chrX	5875000	5885000	11622	11622	-0.010291	10
chrX	6035000	6045000	chrX	6035000	6045000	11638	11638	1e-08
chrX	6105000	6115000	chrX	6105000	6115000	11645	11645	-0.193944	10
chrX	6285000	6295000	chrX	6285000	6295000	11663	11663	-0.000487588	10
chrX	6345000	6355000	chrX	6345000	6355000	11669	11669	-0.000729844	10
chrX	6525000	6535000	chrX	6525000	6535000	11687	11687	0.0378419	7.17653
chrX	6655000	6665000	chrX	6655000	6665000	11700	11700	-0.0781677	10
chrX	6855000	6865000	chrX	6855000	6865000	11720	11720	0.0398523	10
chrX	6975000	6985000	chrX	6975000	6985000	11732	11732	-0.119503	10
chrX	7095000	7105000	chrX	7095000	7105000	11744	11744	-0.109639	10
chrX	7285000	7295000	chrX	7285000	7295000	11763	11763	0.00851821	10
chrX	7515000	7525000	chrX	7515000	7525000	11786	11786	1e-08
chrX	7725000	7735000	chrX	7725000	7735000	11807	11807	-0.24093	10
chrX	7895000	7905000	chrX	7895000	7905000	11824	11824	-0.013443	10
chrX	8055000	8065000	chrX	8055000	8065000	11840	11840	-0.12358	10
chrX	8395000	8405000	chrX	8395000	8405000	11874	11874	0.0809779	10
chrX	8605000	8615000	chrX	8605000	8615000	11895	11895	-0.0948646	10
chrX	8675000	8685000	chrX	8675000	8685000	11902	11902	-0.208824	10
chrX	8905000	8915000	chrX	8905000	8915000	11925	11925	0.208891	10
chrX	9085000	9095000	chrX	9085000	9095000	11943	11943	0.0111046	10
chrX	9275000	9285000	chrX	9275000	9285000	11962	11962	0.0282414	10
chrX	9345000	9355000	chrX	9345000	9355000	11969	11969	0.0925087	10
chrX	9545000	9555000	chrX	9545000	9555000	11989	11989	0.126639	10
chrX	9685000	9695000	chrX	9685000	9695000	12003	12003	-0.0457642	10
chrX	9775000	9785000	chrX	9775000	9785000	12012	12012	0.136097	5.67186
chrX	10005000	10015000	chrX	10005000	10015000	12035	12035	1e-08
chrX	10075000	10085000	chrX	10075000	10085000	12042	12042	0.0373579	10
chrX	10205000	10215000	chrX	10205000	10215000	12055	12055	0.285734	0
chrX	10315000	10325000	chrX	10315000	10325000	12066	12066	-0.00835532	1.18331
chrX	10365000	10375000	chrX	10365000	10375000	12071	12071	0.0110646	10
chrX	10475000	10485000	chrX	10475000	10485000	12082	12082	-0.214098	7.80437
chrX	10585000	10595000	chrX	10585000	10595000	12093	12093	1e-08
chrX	10725000	10735000	chrX	10725000	10735000	12107	12107	-0.0219897	10
chrX	10845000	10855000	chrX	10845000	10855000	12119	12119	-0.0244849	10
chrX	10925000	10935000	chrX	10925000	10935000	12127	12127	0.0279603	10
chrX	11145000	11155000	chrX	11145000	11155000	12149	12149	0.00944634	10
chrX	11355000	11365000	chrX	11355000	11365000	12170	12170	0.0112287	10
chrX	11485000	11495000	chrX	11485000	11495000	12183	12183	-0.0570851	10
chrX	11602500	11615000	chrX	11602500	11615000	12194	12194	0.0907687	10
chrX	11705000	11715000	chrX	11705000	11715000	12205	12205	-0.127258	10
chrX	11795000	11805000	chrX	11795000	11805000	12214	12214	0.0337962	10
chrX	11885000	11895000	chrX	11885000	11895000	12223	12223	0.115226	10
chrX	12025000	12035000	chrX	12025000	12035000	12237	12237	0.0291787	10
chrX	12205000	12215000	chrX	12205000	12215000	12255	12255	-0.037375	1.03853
chrX	12455000	12465000	chrX	12455000	12465000	12280	12280	1e-08
chrX	12575000	12585000	chrX	12575000	12585000	12292	12292	-0.00143523	10
chrX	12655000	12665000	chrX	12655000	12665000	12300	12300	0.0313036	10
chrX	12755000	12765000	chrX	12755000	12765000	12310	12310	-0.138696	10
chrX	12895000	12905000	chrX	12895000	12905000	12324	12324	1e-08
chrX	13085000	13095000	chrX	13085000	13095000	12343	12343	0.0743181	10
chrX	13205000	13215000	chrX	13205000	13215000	12355	12355	-0.0320503	10
chrX	13285000	13295000	chrX	13285000	13295000	12363	12363	0.00327761	10
chrX	13415000	13425000	chrX	13415000	13425000	12376	12376	-0.221832	10
chrX	13605000	13615000	chrX	13605000	13615000	12395	12395	0.0426643	10
chrX	13735000	13745000	chrX	13735000	13745000	12408	12408	-0.0073474	10
chrX	13825000	13835000	chrX	13825000	13835000	12417	12417	-0.0869809	10
chrX	13985000	13997500	chrX	13985000	13997500	12433	12433	1e-08
chrX	14245000	14255000	chrX	14245000	14255000	12459	12459	-0.0985111	10
chrX	14595000	14605000	chrX	14595000	14605000	12494	12494	0.276088	3.15284
chrX	14835000	14845000	chrX	14835000	14845000	12518	12518	0.0398325	10
chrX	14955000	14965000	chrX	14955000	14965000	12530	12530	1e-08
chrX	15075000	15085000	chrX	15075000	15085000	12542	12542	0.155357	6.82492
chrX	15135000	15145000	chrX	15135000	15145000	12548	12548	0.0412257	10
chrX	15315000	15325000	chrX	15315000	15325000	12566	12566	0.276843	10
chrX	15445000	15455000	chrX	15445000	15455000	12579	12579	0.172984	7.94382
chrX	15585000	15595000	chrX	15585000	15595000	12593	12593	-0.0763125	10
chrX	15695000	15705000	chrX	15695000	15705000	12604	12604	-0.0973293	10
chrX	15885000	15895000	chrX	15885000	15895000	12623	12623	0.0789351	10
chrX	15985000	15995000	chrX	15985000	15995000	12633	12633	-0.123291	10
chrX	16095000	16105000	chrX	16095000	16105000	12644	12644	-0.50934	2.1893
chrX	16275000	16285000	chrX	16275000	16285000	12662	12662	-0.0148452	10
chrX	16445000	16455000	chrX	16445000	16455000	12679	12679	-0.0213615	10
chrX	16585000	16595000	chrX	16585000	16595000	12693	12693	-0.00258519	10
chrX	16635000	16645000	chrX	16635000	16645000	12698	12698	-0.0478256	10
chrX	16785000	16795000	chrX	16785000	16795000	12713	12713	-0.000820148	10
chrX	16935000	16945000	chrX	16935000	16945000	12728	12728	1e-08
chrX	17075000	17085000	chrX	17075000	17085000	12742	12742	-0.00265805	10
chrX	17155000	17165000	chrX	17155000	17165000	12750	12750	0.00314612	10
chrX	17295000	17305000	chrX	17295000	17305000	12764	12764	0.0719927	10
chrX	17415000	17425000	chrX	17415000	17425000	12776	12776	0.253906	0
chrX	17515000	17525000	chrX	17515000	17525000	12786	12786	1e-08
chrX	17625000	17635000	chrX	17625000	17635000	12797	12797	0.0755191	10
chrX	17705000	17715000	chrX	17705000	17715000	12805	12805	0.0338449	10
chrX	17825000	17835000	chrX	17825000	17835000	12817	12817	-0.201047	10
chrX	17887500	17902500	chrX	17887500	17902500	12823	12823	-0.0393991	10
chrX	18085000	18095000	chrX	18085000	18095000	12843	12843	1e-08
chrX	18235000	18245000	chrX	18235000	18245000	12858	12858	0.0666932	0
chrX	18365000	18375000	chrX	18365000	18375000	12871	12871	0.0102249	10
chrX	18505000	18515000	chrX	18505000	18515000	12885	12885	-0.318429	10
chrX	18645000	18655000	chrX	18645000	18655000	12899	12899	-0.0875938	10
chrX	18785000	18795000	chrX	18785000	18795000	12913	12913	-0.0472562	10
chrX	18885000	18895000	chrX	18885000	18895000	12923	12923	-0.0106577	10
chrX	19015000	19025000	chrX	19015000	19025000	12936	12936	1e-08
chrX	19185000	19195000	chrX	19185000	19195000	12953	12953	0.0505967	10
chrX	19255000	19265000	chrX	19255000	19265000	12960	12960	-0.158761	10
chrX	19485000	19495000	chrX	19485000	19495000	12983	12983	-0.000739552	10
chrX	19635000	19645000	chrX	19635000	19645000	12998	12998	0.0590093	10
chrX	19745000	19755000	chrX	19745000	19755000	13009	13009	0.109818	10
chrX	19855000	19865000	chrX	19855000	19865000	13020	13020	0.0611253	10
chrX	20065000	20075000	chrX	20065000	20075000	13041	13041	1e-08
chrX	20155000	20165000	chrX	20155000	20165000	13050	13050	0.05476	10
chrX	20255000	20265000	chrX	20255000	20265000	13060	13060	0	0
chrX	20385000	20395000	chrX	20385000	20395000	13073	13073	0.0628864	10
chrX	20515000	20525000	chrX	20515000	20525000	13086	13086	0.0723615	10
chrX	20635000	20645000	chrX	20635000	20645000	13098	13098	-0.450825	0
chrX	20755000	20765000	chrX	20755000	20765000	13110	13110	-0.40871	10
chrX	21025000	21035000	chrX	21025000	21035000	13137	13137	0.0759142	2.93395
chrX	21315000	21325000	chrX	21315000	21325000	13166	13166	0.0182168	10
chrX	21365000	21375000	chrX	21365000	21375000	13171	13171	-0.0703984	10
chrX	21607500	21622500	chrX	21607500	21622500	13195	13195	0	0
chrX	21775000	21785000	chrX	21775000	21785000	13212	13212	0	0
chrX	22445000	22455000	chrX	22445000	22455000	13279	13279	0	0
chrX	22545000	22555000	chrX	22545000	22555000	13289	13289	0.223608	0
chrX	22655000	22665000	chrX	22655000	22665000	13300	13300	1e-08
chrX	23015000	23025000	chrX	23015000	23025000	13336	13336	-0.0359296	10
