# Supplementary material for: CTCF, BEAF-32, and CP190 are not required for the establishment of TADs in early Drosophila embryos but have locus-specific roles
Source: Sci Adv. 2023 Feb 3;9(5):eade1085. doi: 10.1126/sciadv.ade1085 (PMC9897672; doi:10.1126/sciadv.ade1085)
Supplement: Supplementary file 2 — Tables S1 to S5 [file sciadv.ade1085_tables_s1_to_s5.zip › sciadv.ade1085_table_s2.xlsx]

## Sheet: DESEQ2_BEAF_All_table
seqnames	start	end	width	strand	geneID	geneSymbol	baseMean	log2FC	log2FCShrunk	pvalue	padj	maternal	isDE	isUpRegulated
chr2R	14357927	14360297	2371	-	FBgn0033926	Arc1	2191.04	-6.55407	-6.22087	0	0	TRUE	TRUE	FALSE
chr2L	5242699	5244239	1541	+	FBgn0046776	CR14033	2197.26	-4.78881	-4.6413	0	0	TRUE	TRUE	FALSE
chr3L	3145405	3148358	2954	-	FBgn0035402	Usp5	2868.31	-4.26863	-4.15175	3.44978e-293	1.11002e-292	TRUE	TRUE	FALSE
chr3R	4403076	4407182	4107	+	FBgn0263594	lost	5007.06	-2.53368	-2.49893	4.6684e-212	1.1266e-208	TRUE	TRUE	FALSE
chr3R	3461351	3587054	125704	-	FBgn0010247	Parp	7435.4	-2.29372	-2.26685	5.23778e-204	1.01121e-200	TRUE	TRUE	FALSE
chr3L	19475630	19478720	3091	-	FBgn0052207	CR32207	1187.7	-3.92494	-3.79111	5.30639e-200	8.53709e-197	TRUE	TRUE	FALSE
chr2L	20788662	20797042	8381	-	FBgn0250785	vari	1190.84	-4.2358	-4.05933	3.99532e-189	5.50955e-186	TRUE	TRUE	FALSE
chr2L	9888005	9890119	2115	+	FBgn0029174	FKBP59	1882.26	2.52385	2.4835	2.68475e-180	3.23949e-177	TRUE	TRUE	TRUE
chr3L	16234140	16236999	2860	+	FBgn0263607	l(3)72Dp	1443.41	2.75427	2.69954	2.76504e-172	2.96566e-169	TRUE	TRUE	TRUE
chr2R	13960675	13967981	7307	+	FBgn0013770	Cp1	14494.9	-1.95336	-1.93196	1.02837e-158	9.92688e-156	TRUE	TRUE	FALSE
chr3R	10853374	10854451	1078	-	FBgn0037842	CG6567	567.418	4.68967	4.39671	8.76931e-149	7.69547e-146	TRUE	TRUE	TRUE
chrX	19475063	19476055	993	+	FBgn0031018	CG12200	475.049	4.11432	3.87269	1.04345e-123	8.39372e-121	TRUE	TRUE	TRUE
chrX	527941	530291	2351	-	FBgn0024983	CG4293	741.645	-2.53327	-2.46203	8.51131e-103	6.31997e-100	TRUE	TRUE	FALSE
chr3R	10876384	10878257	1874	+	FBgn0022359	Sodh-2	1032.51	-2.14049	-2.09519	2.01831e-98	1.39163e-95	TRUE	TRUE	FALSE
chr3L	5873311	5875466	2156	+	FBgn0035642	CG18586	392.511	-4.72561	-4.25606	1.22464e-91	7.881e-89	TRUE	TRUE	FALSE
chr3R	23356278	23358531	2254	+	FBgn0024509	Sec13	1794.7	1.69656	1.67195	5.82497e-91	3.51428e-88	TRUE	TRUE	TRUE
chr3R	17018780	17021120	2341	-	FBgn0038467	AdSL	1315.21	1.69242	1.66631	3.53961e-85	2.00987e-82	TRUE	TRUE	TRUE
chr2R	9390165	9395281	5117	+	FBgn0010549	l(2)03659	255.716	3.99111	3.66816	1.80914e-81	9.702e-79	TRUE	TRUE	TRUE
chr3L	23206669	23287448	80780	+	FBgn0266347	nAChRalpha4	1961.66	-1.94037	-1.89936	2.42369e-81	1.23136e-78	TRUE	TRUE	FALSE
chr3L	2263581	2265857	2277	-	FBgn0000543	ecd	1032.89	-1.81052	-1.77545	1.74914e-77	8.44221e-75	TRUE	TRUE	FALSE
chr3L	19486746	19488439	1694	-	FBgn0062928	pncr009:3L	239.554	-3.64809	-3.37706	6.02974e-76	2.77167e-73	TRUE	TRUE	FALSE
chr2R	14770469	14772630	2162	+	FBgn0015602	BEAF-32	2214.05	-2.87171	-2.72953	4.76984e-74	2.09288e-71	TRUE	TRUE	FALSE
chr3L	6604366	6606032	1667	-	FBgn0024177	zpg	1199.48	4.74512	4.14153	1.72235e-72	7.22864e-70	TRUE	TRUE	TRUE
chr2R	13408042	13409887	1846	-	FBgn0033836	CG18278	208.485	4.17792	3.73555	6.723e-66	2.70405e-63	TRUE	TRUE	TRUE
chr3L	24927130	24927710	581	+	FBgn0085736	CG40472	415.936	-3.65653	-3.32355	1.89186e-62	7.30484e-60	TRUE	TRUE	FALSE
chr3L	19422838	19424183	1346	-	FBgn0052205	CR32205	196.062	-5.59205	-4.65524	5.49946e-62	2.04178e-59	TRUE	TRUE	FALSE
chrX	11724668	11729099	4432	-	FBgn0260812	inaF-D	261.748	4.69992	4.04859	1.3501e-61	4.82685e-59	TRUE	TRUE	TRUE
chrX	15342857	15344625	1769	-	FBgn0030630	CG12608	1785.13	-1.3678	-1.34806	4.41814e-60	1.52315e-57	TRUE	TRUE	FALSE
chr2L	22999574	23025915	26342	-	FBgn0250907	Cht10	1030.55	1.85587	1.80665	2.06745e-59	6.88175e-57	TRUE	TRUE	TRUE
chr4	623219	626031	2813	-	FBgn0039914	mav	5485.04	-1.26834	-1.25219	1.03356e-58	3.32564e-56	TRUE	TRUE	FALSE
chrX	4106113	4110981	4869	+	FBgn0026084	cib	812.507	2.80887	2.64115	2.09523e-58	6.52426e-56	TRUE	TRUE	TRUE
chrX	15793721	15796028	2308	-	FBgn0030693	CG8974	2811.4	2.1835	2.09461	4.63553e-53	1.39834e-50	TRUE	TRUE	TRUE
chr3L	11708979	11710570	1592	+	FBgn0261353	Ccdc56	1018.35	3.3975	3.07626	3.01468e-52	8.55902e-50	FALSE	TRUE	TRUE
chr3L	11708979	11710570	1592	+	FBgn0261381	mtTFB1	1018.35	3.3975	3.07626	3.01468e-52	8.55902e-50	FALSE	TRUE	TRUE
chr3R	15191058	15196210	5153	-	FBgn0038296	CG6752	518.248	-2.33038	-2.21899	4.30752e-51	1.18801e-48	TRUE	TRUE	FALSE
chr3R	27677522	27679013	1492	+	FBgn0039537	CG5590	1053.53	1.54122	1.5072	7.54076e-50	2.02197e-47	TRUE	TRUE	TRUE
chrX	15340373	15342117	1745	-	FBgn0030629	CG9123	326.239	-2.18668	-2.09175	8.72717e-50	2.27685e-47	TRUE	TRUE	FALSE
chrX	6349016	6350401	1386	-	FBgn0029868	ND-B16.6	1380.73	1.36365	1.33842	7.98154e-47	2.02752e-44	TRUE	TRUE	TRUE
chr3R	15213974	15214845	872	+	FBgn0038302	CG4210	137.599	-4.65917	-3.87089	2.42555e-46	6.00354e-44	TRUE	TRUE	FALSE
chr3R	8667868	8673702	5835	+	FBgn0037607	CG8036	1733.86	-1.97245	-1.89618	6.34764e-46	1.53184e-43	TRUE	TRUE	FALSE
chr2L	5805395	5809063	3669	+	FBgn0031741	CG11034	464.388	-4.09084	-3.48339	9.90701e-46	2.3325e-43	FALSE	TRUE	FALSE
chr2R	6992681	6994306	1626	+	FBgn0050159	CG30159	202.633	-3.17609	-2.87348	4.53351e-45	1.04195e-42	TRUE	TRUE	FALSE
chr3L	9048781	9066027	17247	-	FBgn0000116	Argk	804.547	-2.08548	-1.9933	1.09308e-44	2.45383e-42	TRUE	TRUE	FALSE
chr3R	18911053	18912922	1870	-	FBgn0038660	CG14291	141.685	3.3513	2.99759	3.58076e-44	7.8557e-42	TRUE	TRUE	TRUE
chrX	8241501	8244016	2516	-	FBgn0030026	sni	252.044	2.19018	2.08287	4.48374e-44	9.41439e-42	TRUE	TRUE	TRUE
chr2R	10418718	10419761	1044	+	FBgn0033518	Prx2540-2	259.134	2.23535	2.1211	4.48629e-44	9.41439e-42	TRUE	TRUE	TRUE
chr3R	7533496	7536390	2895	-	FBgn0261393	alpha-Est5	1625.74	-1.21331	-1.19353	2.54857e-42	5.23432e-40	TRUE	TRUE	FALSE
chr3R	21065241	21070917	5677	+	FBgn0000083	AnxB9	2073.1	-1.18036	-1.16187	9.60807e-42	1.93222e-39	TRUE	TRUE	FALSE
chr2R	23657567	23680844	23278	+	FBgn0266377	Pde8	304.067	2.58441	2.40068	1.4079e-41	2.77357e-39	FALSE	TRUE	TRUE
chr3R	20562486	20564067	1582	-	FBgn0038804	CG10877	797.021	1.51887	1.47867	1.62713e-40	3.14135e-38	TRUE	TRUE	TRUE
chrX	283186	294962	11777	-	FBgn0040370	CG13375	269.823	3.57061	3.09587	8.8758e-40	1.67996e-37	TRUE	TRUE	TRUE
chr2R	326768	705848	379081	+	FBgn0267428	CG45781	147.73	-6.67669	-4.92584	1.52317e-38	2.82754e-36	FALSE	TRUE	FALSE
chr3L	25201942	25203341	1400	+	FBgn0058354	CR40354	106.257	4.73523	3.81068	3.06168e-38	5.57631e-36	TRUE	TRUE	TRUE
chrX	3789969	3792477	2509	+	FBgn0029676	HIP-R	7964.62	1.28863	1.26182	1.93458e-37	3.45824e-35	TRUE	TRUE	TRUE
chr3L	1203316	1204795	1480	-	FBgn0035189	CG9119	132.974	2.85055	2.57594	3.53306e-36	6.20083e-34	TRUE	TRUE	TRUE
chrX	5879869	5883391	3523	+	FBgn0029820	CG16721	2757.68	-0.922106	-0.911737	6.76161e-36	1.16553e-33	TRUE	TRUE	FALSE
chrX	13756164	13756826	663	-	FBgn0052625	CG32625	1397.22	1.22815	1.20375	9.57817e-36	1.62207e-33	TRUE	TRUE	TRUE
chr3L	13006817	13007881	1065	+	FBgn0036330	CG11263	194.358	-5.08653	-3.77549	7.69121e-35	1.28006e-32	TRUE	TRUE	FALSE
chr2R	5960275	5966856	6582	-	FBgn0033048	CG7881	161.963	-7.17758	-4.98009	5.75066e-34	9.40867e-32	FALSE	TRUE	FALSE
chr2L	9165421	9166514	1094	-	FBgn0032101	CG9586	1578.07	1.23819	1.21152	1.48214e-33	2.38452e-31	TRUE	TRUE	TRUE
chr3R	7855582	7886733	31152	-	FBgn0037525	CG17816	751.973	2.30771	2.14338	2.02399e-33	3.20289e-31	TRUE	TRUE	TRUE
chr2L	19183863	19185726	1864	-	FBgn0010097	gammaTub37C	120.479	-3.02666	-2.67376	6.91509e-33	1.07664e-30	TRUE	TRUE	FALSE
chr2R	14352231	14355674	3444	+	FBgn0033924	CG8613	251.652	-2.33537	-2.16153	1.10893e-32	1.69912e-30	TRUE	TRUE	FALSE
chr3R	23677358	23678421	1064	+	FBgn0039098	GILT3	172.025	3.26746	2.81855	4.19026e-32	6.3201e-30	TRUE	TRUE	TRUE
chrX	19643327	19644518	1192	+	FBgn0031049	Sec61gamma	910.561	-1.08033	-1.06152	8.16438e-32	1.21247e-29	TRUE	TRUE	FALSE
chrX	13668014	13669573	1560	+	FBgn0030507	CG11164	801.604	2.16858	2.02301	1.19056e-31	1.74128e-29	TRUE	TRUE	TRUE
chr3L	16580398	16581547	1150	-	FBgn0036641	Smn	2888.2	-0.903603	-0.892363	2.39227e-31	3.4089e-29	TRUE	TRUE	FALSE
chr2R	7490836	7492589	1754	-	FBgn0263240	Coop	1458.74	-1.01031	-0.99464	2.40138e-31	3.4089e-29	TRUE	TRUE	FALSE
chr2L	8198882	8200652	1771	+	FBgn0031997	PGAP5	174.067	-1.94941	-1.84132	3.3673e-31	4.7108e-29	TRUE	TRUE	FALSE
chr4	1077331	1084796	7466	-	FBgn0024913	Actbeta	101.927	3.20306	2.77076	4.80647e-31	6.62812e-29	TRUE	TRUE	TRUE
chr2R	12321238	12322797	1560	+	FBgn0033712	CG13163	1013.11	1.00748	0.991759	5.65378e-31	7.68675e-29	TRUE	TRUE	TRUE
chr2L	4978484	4979379	896	-	FBgn0031663	CG8891	1184.68	-1.25615	-1.22559	1.22829e-30	1.64677e-28	TRUE	TRUE	FALSE
chr2L	8008302	8009477	1176	-	FBgn0031974	CG12560	265.237	-3.37863	-2.86086	1.39008e-30	1.83814e-28	TRUE	TRUE	FALSE
chr3L	9381882	9382765	884	+	FBgn0001224	Hsp23	3637.26	1.09249	1.07215	1.80139e-30	2.34984e-28	TRUE	TRUE	TRUE
chr2R	22871190	22874427	3238	+	FBgn0034788	CG13532	1254.11	13.6861	7.53493	3.42144e-30	4.40363e-28	FALSE	TRUE	TRUE
chrX	17629791	17632047	2257	-	FBgn0267967	corolla	456.961	1.6309	1.564	4.25235e-30	5.40104e-28	FALSE	TRUE	TRUE
chrX	5831898	5832215	318	-	FBgn0262945	CR43264	564.307	-1.7489	-1.66665	4.63683e-30	5.8129e-28	FALSE	TRUE	FALSE
chr3R	16502770	16571363	68594	+	FBgn0259244	CG42342	1910.93	2.76417	2.45898	5.88094e-30	7.27804e-28	FALSE	TRUE	TRUE
chr3L	2488804	2492613	3810	+	FBgn0035346	CG1146	656.826	2.07807	1.94186	8.0829e-30	9.87649e-28	TRUE	TRUE	TRUE
chr2L	8382861	8383657	797	+	FBgn0032034	Rcd4	1445.09	1.2741	1.24096	1.74642e-29	2.10728e-27	TRUE	TRUE	TRUE
chr3L	7357275	7360263	2989	-	FBgn0035770	pst	252.135	2.34612	2.15042	2.87963e-29	3.43174e-27	TRUE	TRUE	TRUE
chr3R	8339944	8341043	1100	-	FBgn0040529	COX7A	2275.59	0.939665	0.926037	3.88009e-29	4.56763e-27	TRUE	TRUE	TRUE
chr4	962341	978489	16149	-	FBgn0039932	fuss	438.392	-1.64896	-1.5775	3.95689e-29	4.60191e-27	TRUE	TRUE	FALSE
chrX	13744928	13745476	549	+	FBgn0262108	CR42861	123.829	-2.50342	-2.26812	4.79553e-29	5.51086e-27	TRUE	TRUE	FALSE
chr3L	17797738	17802279	4542	-	FBgn0052190	NUCB1	8868.97	0.788577	0.780388	8.49358e-29	9.64571e-27	TRUE	TRUE	TRUE
chr3R	12323521	12325210	1690	+	FBgn0038012	CG10013	329.771	2.73674	2.42345	3.09399e-28	3.47283e-26	TRUE	TRUE	TRUE
chr2L	11523021	11528205	5185	-	FBgn0028490	CG31705	1840.29	-1.33531	-1.29546	3.35577e-28	3.72337e-26	TRUE	TRUE	FALSE
chr2R	16587045	16589184	2140	-	FBgn0034141	CG8311	547.7	3.50044	2.8754	1.16207e-27	1.27471e-25	TRUE	TRUE	TRUE
chrX	142208	200663	58456	+	FBgn0029128	tyn	343.214	2.27624	2.08545	1.45455e-27	1.57762e-25	TRUE	TRUE	TRUE
chrX	18764483	18774027	9545	-	FBgn0030954	CCKLR-17D3	223.721	-1.80674	-1.7081	1.59045e-27	1.70585e-25	FALSE	TRUE	FALSE
chr2R	23271257	23275536	4280	-	FBgn0003009	ord	70.1189	4.74793	3.58274	1.6294e-27	1.72842e-25	TRUE	TRUE	TRUE
chr2L	153539	155305	1767	-	FBgn0031227	CG3709	574.732	1.6145	1.54336	1.64948e-27	1.7307e-25	TRUE	TRUE	TRUE
chr2R	16432244	16433183	940	+	FBgn0034126	jtb	122.217	-3.0077	-2.58976	4.9934e-27	5.18294e-25	FALSE	TRUE	FALSE
chr2L	9787279	9790745	3467	-	FBgn0042174	CR18854	3940.34	1.80626	1.7051	7.6251e-27	7.83033e-25	TRUE	TRUE	TRUE
chr3L	16422795	16451958	29164	-	FBgn0261799	dsx-c73A	84.4355	4.92187	3.56613	1.19558e-26	1.21484e-24	TRUE	TRUE	TRUE
chr3L	12393804	12399322	5519	-	FBgn0052104	CG32104	1495.35	-1.52737	-1.46429	1.87009e-26	1.88042e-24	TRUE	TRUE	FALSE
chr4	132220	143123	10904	+	FBgn0052000	CG32000	9195.94	1.15068	1.123	2.89475e-26	2.86996e-24	TRUE	TRUE	TRUE
chr2L	12695033	12698917	3885	+	FBgn0032447	PICK1	116.16	4.09564	3.14542	2.91367e-26	2.86996e-24	TRUE	TRUE	TRUE
chrX	12017225	12017961	737	-	FBgn0043001	Chrac-16	2410.11	-1.03871	-1.01823	3.07897e-26	3.00216e-24	TRUE	TRUE	FALSE
chr3R	9065183	9066303	1121	+	FBgn0037661	Ada	582.49	1.25183	1.21615	3.78361e-26	3.65232e-24	TRUE	TRUE	TRUE
chr3R	10882433	10885001	2569	-	FBgn0037853	CG14696	86.3224	5.40222	3.74847	7.67494e-26	7.33527e-24	FALSE	TRUE	TRUE
chr2R	10109740	10117457	7718	+	FBgn0003071	Pfk	719.435	-1.60584	-1.52982	2.06758e-25	1.9567e-23	TRUE	TRUE	FALSE
chrX	9358496	9500129	141634	-	FBgn0261260	mgl	289.93	1.84033	1.72494	8.90431e-25	8.34498e-23	TRUE	TRUE	TRUE
chr3R	22698319	22700307	1989	+	FBgn0039006	Cyp6d4	571.102	3.3644	2.74086	1.08075e-24	1.00313e-22	TRUE	TRUE	TRUE
chr2R	18409048	18409835	788	+	FBgn0063491	GstE9	135.589	-2.15495	-1.9715	2.05853e-24	1.89247e-22	TRUE	TRUE	FALSE
chr2R	17093246	17099501	6256	-	FBgn0010226	GstS1	6078.6	0.994594	0.974939	3.94903e-24	3.59622e-22	TRUE	TRUE	TRUE
chr3R	11674920	11678116	3197	-	FBgn0037931	CG18476	244.364	2.8233	2.42954	4.01978e-24	3.62644e-22	FALSE	TRUE	TRUE
chr2L	20919094	20922876	3783	-	FBgn0266369	Mtp	588.308	1.20723	1.17224	5.14778e-24	4.60106e-22	TRUE	TRUE	TRUE
chrX	15977967	15982944	4978	-	FBgn0030716	CG9170	1074.25	1.21434	1.17853	6.7763e-24	6.00107e-22	TRUE	TRUE	TRUE
chr3L	12149273	12150329	1057	+	FBgn0052099	CG32099	440.255	1.24192	1.2034	1.06623e-23	9.35664e-22	TRUE	TRUE	TRUE
chr2L	9387389	9391567	4179	+	FBgn0012036	Aldh	452.445	-2.05204	-1.88501	2.05378e-23	1.78605e-21	TRUE	TRUE	FALSE
chr3R	30043341	30044886	1546	+	FBgn0003512	Sry-delta	2202.96	0.937741	0.920636	2.51854e-23	2.17067e-21	TRUE	TRUE	TRUE
chr2L	21310866	21319527	8662	+	FBgn0000370	crc	11141	-0.66105	-0.654975	3.10907e-23	2.65592e-21	TRUE	FALSE	FALSE
chr2R	14256493	14258787	2295	+	FBgn0033918	CG8531	327.961	-1.32557	-1.27775	3.72194e-23	3.15157e-21	TRUE	TRUE	FALSE
chr2R	13840053	13841743	1691	+	FBgn0033875	CG6357	1054.81	0.969016	0.949861	5.5251e-23	4.63772e-21	TRUE	TRUE	TRUE
chr3L	9506818	9509583	2766	-	FBgn0036008	CG3408	432.089	2.53522	2.22731	5.91516e-23	4.92233e-21	TRUE	TRUE	TRUE
chr2R	17448533	17452598	4066	-	FBgn0028956	mthl3	301.146	-1.957	-1.80558	1.46557e-22	1.20916e-20	TRUE	TRUE	FALSE
chrX	19493292	19494401	1110	-	FBgn0031022	CG12204	254.037	-1.70452	-1.60228	1.67379e-22	1.36925e-20	TRUE	TRUE	FALSE
chr2L	5528123	5530682	2560	+	FBgn0051915	CG31915	550.14	1.43965	1.37664	2.08594e-22	1.69206e-20	TRUE	TRUE	TRUE
chr2R	14243778	14246066	2289	+	FBgn0033917	SmydA-1	396.415	-1.37787	-1.32228	2.51701e-22	2.02473e-20	TRUE	TRUE	FALSE
chr2R	11123658	11125647	1990	-	FBgn0053503	Cyp12d1-d	120.041	7.46882	4.62057	3.20417e-22	2.55618e-20	TRUE	TRUE	TRUE
chrX	3799150	3801570	2421	+	FBgn0260484	HIP	9541.4	-0.819561	-0.807389	4.68034e-22	3.70322e-20	TRUE	TRUE	FALSE
chr3L	16581637	16582767	1131	+	FBgn0263975	CR43727	61.5705	-3.28871	-2.66804	5.95444e-22	4.67303e-20	TRUE	TRUE	FALSE
chr2R	7564434	7565751	1318	-	FBgn0050499	CG30499	4396.19	-0.845658	-0.832176	7.2049e-22	5.60878e-20	TRUE	TRUE	FALSE
chr4	459768	461413	1646	+	FBgn0266619	CR45126	311.351	2.54557	2.21782	9.78382e-22	7.55546e-20	TRUE	TRUE	TRUE
chr3L	6969658	6971666	2009	+	FBgn0035726	CG9953	9085.76	-0.592204	-0.58746	1.53157e-21	1.17336e-19	TRUE	FALSE	FALSE
chr3L	6072139	6073539	1401	+	FBgn0035673	CG6602	235.675	11.2743	5.92266	2.66035e-21	2.02207e-19	FALSE	TRUE	TRUE
chr2R	4621118	4622481	1364	-	FBgn0267585	CR45923	117.63	-4.83198	-3.13641	2.94706e-21	2.2225e-19	FALSE	TRUE	FALSE
chr3L	677879	680326	2448	-	FBgn0035151	CG17129	933.471	-2.4438	-2.14165	4.32329e-21	3.23509e-19	TRUE	TRUE	FALSE
chr3L	24976254	24977118	865	+	FBgn0058002	ND-AGGG	3399.1	-0.798431	-0.786501	6.72625e-21	4.9945e-19	TRUE	TRUE	FALSE
chr2R	24174877	24186343	11467	+	FBgn0259937	Nop60B	9554.16	-0.780592	-0.76939	8.16573e-21	6.01709e-19	TRUE	TRUE	FALSE
chr3R	9455517	9456546	1030	-	FBgn0037696	GstZ1	772.865	-0.934432	-0.915302	8.71785e-21	6.37526e-19	TRUE	TRUE	FALSE
chr2R	14252598	14256192	3595	-	FBgn0001220	Hsc70-5	590.23	-1.73175	-1.61538	1.01088e-20	7.33686e-19	TRUE	TRUE	FALSE
chrX	5340236	5405138	64903	+	FBgn0029761	SK	49.9357	4.10218	3.02661	1.69719e-20	1.22261e-18	FALSE	TRUE	TRUE
chrX	20467455	20469796	2342	+	FBgn0031117	GstT3	1259.17	1.49292	1.41612	1.84594e-20	1.31991e-18	TRUE	TRUE	TRUE
chr2R	16264652	16266959	2308	+	FBgn0015925	csul	3918.86	0.821589	0.808274	2.08223e-20	1.47793e-18	TRUE	TRUE	TRUE
chr2L	3175112	3200496	25385	-	FBgn0085422	CG34393	49.1414	4.43225	3.17345	2.98501e-20	2.10323e-18	FALSE	TRUE	TRUE
chr3R	22488033	22488955	923	-	FBgn0038977	CG5376	59.5884	5.6406	3.63905	8.98453e-20	6.28462e-18	FALSE	TRUE	TRUE
chr2R	19305172	19307445	2274	+	FBgn0034432	CG7461	6136.21	0.835724	0.821192	1.02113e-19	7.09135e-18	TRUE	TRUE	TRUE
chr2R	7922775	7924988	2214	-	FBgn0033233	Kdm4A	6372.53	0.671995	0.664386	1.06162e-19	7.31989e-18	TRUE	FALSE	TRUE
chr3R	16652446	16655662	3217	-	FBgn0051217	modSP	379.046	-1.61563	-1.51438	1.55846e-19	1.06693e-17	TRUE	TRUE	FALSE
chrX	14266367	14277416	11050	+	FBgn0002917	na	47.92	3.71378	2.81358	2.07603e-19	1.41126e-17	FALSE	TRUE	TRUE
chr2R	10481894	10485252	3359	-	FBgn0264817	pre-lola-G	6104.34	-0.974117	-0.950745	2.5311e-19	1.70858e-17	FALSE	TRUE	FALSE
chr2L	3056598	3068177	11580	+	FBgn0283427	FASN1	437.761	-2.73142	-2.28658	2.64636e-19	1.77398e-17	FALSE	TRUE	FALSE
chr2R	15794000	15855645	61646	+	FBgn0034046	tun	4620.94	1.48994	1.40879	2.71387e-19	1.80669e-17	TRUE	TRUE	TRUE
chrX	1046224	1047009	786	+	FBgn0266569	CG42259	370.584	-1.14044	-1.10319	2.77808e-19	1.83677e-17	TRUE	TRUE	FALSE
chr2R	2770380	2846708	76329	-	FBgn0085638	CG41378	531.786	-2.02905	-1.83085	4.51292e-19	2.96348e-17	TRUE	TRUE	FALSE
chr3L	19845293	19860925	15633	+	FBgn0020389	Papss	283.384	-2.22404	-1.96715	5.22299e-19	3.40659e-17	TRUE	TRUE	FALSE
chr2R	16772785	16773915	1131	-	FBgn0010213	Sod2	1740.54	0.699539	0.690503	9.06385e-19	5.87204e-17	TRUE	FALSE	TRUE
chr2L	21179933	21182812	2880	+	FBgn0032929	Mcm10	4165.58	1.83011	1.67861	1.20208e-18	7.73578e-17	TRUE	TRUE	TRUE
chr2L	16447330	16450508	3179	+	FBgn0020415	Idgf2	2027.32	-0.987193	-0.961836	1.4327e-18	9.15887e-17	TRUE	TRUE	FALSE
chr3R	15532137	15537292	5156	-	FBgn0267408	AOX1	596.87	-1.06722	-1.03498	2.26317e-18	1.43726e-16	FALSE	TRUE	FALSE
chr2L	20832849	20835840	2992	-	FBgn0032891	Oseg5	128.043	10.3939	5.1781	3.12094e-18	1.96905e-16	FALSE	TRUE	TRUE
chr3R	20580683	20581522	840	-	FBgn0054008	CG34008	346.169	1.08434	1.05016	3.62007e-18	2.26913e-16	TRUE	TRUE	TRUE
chrX	1523554	1668788	145235	-	FBgn0025390	Mur2B	155.629	-2.47031	-2.1133	3.80725e-18	2.37106e-16	TRUE	TRUE	FALSE
chr2L	5555072	5558994	3923	+	FBgn0004620	GluRIIA	122.777	3.14144	2.4669	4.0933e-18	2.53286e-16	FALSE	TRUE	TRUE
chrX	13178005	13178523	519	+	FBgn0052640	CG32640	139.042	10.5129	4.89742	4.42439e-18	2.7203e-16	TRUE	TRUE	TRUE
chr2L	8054322	8071624	17303	-	FBgn0011230	poe	5395.83	1.67639	1.55453	4.62341e-18	2.82467e-16	TRUE	TRUE	TRUE
chr3L	217932	223069	5138	-	FBgn0035113	pyx	244.82	1.60691	1.49613	1.36984e-17	8.31637e-16	TRUE	TRUE	TRUE
chr3R	18914968	18926989	12022	+	FBgn0261113	Xrp1	179.229	1.91212	1.7305	1.42997e-17	8.6272e-16	TRUE	TRUE	TRUE
chrX	5685253	5689473	4221	-	FBgn0029789	CG3160	401.012	-1.44838	-1.3656	1.74208e-17	1.04449e-15	TRUE	TRUE	FALSE
chr2L	5520135	5521382	1248	+	FBgn0000318	cl	3539.38	-0.73413	-0.722775	2.40074e-17	1.43051e-15	TRUE	TRUE	FALSE
chr3L	4240173	4242603	2431	+	FBgn0035515	CG14997	1089.33	0.958114	0.932822	4.00563e-17	2.37217e-15	TRUE	TRUE	TRUE
chr2R	6828356	6838360	10005	+	FBgn0033108	CG15236	321.649	-1.30731	-1.24386	5.71714e-17	3.3651e-15	FALSE	TRUE	FALSE
chr3L	8599442	8600879	1438	-	FBgn0017430	Nelf-E	1237.48	0.785752	0.771413	7.55451e-17	4.41961e-15	TRUE	TRUE	TRUE
chr2L	4449295	4453038	3744	-	FBgn0031606	CG15439	1516.69	1.08708	1.04966	8.35891e-17	4.86076e-15	TRUE	TRUE	TRUE
chr2R	4014111	4049342	35232	+	FBgn0046706	Haspin	10356.4	-0.64197	-0.634073	8.71652e-17	5.03836e-15	TRUE	FALSE	FALSE
chrX	20181590	20186487	4898	-	FBgn0053497	Sdic2	44.4871	-5.09092	-3.16523	1.17688e-16	6.76077e-15	FALSE	TRUE	FALSE
chr3R	19028931	19030159	1229	+	FBgn0015781	P5cr	185.284	-1.4766	-1.38472	1.18364e-16	6.76077e-15	TRUE	TRUE	FALSE
chr2L	20447734	20449964	2231	-	FBgn0051683	CG31683	1076.45	1.00166	0.971733	1.49934e-16	8.51362e-15	FALSE	TRUE	TRUE
chr3R	26949692	26958491	8800	-	FBgn0039464	CG6330	635.185	-1.1805	-1.13177	1.90823e-16	1.0772e-14	TRUE	TRUE	FALSE
chrX	16448665	16454972	6308	+	FBgn0262734	Rbp2	18661.9	0.52248	0.518108	1.92261e-16	1.07901e-14	TRUE	FALSE	TRUE
chr2R	22060950	22069757	8808	+	FBgn0265192	Snp	5860.1	0.609087	0.602141	2.35083e-16	1.31171e-14	TRUE	FALSE	TRUE
chr3R	11736810	11741783	4974	-	FBgn0002906	Blm	790.395	1.6427	1.51406	3.51832e-16	1.95186e-14	TRUE	TRUE	TRUE
chr3R	18750436	18758873	8438	-	FBgn0038651	Epg5	152.667	-1.57562	-1.46155	3.58924e-16	1.97982e-14	TRUE	TRUE	FALSE
chr2L	18320102	18393441	73340	+	FBgn0000636	Fas3	57.3779	2.83911	2.27069	5.23882e-16	2.87331e-14	FALSE	TRUE	TRUE
chr3L	26215815	26229433	13619	+	FBgn0058160	CG40160	1662.99	-1.28007	-1.21647	5.63618e-16	3.07379e-14	TRUE	TRUE	FALSE
chr3L	22428	26308	3881	+	FBgn0052475	mthl8	77.9694	9.67845	4.61274	5.97545e-16	3.24051e-14	FALSE	TRUE	TRUE
chrX	1937700	1940040	2341	-	FBgn0023520	CG3857	188.775	1.38441	1.30445	6.1808e-16	3.33315e-14	TRUE	TRUE	TRUE
chrX	13094299	13095732	1434	+	FBgn0030447	CG2200	283.027	-1.53376	-1.42588	7.35026e-16	3.94178e-14	TRUE	TRUE	FALSE
chrX	481862	482768	907	+	FBgn0029524	CG3176	57.6169	2.54077	2.11093	8.69339e-16	4.63632e-14	TRUE	TRUE	TRUE
chr3R	31793981	31799799	5819	+	FBgn0027620	Acf	3326.74	-0.703703	-0.692559	1.02454e-15	5.43403e-14	TRUE	FALSE	FALSE
chr2R	14276130	14300095	23966	+	FBgn0263397	Ih	243.247	-1.95634	-1.7389	1.23361e-15	6.50714e-14	TRUE	TRUE	FALSE
chr2R	22179695	22182642	2948	+	FBgn0034706	CG11275	150.375	-2.02349	-1.78298	1.59331e-15	8.3588e-14	TRUE	TRUE	FALSE
chr2R	9087834	9089802	1969	+	FBgn0010220	Dbp45A	1701.64	-0.663749	-0.654183	2.0276e-15	1.05797e-13	TRUE	FALSE	FALSE
chr3L	16105852	16106428	577	+	FBgn0262987	CG43295	181.051	1.67228	1.53034	2.07776e-15	1.07831e-13	TRUE	TRUE	TRUE
chr2R	6074471	6076367	1897	-	FBgn0284246	l(2)k09848	3554.52	0.594395	0.587461	2.50735e-15	1.2943e-13	FALSE	FALSE	TRUE
chrX	11792533	11801587	9055	+	FBgn0000259	CkIIbeta	2616.47	0.680857	0.670382	3.31801e-15	1.70366e-13	TRUE	FALSE	TRUE
chrX	6758610	6759491	882	-	FBgn0263507	CR43496	120.323	-1.5077	-1.39953	4.78866e-15	2.44576e-13	TRUE	TRUE	FALSE
chr2L	19064832	19069851	5020	-	FBgn0032752	CG10702	2444.13	-0.691437	-0.680278	5.78857e-15	2.9409e-13	TRUE	FALSE	FALSE
chr3R	31805468	31806769	1302	+	FBgn0039881	CG1971	364.594	-1.01279	-0.978274	6.21979e-15	3.14344e-13	TRUE	TRUE	FALSE
chr2R	18794618	18796678	2061	-	FBgn0034392	MFS15	401.433	-1.50339	-1.39465	6.62832e-15	3.33246e-13	TRUE	TRUE	FALSE
chr2L	17481988	17484307	2320	-	FBgn0032643	GCS2beta	3810.27	-0.67212	-0.661798	6.98734e-15	3.49476e-13	TRUE	FALSE	FALSE
chr3L	258176	259097	922	+	FBgn0035120	wac	850.935	0.767825	0.752426	8.35336e-15	4.15644e-13	TRUE	TRUE	TRUE
chr3L	11628037	11630749	2713	+	FBgn0042138	CG18815	396.501	-1.33864	-1.26011	8.60366e-15	4.25903e-13	TRUE	TRUE	FALSE
chr2R	12870249	12871794	1546	+	FBgn0000181	bic	19282.9	-0.568312	-0.561982	9.49654e-15	4.67705e-13	TRUE	FALSE	FALSE
chr3R	12439600	12447616	8017	+	FBgn0086687	Desat1	1334.91	-0.942727	-0.91439	9.5467e-15	4.67788e-13	TRUE	TRUE	FALSE
chr2R	8798489	8856091	57603	+	FBgn0024189	sns	78.2819	-2.15609	-1.85404	1.34613e-14	6.56272e-13	FALSE	TRUE	FALSE
chr2L	5601723	5617946	16224	-	FBgn0031725	DIP-eta	41.0145	3.22268	2.3925	1.52577e-14	7.40113e-13	FALSE	TRUE	TRUE
chrX	23013495	23016586	3092	+	FBgn0039965	CG13865	690.117	-1.2613	-1.19383	1.64143e-14	7.91377e-13	TRUE	TRUE	FALSE
chr2R	15566271	15569404	3134	-	FBgn0024754	Flo1	1161.71	-0.823821	-0.804431	1.64785e-14	7.91377e-13	TRUE	TRUE	FALSE
chr2R	12474424	12487986	13563	+	FBgn0033744	Dh44-R2	167.435	2.6309	2.11116	1.72856e-14	8.26031e-13	FALSE	TRUE	TRUE
chr3R	10708487	10709364	878	-	FBgn0051373	CG31373	134.048	-1.44484	-1.34472	1.94872e-14	9.26651e-13	TRUE	TRUE	FALSE
chrX	21104695	21106369	1675	-	FBgn0031157	CG1503	587.583	0.906347	0.880463	2.08667e-14	9.87384e-13	TRUE	TRUE	TRUE
chr3L	21737706	21738430	725	-	FBgn0037126	CG14567	73.0059	9.58344	3.62081	2.74528e-14	1.29269e-12	FALSE	TRUE	TRUE
chr3L	7970588	7972449	1862	+	FBgn0010406	RNaseX25	3692.71	-0.734414	-0.720362	2.81986e-14	1.32137e-12	TRUE	TRUE	FALSE
chrX	6995882	6997799	1918	-	FBgn0264385	CR43837	293.976	1.38396	1.29418	3.10737e-14	1.44906e-12	TRUE	TRUE	TRUE
chr3L	10893646	10894743	1098	-	FBgn0266681	CR45171	214.251	1.11994	1.07108	3.37884e-14	1.56807e-12	TRUE	TRUE	TRUE
chr2R	23544823	23548151	3329	-	FBgn0034876	wmd	4691.82	0.63497	0.625712	4.33318e-14	2.00135e-12	TRUE	FALSE	TRUE
chr3L	20813353	20816075	2723	-	FBgn0037028	CG3618	2399.09	-0.661758	-0.651285	4.41175e-14	2.02793e-12	TRUE	FALSE	FALSE
chrX	18515428	18520445	5018	+	FBgn0027087	HisRS	2540.31	-1.18411	-1.12489	8.35755e-14	3.82348e-12	TRUE	TRUE	FALSE
chr3R	4337755	4339914	2160	+	FBgn0037235	CG1103	3031.87	0.647075	0.637055	8.46098e-14	3.85254e-12	TRUE	FALSE	TRUE
chr2R	21716780	21719963	3184	-	FBgn0050404	Tango11	5775.14	0.696148	0.683652	9.47327e-14	4.29321e-12	TRUE	FALSE	TRUE
chr3R	15214762	15218874	4113	-	FBgn0038303	SIDL	1761.23	0.910225	0.882534	1.07622e-13	4.85456e-12	TRUE	TRUE	TRUE
chr3R	8001562	8006033	4472	+	FBgn0037536	CG2698	2785.9	0.652993	0.642609	1.09332e-13	4.90877e-12	TRUE	FALSE	TRUE
chr2R	8600415	8612295	11881	+	FBgn0267792	rgr	629.934	-0.89421	-0.867846	1.15811e-13	5.17557e-12	FALSE	TRUE	FALSE
chr3L	6754017	6756497	2481	-	FBgn0035715	CG10103	2160.82	0.672393	0.661028	1.19128e-13	5.29928e-12	TRUE	FALSE	TRUE
chrX	3857230	3862697	5468	-	FBgn0019661	roX1	28414.8	0.663241	0.652321	1.21894e-13	5.39747e-12	TRUE	FALSE	TRUE
chrX	6821016	6822840	1825	+	FBgn0029906	xit	533.694	0.980137	0.945473	1.33816e-13	5.89829e-12	TRUE	TRUE	TRUE
chr2L	10304069	10306594	2526	-	FBgn0032213	CG5390	83.0859	-1.97158	-1.7173	1.44601e-13	6.34471e-12	TRUE	TRUE	FALSE
chr3L	16595181	16600459	5279	+	FBgn0042178	CG32165	874.342	-1.42019	-1.31817	1.53508e-13	6.70504e-12	TRUE	TRUE	FALSE
chr2L	16303264	16305940	2677	+	FBgn0028525	c(2)M	47.3588	-2.60786	-2.07146	2.42281e-13	1.05348e-11	TRUE	TRUE	FALSE
chr3R	16144401	16146855	2455	-	FBgn0038400	CG5903	668.232	-0.842272	-0.819437	2.93981e-13	1.27255e-11	TRUE	TRUE	FALSE
chr3R	19903665	19904868	1204	-	FBgn0038746	Surf6	4529.93	0.50064	0.495754	2.99038e-13	1.28867e-11	TRUE	FALSE	TRUE
chrX	9551140	9553750	2611	-	FBgn0028327	l(1)G0320	2345.99	-0.802836	-0.782948	3.20539e-13	1.37518e-11	TRUE	TRUE	FALSE
chrX	11321579	11322357	779	-	FBgn0003411	sisA	1823.25	0.810971	0.790393	3.56031e-13	1.52069e-11	TRUE	TRUE	TRUE
chr3L	8209577	8210743	1167	-	FBgn0052364	tut	46.2058	4.58498	2.60786	4.25315e-13	1.80862e-11	TRUE	TRUE	TRUE
chrX	6686963	6687420	458	-	FBgn0265362	CG44303	238.663	1.31231	1.22781	4.40126e-13	1.86339e-11	TRUE	TRUE	TRUE
chr2L	1160290	1163886	3597	-	FBgn0031313	CG5080	168.794	-1.2157	-1.14733	6.18267e-13	2.60617e-11	TRUE	TRUE	FALSE
chrX	4797231	4804862	7632	-	FBgn0029728	CG2861	70.9409	-2.5844	-2.03853	6.26689e-13	2.63019e-11	FALSE	TRUE	FALSE
chrX	8901699	8903761	2063	+	FBgn0030067	Rbm13	2006	1.05099	1.00573	7.77588e-13	3.24938e-11	TRUE	TRUE	TRUE
chrX	15705806	15710539	4734	-	FBgn0030672	CG9281	7204.42	-0.54755	-0.54091	8.81015e-13	3.66571e-11	TRUE	FALSE	FALSE
chr3R	23952136	23958391	6256	-	FBgn0005674	GluProRS	1149.77	-1.19015	-1.12479	9.19914e-13	3.81113e-11	TRUE	TRUE	FALSE
chr3L	11364683	11365897	1215	+	FBgn0266396	CR45036	53.8892	2.57807	2.03496	9.29937e-13	3.83619e-11	TRUE	TRUE	TRUE
chrX	9103870	9106604	2735	-	FBgn0004856	Bx42	10383.6	0.507954	0.502603	1.07528e-12	4.41687e-11	TRUE	FALSE	TRUE
chr3R	29725830	29735360	9531	+	FBgn0039688	Kul	153.13	1.26487	1.18651	1.14396e-12	4.67907e-11	TRUE	TRUE	TRUE
chr2L	3713360	3716810	3451	+	FBgn0031566	CG2818	1002.56	-0.823367	-0.800873	1.19269e-12	4.85783e-11	TRUE	TRUE	FALSE
chr3R	25263267	25265721	2455	-	FBgn0027090	GlnRS	1522.95	-0.784873	-0.765339	1.20149e-12	4.8731e-11	TRUE	TRUE	FALSE
chr3R	23091724	23095184	3461	+	FBgn0039049	CG6726	271.728	1.52123	1.38689	1.64699e-12	6.65205e-11	FALSE	TRUE	TRUE
chrX	22444227	22447808	3582	+	FBgn0031183	CG14621	1215.31	-1.04277	-0.997234	1.68956e-12	6.79557e-11	TRUE	TRUE	FALSE
chrX	8714936	8717065	2130	+	FBgn0030061	CG1785	1975.28	0.610585	0.601167	1.7179e-12	6.88088e-11	TRUE	FALSE	TRUE
chr3L	851346	852673	1328	+	FBgn0035169	CG13890	133.965	-1.57909	-1.42904	1.87217e-12	7.46781e-11	TRUE	TRUE	FALSE
chr3L	9399618	9402460	2843	-	FBgn0015218	eIF-4E	1857.62	-0.560659	-0.553303	2.00209e-12	7.95314e-11	TRUE	FALSE	FALSE
chr2R	11380347	11384114	3768	-	FBgn0033631	Sod3	1185.02	-0.803638	-0.782204	2.17645e-12	8.61034e-11	TRUE	TRUE	FALSE
chr2R	22657901	22661389	3489	+	FBgn0260767	CG42565	45.401	-2.42388	-1.9474	2.39187e-12	9.42397e-11	FALSE	TRUE	FALSE
chr3R	23678895	23679855	961	+	FBgn0039099	GILT2	1138.07	-0.74728	-0.729911	2.41401e-12	9.47255e-11	TRUE	TRUE	FALSE
chrX	15746648	15748971	2324	+	FBgn0027329	Tcp-1zeta	954.628	-0.824805	-0.801395	2.97631e-12	1.16317e-10	TRUE	TRUE	FALSE
chr3L	4405127	4406059	933	-	FBgn0035541	CG15019	1359.41	-0.797705	-0.776369	3.38397e-12	1.31715e-10	TRUE	TRUE	FALSE
chr3R	14918628	14923083	4456	+	FBgn0038279	Sdr	837.053	-0.675048	-0.662021	3.41501e-12	1.3239e-10	TRUE	FALSE	FALSE
chr2L	19430643	19432444	1802	+	FBgn0032781	RtcB	111.394	-2.28593	-1.86275	3.90964e-12	1.50914e-10	TRUE	TRUE	FALSE
chr3L	11120847	11122041	1195	+	FBgn0036135	mRpL2	655.409	-1.14542	-1.08364	3.92411e-12	1.50914e-10	TRUE	TRUE	FALSE
chrX	10114340	10208574	94235	-	FBgn0266199	CR44894	83.1323	-1.76879	-1.55772	4.18375e-12	1.60261e-10	TRUE	TRUE	FALSE
chr2R	16289320	16291333	2014	+	FBgn0028424	JhI-26	146.504	-1.29721	-1.20794	5.21661e-12	1.99035e-10	TRUE	TRUE	FALSE
chr3L	1730993	1735767	4775	-	FBgn0035264	Oseg4	203.518	1.19976	1.12736	7.45297e-12	2.83242e-10	TRUE	TRUE	TRUE
chr2R	21017784	21024918	7135	+	FBgn0050296	RIC-3	91.0132	-1.6936	-1.50179	7.66818e-12	2.90278e-10	FALSE	TRUE	FALSE
chr2L	5626291	5658560	32270	-	FBgn0051646	DIP-theta	761.433	-1.40497	-1.29073	8.29407e-12	3.12745e-10	FALSE	TRUE	FALSE
chr2L	12690336	12692934	2599	-	FBgn0032444	CG5525	2089.21	-0.711003	-0.695237	8.51461e-12	3.19812e-10	TRUE	FALSE	FALSE
chr2R	18621541	18622986	1446	+	FBgn0034365	CG5335	98.8015	-1.71884	-1.51799	8.95103e-12	3.349e-10	TRUE	TRUE	FALSE
chr3L	25798441	26014112	215672	-	FBgn0058178	CG40178	1423.43	-0.652656	-0.640386	9.03597e-12	3.36773e-10	TRUE	FALSE	FALSE
chr2R	8462753	8465092	2340	+	FBgn0050359	Mal-A5	5058.64	-0.532955	-0.526189	1.05595e-11	3.92041e-10	TRUE	FALSE	FALSE
chrX	5516608	5518771	2164	+	FBgn0029771	CG12730	541.913	-1.23514	-1.15526	1.07623e-11	3.98042e-10	FALSE	TRUE	FALSE
chr3R	7759786	7763947	4162	+	FBgn0037515	Sp7	189.429	-1.55138	-1.39881	1.11434e-11	4.10563e-10	TRUE	TRUE	FALSE
chr2R	8630207	8631962	1756	-	FBgn0033317	CG8635	836.894	-0.672564	-0.659015	1.15911e-11	4.25431e-10	TRUE	FALSE	FALSE
chr3L	1247817	1250451	2635	+	FBgn0283500	Sac1	2406.27	-0.900835	-0.86879	1.16709e-11	4.2674e-10	FALSE	TRUE	FALSE
chr3L	343378	346957	3580	-	FBgn0023000	mth	1087.68	-0.657396	-0.644616	1.43948e-11	5.24349e-10	TRUE	FALSE	FALSE
chr3L	6093204	6094747	1544	-	FBgn0035679	CG10467	706.868	0.809041	0.785418	1.52385e-11	5.52997e-10	TRUE	TRUE	TRUE
chr3L	8975046	8977401	2356	+	FBgn0035947	Srp68	618.067	-0.693592	-0.678574	1.55201e-11	5.61108e-10	TRUE	FALSE	FALSE
chr3L	176306	178963	2658	-	FBgn0035103	Vdup1	135.78	1.43358	1.3095	1.57687e-11	5.67967e-10	FALSE	TRUE	TRUE
chr3L	1555363	1558484	3122	-	FBgn0035232	CG12099	1346.21	-0.960472	-0.921304	1.61852e-11	5.80801e-10	TRUE	TRUE	FALSE
chr3L	4161666	4167464	5799	-	FBgn0011653	mas	1887.12	-0.695837	-0.680609	1.7121e-11	6.12106e-10	FALSE	FALSE	FALSE
chr2R	18853434	18855087	1654	-	FBgn0010053	Jheh1	650.343	-1.06072	-1.00829	1.72356e-11	6.13932e-10	TRUE	TRUE	FALSE
chr2L	16450907	16455194	4288	+	FBgn0020414	Idgf3	48.4589	-3.37146	-2.22159	1.84138e-11	6.53487e-10	TRUE	TRUE	FALSE
chr2R	12314117	12317573	3457	+	FBgn0050046	CG30046	246.904	0.935569	0.899022	1.97042e-11	6.96722e-10	TRUE	TRUE	TRUE
chr4	154654	156060	1407	-	FBgn0051997	CG31997	31.7456	-2.80665	-2.07801	2.2365e-11	7.87526e-10	TRUE	TRUE	FALSE
chr2R	10310113	10311143	1031	+	FBgn0033507	CG12909	2346.64	0.532626	0.525652	2.24355e-11	7.87526e-10	TRUE	FALSE	TRUE
chr2L	5040648	5044712	4065	-	FBgn0031673	CG31650	3481.56	0.519704	0.513189	2.51122e-11	8.78289e-10	TRUE	FALSE	TRUE
chr2L	12719045	12766546	47502	+	FBgn0032456	MRP	8563.37	-0.945949	-0.907745	2.56151e-11	8.92645e-10	TRUE	TRUE	FALSE
chr3R	10705170	10706863	1694	-	FBgn0051467	CG31467	231.061	-1.18133	-1.10818	2.88433e-11	1.00153e-09	FALSE	TRUE	FALSE
chr3R	21875293	21877788	2496	+	FBgn0038912	CG6656	56.9711	-2.22781	-1.80694	3.04293e-11	1.05281e-09	TRUE	TRUE	FALSE
chr3L	3428658	3460977	32320	-	FBgn0026259	eIF5B	1347.98	-0.767347	-0.746455	3.2808e-11	1.13106e-09	TRUE	TRUE	FALSE
chr2R	1590484	1596457	5974	+	FBgn0039993	CG17691	4376.33	-0.662059	-0.648485	3.6155e-11	1.24201e-09	TRUE	FALSE	FALSE
chr2R	23074823	23076857	2035	+	FBgn0034816	CG3085	577.267	-0.91518	-0.879838	4.03923e-11	1.38265e-09	TRUE	TRUE	FALSE
chr3L	1625791	1628377	2587	-	FBgn0035246	CG13928	56.8265	2.14679	1.75874	4.17563e-11	1.42429e-09	FALSE	TRUE	TRUE
chr3R	31812609	31846570	33962	+	FBgn0039883	RhoGAP100F	63.5054	2.00601	1.68222	4.32304e-11	1.46938e-09	TRUE	TRUE	TRUE
chrX	14933670	14953532	19863	-	FBgn0027601	pdgy	742.373	2.05139	1.70317	4.93073e-11	1.67005e-09	TRUE	TRUE	TRUE
chr3R	18300195	18301728	1534	-	FBgn0038601	CG18600	4018.69	-0.513221	-0.506754	4.96507e-11	1.6758e-09	TRUE	FALSE	FALSE
chrX	9778742	9782094	3353	+	FBgn0030151	CG1354	3594.94	0.458564	0.453938	5.00861e-11	1.6846e-09	TRUE	FALSE	TRUE
chr2R	13858952	13860432	1481	+	FBgn0263697	Uba3	621.434	0.840025	0.812216	5.06446e-11	1.69747e-09	TRUE	TRUE	TRUE
chr2L	20647533	20648848	1316	+	FBgn0259936	Uhg3	294.019	0.991861	0.946654	5.18096e-11	1.73051e-09	TRUE	TRUE	TRUE
chr3L	4556087	4592295	36209	+	FBgn0260657	CG42540	24.6381	3.47053	2.29688	5.27489e-11	1.75581e-09	FALSE	TRUE	TRUE
chr2L	21632587	21647964	15378	+	FBgn0023416	Ac3	918.904	-1.22905	-1.14425	6.52799e-11	2.16545e-09	TRUE	TRUE	FALSE
chr2L	4847766	4849499	1734	+	FBgn0031638	CG11927	1868.9	-0.527749	-0.520612	7.01259e-11	2.31824e-09	TRUE	FALSE	FALSE
chr3L	21318774	21335027	16254	+	FBgn0086913	Rab26	24.6597	4.50666	2.56321	7.25089e-11	2.38883e-09	FALSE	TRUE	TRUE
chr3R	19783522	19785519	1998	+	FBgn0038734	CG11453	45.4976	7.93459	3.69158	7.34029e-11	2.41006e-09	FALSE	TRUE	TRUE
chr2R	16291453	16292269	817	+	FBgn0050100	CG30100	249.294	0.902358	0.867401	8.08852e-11	2.63779e-09	FALSE	TRUE	TRUE
chr2R	16291453	16292269	817	+	FBgn0259718	CG42372	249.294	0.902358	0.867401	8.08852e-11	2.63779e-09	FALSE	TRUE	TRUE
chr3L	6959554	6964758	5205	-	FBgn0261445	sgl	1133.05	1.25467	1.16363	8.67828e-11	2.82059e-09	TRUE	TRUE	TRUE
chr3R	14886456	14889146	2691	+	FBgn0067629	CG33332	2443.51	0.477369	0.471994	9.75669e-11	3.16045e-09	TRUE	FALSE	TRUE
chrX	1868870	1872408	3539	+	FBgn0023513	CG14803	5023.58	0.885377	0.851927	1.02807e-10	3.31868e-09	TRUE	TRUE	TRUE
chr2L	1182297	1184020	1724	-	FBgn0031320	CG5126	444.718	-0.759127	-0.737828	1.03139e-10	3.31868e-09	TRUE	TRUE	FALSE
chr2L	9890061	9890772	712	-	FBgn0085212	CG34183	220.344	1.47212	1.32656	1.23745e-10	3.96848e-09	TRUE	TRUE	TRUE
chr3R	28484557	28486062	1506	+	FBgn0039585	CG1894	40.9307	7.78142	3.65534	1.42765e-10	4.56328e-09	FALSE	TRUE	TRUE
chr3L	5767017	5768794	1778	-	FBgn0035632	Ppat-Dpck	239.179	-1.21648	-1.13124	1.43906e-10	4.58458e-09	TRUE	TRUE	FALSE
chr3L	10981171	11009188	28018	-	FBgn0013469	klu	34.0303	3.03007	2.09592	1.47057e-10	4.66953e-09	FALSE	TRUE	TRUE
chr2R	1211067	1213666	2600	+	FBgn0085732	CR40190	75.7099	-1.98323	-1.65291	1.48524e-10	4.70066e-09	TRUE	TRUE	FALSE
chr3R	10786481	10788226	1746	-	FBgn0037834	Art1	4087.55	0.99567	0.9477	1.54098e-10	4.86114e-09	TRUE	TRUE	TRUE
chr3L	17804916	17806365	1450	-	FBgn0052187	CG32187	24.8426	4.298	2.44102	1.60443e-10	5.04481e-09	TRUE	TRUE	TRUE
chr2L	10989401	10997897	8497	+	FBgn0026147	CG16833	522.46	-0.879143	-0.845426	1.9082e-10	5.98048e-09	TRUE	TRUE	FALSE
chr3R	11437785	11467372	29588	+	FBgn0046225	CG17230	129.137	-1.74104	-1.50539	1.96146e-10	6.12751e-09	TRUE	TRUE	FALSE
chr4	27020	31633	4614	-	FBgn0052009	CR32009	95.255	-1.98628	-1.64968	1.97921e-10	6.163e-09	FALSE	TRUE	FALSE
chr2L	13021868	13060140	38273	-	FBgn0262160	CG9932	23.3559	7.93966	2.8848	2.06816e-10	6.41927e-09	FALSE	TRUE	TRUE
chr3R	19643018	19644386	1369	-	FBgn0283536	Vha13	1079.6	-0.705644	-0.687886	2.12809e-10	6.58412e-09	FALSE	FALSE	FALSE
chr3L	16415292	16417177	1886	-	FBgn0036629	GluRS-m	430.405	1.14508	1.07192	2.33865e-10	7.21244e-09	TRUE	TRUE	TRUE
chrX	12043698	12335214	291517	+	FBgn0267001	Ten-a	731.677	1.51366	1.35184	2.49479e-10	7.6695e-09	TRUE	TRUE	TRUE
chrX	13304005	13308004	4000	+	FBgn0266376	CR45018	26.2522	4.61213	2.45304	2.54635e-10	7.80315e-09	FALSE	TRUE	TRUE
chrX	15788897	15793632	4736	+	FBgn0026374	Rhp	700.565	-0.916759	-0.878072	2.66056e-10	8.12735e-09	TRUE	TRUE	FALSE
chr2R	23847161	23851480	4320	-	FBgn0021895	ytr	8220.34	0.482261	0.476439	2.7803e-10	8.46631e-09	TRUE	FALSE	TRUE
chr3L	17421787	17425217	3431	-	FBgn0266669	Sec3	864.061	1.01871	0.96589	2.97767e-10	9.03882e-09	TRUE	TRUE	TRUE
chr3R	18226396	18228718	2323	+	FBgn0262559	Mdh2	83.6691	-1.49425	-1.33661	3.35814e-10	1.01618e-08	TRUE	TRUE	FALSE
chr2R	10821676	10822399	724	+	FBgn0033555	RpS15Ab	1521.81	-0.575927	-0.565958	3.44796e-10	1.0401e-08	TRUE	FALSE	FALSE
chr3R	19135158	19137136	1979	+	FBgn0038681	Cyp12a4	35.4161	6.66847	3.29528	4.27889e-10	1.28673e-08	FALSE	TRUE	TRUE
chrX	7935896	7953883	17988	+	FBgn0260970	Ubr3	3049.46	0.539618	0.531303	4.41682e-10	1.32409e-08	TRUE	FALSE	TRUE
chr4	469409	488994	19586	-	FBgn0039908	Asator	1135.11	-0.916056	-0.876505	4.46995e-10	1.33586e-08	TRUE	TRUE	FALSE
chr3R	27288769	27291592	2824	+	FBgn0015737	Hmu	4673.48	-0.757476	-0.734794	4.48951e-10	1.33757e-08	TRUE	TRUE	FALSE
chr3R	29123370	29128247	4878	+	FBgn0039637	CG11880	1248.11	1.29267	1.18595	4.58395e-10	1.3615e-08	TRUE	TRUE	TRUE
chr2L	8201557	8205298	3742	+	FBgn0264950	CR44119	69.5203	-1.90142	-1.59156	4.83764e-10	1.43245e-08	TRUE	TRUE	FALSE
chrX	6540771	6589173	48403	+	FBgn0085446	CG34417	89.2847	-1.56824	-1.38467	5.01291e-10	1.4798e-08	TRUE	TRUE	FALSE
chr3R	7266065	7270809	4745	+	FBgn0028400	Syt4	22.7464	4.42312	2.43506	5.56544e-10	1.6379e-08	FALSE	TRUE	TRUE
chr2L	19548507	19556451	7945	+	FBgn0041180	Tep4	461.707	-0.941933	-0.898478	5.80462e-10	1.7031e-08	TRUE	TRUE	FALSE
chr2R	22816474	22822111	5638	+	FBgn0050271	CG30271	30.6002	2.74529	1.96877	5.89281e-10	1.72374e-08	FALSE	TRUE	TRUE
chrX	10328877	10329872	996	-	FBgn0011770	Gip	1528.59	0.742996	0.721279	5.92249e-10	1.72718e-08	TRUE	TRUE	TRUE
chr2R	10066650	10067242	593	+	FBgn0033480	mRpL42	495.909	0.839645	0.808418	6.25152e-10	1.81765e-08	TRUE	TRUE	TRUE
chr3L	18748687	18750483	1797	+	FBgn0036813	Atg3	2566.4	-0.563869	-0.554203	6.54709e-10	1.89787e-08	TRUE	FALSE	FALSE
chrX	6678424	6681845	3422	+	FBgn0028336	l(1)G0255	199.713	-1.42413	-1.2811	7.20209e-10	2.08149e-08	TRUE	TRUE	FALSE
chr2L	14104090	14160587	56498	+	FBgn0283651	CG46301	19.2375	7.6597	2.77947	7.48195e-10	2.15592e-08	FALSE	TRUE	TRUE
chrX	17135985	17142990	7006	-	FBgn0002709	mei-218	784.886	-0.788057	-0.761854	7.95265e-10	2.28473e-08	FALSE	TRUE	FALSE
chr3L	13016050	13016903	854	+	FBgn0036334	CG11267	391.422	-0.819378	-0.789821	9.02446e-10	2.58496e-08	TRUE	TRUE	FALSE
chr3L	12505374	12507840	2467	-	FBgn0036294	CG10654	183.633	-1.41605	-1.27343	9.53375e-10	2.72276e-08	FALSE	TRUE	FALSE
chr3L	20786340	20788137	1798	-	FBgn0037022	CG11396	215.031	-1.52303	-1.34778	9.89106e-10	2.81647e-08	TRUE	TRUE	FALSE
chr3L	8340785	8342876	2092	+	FBgn0035877	CG7083	2523.52	-0.633939	-0.619866	1.15612e-09	3.28235e-08	TRUE	FALSE	FALSE
chr2R	23907654	23925066	17413	+	FBgn0261794	kcc	3215.96	0.740876	0.718573	1.18506e-09	3.35465e-08	TRUE	TRUE	TRUE
chr3R	27227070	27228561	1492	-	FBgn0261995	CG42813	339.893	-1.01656	-0.960315	1.25452e-09	3.54091e-08	TRUE	TRUE	FALSE
chrX	5873840	5876853	3014	-	FBgn0014340	mof	3434.6	1.23549	1.13684	1.302e-09	3.6642e-08	TRUE	TRUE	TRUE
chr3R	7186994	7200941	13948	+	FBgn0086372	lap	271.596	-1.28527	-1.17476	1.34534e-09	3.77517e-08	TRUE	TRUE	FALSE
chr2L	15895454	15897071	1618	+	FBgn0051735	CG31735	64.8401	-1.62345	-1.41244	1.37176e-09	3.83814e-08	FALSE	TRUE	FALSE
chr2R	17005451	17007501	2051	+	FBgn0034179	CG6805	1136.85	-0.573148	-0.562596	1.41721e-09	3.95386e-08	TRUE	FALSE	FALSE
chr2R	16197042	16199555	2514	+	FBgn0265178	CG44243	2906.68	-0.47914	-0.472936	1.44284e-09	4.01377e-08	FALSE	FALSE	FALSE
chr3R	22025975	22027480	1506	-	FBgn0038925	Cchl	1446.82	-0.593277	-0.581536	1.54779e-09	4.29333e-08	TRUE	FALSE	FALSE
chr3R	25872900	25881427	8528	-	FBgn0027865	Tsp96F	3563.39	0.684809	0.666837	1.60702e-09	4.44486e-08	TRUE	FALSE	TRUE
chr2L	21416953	21417975	1023	+	FBgn0053801	His1:CG33801	28.2512	-3.42411	-2.09174	1.62312e-09	4.47657e-08	FALSE	TRUE	FALSE
chr3R	22690607	22694772	4166	+	FBgn0039004	Nup133	2742.32	0.514189	0.506449	1.78637e-09	4.91277e-08	TRUE	FALSE	TRUE
chr3R	23890388	23891060	673	-	FBgn0013347	TfIIA-S	1594.5	1.1049	1.03194	1.82213e-09	4.99688e-08	TRUE	TRUE	TRUE
chr3R	15136985	15140121	3137	-	FBgn0267160	CR45600	24.9364	3.32791	2.09075	1.91813e-09	5.2444e-08	FALSE	TRUE	TRUE
chrX	16317673	16320370	2698	-	FBgn0004432	Cyp1	8087.08	-0.584207	-0.57286	1.92325e-09	5.2444e-08	TRUE	FALSE	FALSE
chr3L	22273985	22284335	10351	+	FBgn0025702	Srpk79D	146.617	-1.0651	-0.999185	2.02643e-09	5.51017e-08	TRUE	TRUE	FALSE
chrX	19518428	19521810	3383	-	FBgn0027291	l(1)G0156	2538.65	-0.578721	-0.567654	2.03759e-09	5.52496e-08	TRUE	FALSE	FALSE
chr2R	16341251	16344182	2932	-	FBgn0034117	CG7997	1929.73	-0.485327	-0.478761	2.04875e-09	5.53966e-08	TRUE	FALSE	FALSE
chrX	14224647	14225879	1233	-	FBgn0030551	CG11674	846.08	-1.23121	-1.1311	2.13704e-09	5.75386e-08	TRUE	TRUE	FALSE
chrX	356509	361245	4737	+	FBgn0004034	y	140.072	1.86743	1.55123	2.13989e-09	5.75386e-08	FALSE	TRUE	TRUE
chr3R	20823313	20824239	927	-	FBgn0038830	CG17272	465.998	0.815319	0.784856	2.19608e-09	5.88856e-08	TRUE	TRUE	TRUE
chr2L	8408888	8411868	2981	-	FBgn0014417	CG13397	207.519	-1.14524	-1.06357	2.32423e-09	6.21489e-08	TRUE	TRUE	FALSE
chr2R	6875906	6878927	3022	-	FBgn0265137	Spn42Da	348.218	-0.960525	-0.911142	2.40404e-09	6.41055e-08	TRUE	TRUE	FALSE
chr3L	24324866	24401655	76790	+	FBgn0259697	nvd	32.3399	-3.04182	-1.99072	2.52444e-09	6.71305e-08	TRUE	TRUE	FALSE
chr3R	9038760	9042349	3590	+	FBgn0037657	hyx	3119.53	0.613585	0.600099	3.20327e-09	8.49483e-08	TRUE	FALSE	TRUE
chr3L	7364584	7369260	4677	-	FBgn0035772	Sh3beta	3198.14	-0.549059	-0.539331	3.34394e-09	8.84358e-08	TRUE	FALSE	FALSE
chrX	623468	624765	1298	+	FBgn0025640	CG13369	1073.9	0.536882	0.527742	3.6116e-09	9.52534e-08	TRUE	FALSE	TRUE
chr2L	20750934	20752341	1408	-	FBgn0032881	CG9319	816.307	-0.60519	-0.592078	4.07481e-09	1.07178e-07	TRUE	FALSE	FALSE
chr2R	22418937	22420376	1440	-	FBgn0034727	mRpS29	332.463	-0.775095	-0.747879	4.16472e-09	1.09245e-07	TRUE	TRUE	FALSE
chr2L	1704902	1706962	2061	+	FBgn0011570	cpb	3271.49	-0.466037	-0.459981	4.24838e-09	1.11137e-07	TRUE	FALSE	FALSE
chr2R	21664126	21666108	1983	+	FBgn0259708	CG42362	137.479	-1.05357	-0.986904	4.61665e-09	1.2012e-07	FALSE	TRUE	FALSE
chr2R	21664126	21666108	1983	+	FBgn0259709	CG42363	137.479	-1.05357	-0.986904	4.61665e-09	1.2012e-07	FALSE	TRUE	FALSE
chr2R	20633876	20640681	6806	-	FBgn0250850	rig	2575.36	1.64266	1.40874	5.33302e-09	1.38386e-07	TRUE	TRUE	TRUE
chr3R	30010476	30015284	4809	-	FBgn0039737	CG7920	813.778	-0.935574	-0.88779	5.45864e-09	1.41266e-07	TRUE	TRUE	FALSE
chr2R	12634166	12636141	1976	-	FBgn0061359	CG33671	574.561	-0.663517	-0.646006	5.54412e-09	1.42713e-07	FALSE	FALSE	FALSE
chr2R	12634166	12636141	1976	-	FBgn0061360	CG33672	574.561	-0.663517	-0.646006	5.54412e-09	1.42713e-07	FALSE	FALSE	FALSE
chrX	8919640	8920467	828	-	FBgn0264942	CR44111	25.2208	2.82326	1.92682	5.64646e-09	1.44961e-07	TRUE	TRUE	TRUE
chr2L	20079270	20085070	5801	-	FBgn0263773	fok	147.043	1.1571	1.06879	6.14461e-09	1.57331e-07	TRUE	TRUE	TRUE
chr2R	16143147	16145906	2760	+	FBgn0027091	CysRS	527.448	0.782493	0.753695	6.85276e-09	1.74999e-07	TRUE	TRUE	TRUE
chrX	10847438	10848534	1097	+	FBgn0030239	CG17333	201.198	-1.06713	-0.996356	6.88694e-09	1.75408e-07	TRUE	TRUE	FALSE
chr2R	6202725	6205224	2500	+	FBgn0050431	CG30431	213.373	-0.971721	-0.917586	7.09024e-09	1.80111e-07	FALSE	TRUE	FALSE
chr3L	27279316	27422159	142844	+	FBgn0024804	Dbp80	4622.79	-0.464563	-0.458365	7.51211e-09	1.90326e-07	TRUE	FALSE	FALSE
chr3R	16994542	16996071	1530	-	FBgn0038462	CG17556	1993.7	0.587673	0.575223	7.56934e-09	1.91275e-07	TRUE	FALSE	TRUE
chr2R	24607673	24608788	1116	+	FBgn0259707	CG42361	28.3512	-2.35877	-1.76285	7.64584e-09	1.92703e-07	FALSE	TRUE	FALSE
chr2R	24581245	24597862	16618	+	FBgn0020521	pio	56.3934	-1.84189	-1.51937	7.88389e-09	1.98186e-07	FALSE	TRUE	FALSE
chr3R	18283660	18286624	2965	+	FBgn0038597	CG8064	1732.71	-0.500817	-0.493046	7.92054e-09	1.9859e-07	TRUE	FALSE	FALSE
chr3R	22034455	22035617	1163	+	FBgn0038928	Fadd	303.453	-0.734711	-0.710589	8.0279e-09	2.0076e-07	TRUE	TRUE	FALSE
chr2R	20264920	20270994	6075	+	FBgn0034493	CG8908	183.758	1.27804	1.15822	8.72799e-09	2.17704e-07	TRUE	TRUE	TRUE
chrX	9502826	9550838	48013	-	FBgn0267253	CG32700	36.6512	-2.03814	-1.61896	8.98172e-09	2.23455e-07	FALSE	TRUE	FALSE
chr3R	25221589	25224118	2530	+	FBgn0039293	CG11851	486.107	-0.93166	-0.882871	9.81087e-09	2.43456e-07	TRUE	TRUE	FALSE
chr2R	22644646	22646344	1699	-	FBgn0034753	CG2852	5278.14	-0.461854	-0.455647	1.04145e-08	2.57772e-07	TRUE	FALSE	FALSE
chr2R	22329726	22332072	2347	-	FBgn0017482	T3dh	53.6431	-2.03321	-1.60999	1.05264e-08	2.59876e-07	FALSE	TRUE	FALSE
chr3R	31499235	31506992	7758	+	FBgn0039851	mey	37.7175	3.18666	1.9476	1.14701e-08	2.82451e-07	TRUE	TRUE	TRUE
chr3L	20268859	20295133	26275	-	FBgn0052227	gogo	1125.55	-0.665977	-0.647502	1.17288e-08	2.88086e-07	FALSE	FALSE	FALSE
chr2R	23270477	23271059	583	+	FBgn0034839	CG13540	25.6444	7.1002	2.87897	1.23892e-08	3.03535e-07	FALSE	TRUE	TRUE
chr3R	22375923	22379955	4033	+	FBgn0038953	CG18596	500.573	-1.03126	-0.964829	1.30111e-08	3.17966e-07	TRUE	TRUE	FALSE
chr3R	9820514	9821191	678	-	FBgn0262104	CG42857	51.6339	2.60429	1.81652	1.30765e-08	3.18756e-07	TRUE	TRUE	TRUE
chr3L	13388299	13390006	1708	-	FBgn0036354	Poc1	3427.71	-0.425711	-0.420762	1.36004e-08	3.30692e-07	TRUE	FALSE	FALSE
chr3L	19586253	19589111	2859	+	FBgn0036888	CG9330	1220.11	-0.520423	-0.51143	1.37444e-08	3.33354e-07	TRUE	FALSE	FALSE
chr3L	7913664	7915120	1457	-	FBgn0035825	CG8111	180.964	-0.914695	-0.867531	1.39825e-08	3.38277e-07	TRUE	TRUE	FALSE
chr2R	12465678	12471775	6098	-	FBgn0033740	dgt5	939.13	0.815702	0.781749	1.4849e-08	3.58344e-07	TRUE	TRUE	TRUE
chr3L	8191522	8193116	1595	-	FBgn0035852	CG7387	44.6337	-2.06433	-1.61745	1.54826e-08	3.72344e-07	FALSE	TRUE	FALSE
chrX	17851869	17852685	817	-	FBgn0052554	CG32554	28.5234	-2.38475	-1.75293	1.55063e-08	3.72344e-07	TRUE	TRUE	FALSE
chr4	459887	466828	6942	-	FBgn0026262	bip2	14379.3	-0.434991	-0.429666	1.58788e-08	3.80343e-07	TRUE	FALSE	FALSE
chrX	10368052	10383580	15529	+	FBgn0028480	CG17841	1554.28	-0.78949	-0.758468	1.64079e-08	3.92042e-07	TRUE	TRUE	FALSE
chrX	11888352	11889186	835	+	FBgn0030351	CG1840	240.006	-0.893933	-0.849344	1.68168e-08	4.00821e-07	TRUE	TRUE	FALSE
chr3R	11963124	11964826	1703	+	FBgn0000147	aurA	409.489	1.2115	1.10471	1.75047e-08	4.16188e-07	TRUE	TRUE	TRUE
chr2R	8860364	8888097	27734	+	FBgn0011286	RyR	401.359	-0.911977	-0.864442	1.86888e-08	4.43251e-07	FALSE	TRUE	FALSE
chr3R	9367603	9394546	26944	-	FBgn0000723	FER	1357.73	-0.950365	-0.896656	1.9337e-08	4.57501e-07	FALSE	TRUE	FALSE
chr2R	13958545	13960404	1860	-	FBgn0033886	Rpn13	1539.77	0.530807	0.521049	2.01718e-08	4.76084e-07	TRUE	FALSE	TRUE
chr2L	7014623	7023898	9276	-	FBgn0000053	ade3	641.099	-0.893271	-0.848092	2.17356e-08	5.11742e-07	TRUE	TRUE	FALSE
chr3L	15554113	15561042	6930	+	FBgn0087035	AGO2	11596.1	-0.446193	-0.440332	2.22087e-08	5.21607e-07	TRUE	FALSE	FALSE
chr3L	1140429	1177276	36848	-	FBgn0025525	bab2	195.785	1.18178	1.08065	2.22887e-08	5.22215e-07	FALSE	TRUE	TRUE
chr3R	16647605	16649978	2374	+	FBgn0015019	Cctgamma	2349.75	-0.573048	-0.560721	2.27425e-08	5.31559e-07	TRUE	FALSE	FALSE
chr3R	23929873	23931558	1686	-	FBgn0015282	Rpt2	4363.15	0.420819	0.415886	2.2864e-08	5.33106e-07	TRUE	FALSE	TRUE
chrX	15455544	15462441	6898	-	FBgn0004391	shtd	2119.6	0.587432	0.574131	2.37816e-08	5.53165e-07	TRUE	FALSE	TRUE
chr3R	29315254	29319644	4391	-	FBgn0015622	Cnx99A	2676.24	-0.621516	-0.605795	2.39367e-08	5.55434e-07	TRUE	FALSE	FALSE
chr3R	10766622	10767804	1183	-	FBgn0010421	TfIIFbeta	5118.68	0.437031	0.431484	2.46053e-08	5.69579e-07	TRUE	FALSE	TRUE
chr3R	24101600	24105763	4164	-	FBgn0013343	Syx1A	4244.46	0.571144	0.558872	2.47846e-08	5.72359e-07	TRUE	FALSE	TRUE
chr2R	14503958	14512493	8536	+	FBgn0261823	Asx	2213.06	-0.76815	-0.738794	2.48623e-08	5.72781e-07	TRUE	TRUE	FALSE
chrX	7941478	7946908	5431	-	FBgn0027280	l(1)G0193	5083.79	-0.416995	-0.41216	2.56344e-08	5.89165e-07	TRUE	FALSE	FALSE
chr2L	16700940	16703197	2258	-	FBgn0263745	CR43670	397.246	-1.04114	-0.970108	2.58013e-08	5.91591e-07	TRUE	TRUE	FALSE
chr3L	3370451	3374170	3720	-	FBgn0027616	YT521-B	4554.74	0.461436	0.454866	2.80458e-08	6.4153e-07	TRUE	FALSE	TRUE
chr2R	16266960	16271971	5012	-	FBgn0001308	Khc	969.667	1.88089	1.51539	2.82794e-08	6.45345e-07	TRUE	TRUE	TRUE
chr3L	12523987	12525150	1164	+	FBgn0262524	ver	279.996	0.979354	0.919466	2.86821e-08	6.52667e-07	TRUE	TRUE	TRUE
chr3L	1795392	1797307	1916	+	FBgn0011573	Cdc37	4584.2	0.502854	0.49436	2.87666e-08	6.52667e-07	TRUE	FALSE	TRUE
chrX	10787869	10824277	36409	-	FBgn0262735	Imp	8441.21	0.506818	0.498123	2.88031e-08	6.52667e-07	TRUE	FALSE	TRUE
chr3R	8723174	8725357	2184	+	FBgn0037617	nom	582.037	0.617677	0.602024	3.02126e-08	6.83002e-07	TRUE	FALSE	TRUE
chr2L	16305801	16307298	1498	-	FBgn0015338	CG5861	892.903	-0.522654	-0.513091	3.08065e-08	6.94802e-07	TRUE	FALSE	FALSE
chr2L	16900535	16902218	1684	-	FBgn0032620	CG12288	1175.81	0.762458	0.73327	3.25197e-08	7.3173e-07	TRUE	TRUE	TRUE
chr2L	9763369	9765338	1970	+	FBgn0283478	und	1847.04	-0.424196	-0.419025	3.33135e-08	7.4785e-07	FALSE	FALSE	FALSE
chr2L	6736364	6740188	3825	-	FBgn0031854	TTLL3A	35.0677	-2.22076	-1.66629	3.34184e-08	7.48463e-07	FALSE	TRUE	FALSE
chr3L	12143446	12146097	2652	-	FBgn0036258	CG5642	15605.6	0.342327	0.33959	3.47448e-08	7.7637e-07	TRUE	FALSE	TRUE
chr2R	5468319	5495861	27543	-	FBgn0050440	CG30440	2635.11	-0.6931	-0.670924	3.50316e-08	7.8097e-07	TRUE	FALSE	FALSE
chr2R	21007755	21009576	1822	-	FBgn0050291	CG30291	1361.26	0.528408	0.518397	3.79617e-08	8.44341e-07	TRUE	FALSE	TRUE
chr3R	24854496	24856243	1748	-	FBgn0051119	HDAC11	66.4709	-1.67623	-1.40429	3.88288e-08	8.61642e-07	TRUE	TRUE	FALSE
chr3R	27680431	27682029	1599	-	FBgn0003330	Sce	2388.26	0.4676	0.460595	4.13066e-08	9.14525e-07	TRUE	FALSE	TRUE
chrX	15333310	15340360	7051	+	FBgn0026428	HDAC6	837.531	-0.715161	-0.690505	4.40829e-08	9.73757e-07	TRUE	FALSE	FALSE
chr3L	3024129	3026521	2393	-	FBgn0004372	aly	19.2808	5.22447	2.3811	4.4196e-08	9.74027e-07	TRUE	TRUE	TRUE
chr2R	7958207	7960015	1809	-	FBgn0033241	CG2915	11782.5	-0.601736	-0.586817	4.7878e-08	1.05038e-06	TRUE	FALSE	FALSE
chr3R	18224902	18226082	1181	-	FBgn0038586	CG7168	357.268	-0.71597	-0.69106	4.86264e-08	1.06438e-06	TRUE	FALSE	FALSE
chr2R	12023146	12025272	2127	-	FBgn0267728	otk2	186.327	-1.0804	-0.998414	4.92371e-08	1.07531e-06	FALSE	TRUE	FALSE
chrX	13184478	13184996	519	+	FBgn0052641	CG32641	558.077	-1.00256	-0.936334	4.94371e-08	1.07724e-06	FALSE	TRUE	FALSE
chr3L	18600150	18617943	17794	-	FBgn0036793	CG4174	320.951	0.837831	0.798408	4.97855e-08	1.08239e-06	FALSE	TRUE	TRUE
chr2R	24891614	24921677	30064	+	FBgn0085434	NaCP60E	185.35	0.944202	0.888401	5.03565e-08	1.09234e-06	TRUE	TRUE	TRUE
chr3R	15837419	15844415	6997	+	FBgn0003483	spn-E	2710.69	-0.869519	-0.825423	5.28724e-08	1.14434e-06	TRUE	TRUE	FALSE
chr2L	21206493	21211818	5326	+	FBgn0026255	clumsy	16.1372	-4.00232	-2.09445	5.34405e-08	1.15405e-06	TRUE	TRUE	FALSE
chr2R	14645270	14646344	1075	+	FBgn0033951	CG10139	1915	-0.443516	-0.437429	5.36682e-08	1.15638e-06	TRUE	FALSE	FALSE
chr2R	5496674	5549543	52870	+	FBgn0050438	CG30438	227.693	-0.806835	-0.771137	5.86687e-08	1.26131e-06	TRUE	TRUE	FALSE
chr2R	12166295	12174264	7970	-	FBgn0014184	Oda	26056.7	-0.401544	-0.39698	6.06549e-08	1.30111e-06	TRUE	FALSE	FALSE
chr2L	4382925	4386062	3138	-	FBgn0031598	Vps53	1133.7	0.687329	0.664918	6.15925e-08	1.31719e-06	TRUE	FALSE	TRUE
chrX	1773725	1788065	14341	+	FBgn0026086	Adar	1537.95	-0.462621	-0.45566	6.16773e-08	1.31719e-06	TRUE	FALSE	FALSE
chr2L	2372455	2374627	2173	-	FBgn0031418	CG3609	2240.26	-0.478102	-0.470416	6.28829e-08	1.33998e-06	TRUE	FALSE	FALSE
chr2R	24558967	24561087	2121	-	FBgn0016687	Nurf-38	1350	-0.528105	-0.517749	6.64742e-08	1.41338e-06	TRUE	FALSE	FALSE
chrX	19664561	19666866	2306	+	FBgn0031054	Ssu72	569.583	-0.692162	-0.669105	6.91708e-08	1.46749e-06	TRUE	FALSE	FALSE
chr3L	14537651	14540441	2791	+	FBgn0026409	Mpcp	15883.5	0.323996	0.321563	7.12803e-08	1.50892e-06	TRUE	FALSE	TRUE
chr3L	19997714	20000686	2973	-	FBgn0036927	Gabat	8550.1	-0.683092	-0.660835	7.28484e-08	1.53874e-06	TRUE	FALSE	FALSE
chr2L	588048	588784	737	+	FBgn0267827	CR46148	16.9997	3.16478	1.93271	7.59055e-08	1.59982e-06	FALSE	TRUE	TRUE
chr3R	4811444	4816025	4582	+	FBgn0037279	CG1129	710.571	-0.755887	-0.725801	7.79053e-08	1.63839e-06	TRUE	TRUE	FALSE
chr2R	17445185	17447483	2299	-	FBgn0034219	mthl4	119.432	-1.25224	-1.12438	7.85062e-08	1.64743e-06	TRUE	TRUE	FALSE
chr3R	18199857	18215001	15145	+	FBgn0028499	CG7985	110.187	1.68447	1.39722	7.91316e-08	1.65696e-06	TRUE	TRUE	TRUE
chr3L	17337172	17339262	2091	-	FBgn0036710	CG6479	3016.43	0.681406	0.65903	8.8702e-08	1.85333e-06	TRUE	FALSE	TRUE
chr2R	19646483	19647645	1163	-	FBgn0034462	CG15905	181.217	-1.45629	-1.26044	8.94238e-08	1.86438e-06	FALSE	TRUE	FALSE
chr3R	19160099	19162300	2202	-	FBgn0259704	Nsun5	1459.37	0.589186	0.574563	9.1978e-08	1.9135e-06	TRUE	FALSE	TRUE
chr2L	3619097	3621573	2477	+	FBgn0015663	Dot	54.7178	1.44858	1.25656	9.30083e-08	1.93077e-06	TRUE	TRUE	TRUE
chrX	17843343	17844704	1362	-	FBgn0030871	CG8142	371.694	0.818966	0.780484	9.34528e-08	1.93584e-06	TRUE	TRUE	TRUE
chr3R	15227605	15229408	1804	-	FBgn0038306	Art3	3963.96	0.466869	0.459512	9.45952e-08	1.9553e-06	TRUE	FALSE	TRUE
chr3R	7907333	7909721	2389	+	FBgn0024909	Taf7	1666.15	0.937241	0.880431	9.49047e-08	1.95751e-06	TRUE	TRUE	TRUE
chr2R	18796975	18803727	6753	-	FBgn0010651	MFS14	3441.16	-0.771838	-0.739386	9.85815e-08	2.02901e-06	FALSE	TRUE	FALSE
chr3R	14125791	14130111	4321	+	FBgn0262955	RpII140	15569.5	0.360239	0.356821	1.01412e-07	2.08013e-06	TRUE	FALSE	TRUE
chr3L	22732013	22738420	6408	-	FBgn0037186	CG11241	815.027	-0.499609	-0.490573	1.01496e-07	2.08013e-06	TRUE	FALSE	FALSE
chrX	4366417	4371136	4720	+	FBgn0029706	CG3626	207.038	-1.5045	-1.28882	1.04078e-07	2.12853e-06	TRUE	TRUE	FALSE
chr3R	11674221	11674923	703	+	FBgn0037930	CG14715	2670.1	-0.437894	-0.431769	1.04593e-07	2.13453e-06	TRUE	FALSE	FALSE
chr3R	18165442	18167273	1832	-	FBgn0038570	Prx5	3096.38	0.375559	0.371679	1.05438e-07	2.14725e-06	FALSE	FALSE	TRUE
chrX	10461865	10474675	12811	-	FBgn0261710	nocte	4323.45	0.751562	0.721319	1.10303e-07	2.24158e-06	TRUE	TRUE	TRUE
chrX	8075877	8078240	2364	+	FBgn0029993	CG1571	26.0436	-2.15153	-1.61185	1.12315e-07	2.27768e-06	FALSE	TRUE	FALSE
chr2L	10224457	10226808	2352	-	FBgn0032196	CG5708	1821.41	1.18387	1.07214	1.12558e-07	2.27783e-06	TRUE	TRUE	TRUE
chr2R	16386524	16431758	45235	+	FBgn0264273	Sema2b	116.017	-1.51071	-1.29183	1.13123e-07	2.28448e-06	FALSE	TRUE	FALSE
chr2R	18536767	18539416	2650	+	FBgn0003067	Pepck	2463.45	0.510315	0.500603	1.15441e-07	2.32157e-06	FALSE	FALSE	TRUE
chr2R	18536767	18539416	2650	+	FBgn0266488	CG45087	2463.45	0.510315	0.500603	1.15441e-07	2.32157e-06	FALSE	FALSE	TRUE
chrX	6524464	6526342	1879	+	FBgn0029873	CG3918	3779.63	0.455181	0.448262	1.16039e-07	2.32874e-06	TRUE	FALSE	TRUE
chr4	215009	227748	12740	-	FBgn0051999	CG31999	226.514	-1.05553	-0.9742	1.24511e-07	2.49358e-06	TRUE	TRUE	FALSE
chr2L	7825347	7827315	1969	-	FBgn0020618	Rack1	41308.5	-0.312569	-0.310296	1.2716e-07	2.54136e-06	TRUE	FALSE	FALSE
chr2R	9871470	9873646	2177	+	FBgn0033458	CG18446	1880.83	-0.586316	-0.571528	1.34841e-07	2.68929e-06	TRUE	FALSE	FALSE
chrX	9783223	9855449	72227	+	FBgn0052698	CG32698	25.6875	2.53304	1.72543	1.37445e-07	2.73558e-06	TRUE	TRUE	TRUE
chr2L	640013	714983	74971	-	FBgn0284247	ds	99.5375	-1.10939	-1.01521	1.39708e-07	2.7749e-06	FALSE	TRUE	FALSE
chrX	4111156	4113734	2579	-	FBgn0026079	Nsun2	2496.26	0.393527	0.388979	1.40751e-07	2.78987e-06	TRUE	FALSE	TRUE
chr3R	27932982	27937853	4872	-	FBgn0039559	NSD	2431.89	-0.784486	-0.749593	1.44165e-07	2.85169e-06	TRUE	TRUE	FALSE
chr2L	20311219	20348386	37168	+	FBgn0003475	spir	414.277	0.982023	0.915203	1.49175e-07	2.94475e-06	TRUE	TRUE	TRUE
chr3L	4188499	4193788	5290	+	FBgn0003710	tipE	50.1649	1.81579	1.45494	1.51515e-07	2.97889e-06	FALSE	TRUE	TRUE
chr2L	4850641	4852640	2000	+	FBgn0031640	Mon1	1917.19	0.727824	0.699705	1.51521e-07	2.97889e-06	TRUE	FALSE	TRUE
chr3L	3128034	3143457	15424	-	FBgn0035400	CG11537	622.653	0.799077	0.762125	1.52821e-07	2.99833e-06	TRUE	TRUE	TRUE
chr3L	184626	186310	1685	+	FBgn0027786	Mtch	848.818	-0.599976	-0.584005	1.53977e-07	3.01183e-06	TRUE	FALSE	FALSE
chr2R	24871407	24874912	3506	-	FBgn0035073	CG16896	5673.26	0.451228	0.444354	1.54133e-07	3.01183e-06	TRUE	FALSE	TRUE
chr2R	10466001	10468540	2540	-	FBgn0033526	Caf1-105	7104.03	-0.462931	-0.455472	1.67037e-07	3.2574e-06	TRUE	FALSE	FALSE
chr4	32478	43778	11301	-	FBgn0025740	PlexB	11556.7	0.525646	0.514764	1.70126e-07	3.31095e-06	TRUE	FALSE	TRUE
chr3R	12502510	12504856	2347	+	FBgn0051354	Hsp70Bbb	120.328	-5.71891	-1.18241	1.71848e-07	3.33773e-06	FALSE	TRUE	FALSE
chr3L	4861269	4895749	34481	+	FBgn0035581	Dnah3	62.5078	-1.34494	-1.18138	1.79466e-07	3.47869e-06	FALSE	TRUE	FALSE
chr3R	8676915	8678233	1319	+	FBgn0037610	CG8043	128.507	-1.07167	-0.984806	1.80076e-07	3.48351e-06	TRUE	TRUE	FALSE
chr2R	11970686	11977721	7036	+	FBgn0026573	ADD1	4131.86	0.44009	0.433637	1.80462e-07	3.484e-06	TRUE	FALSE	TRUE
chr2L	3316794	3319872	3079	-	FBgn0031519	CG3326	511.532	0.650339	0.629853	1.81873e-07	3.50424e-06	TRUE	FALSE	TRUE
chr2L	2974859	2976862	2004	-	FBgn0031483	CG9641	82.5122	-2.03765	-1.54075	2.05531e-07	3.95216e-06	TRUE	TRUE	FALSE
chr3R	18573091	18589459	16369	+	FBgn0023083	fray	145.419	0.9492	0.887255	2.06765e-07	3.96799e-06	TRUE	TRUE	TRUE
chrX	2790599	2796466	5868	-	FBgn0003996	w	17.5488	5.65443	2.53522	2.24212e-07	4.29428e-06	TRUE	TRUE	TRUE
chr2L	20073719	20075458	1740	-	FBgn0003141	pr	2740.49	0.371369	0.367399	2.3765e-07	4.54264e-06	TRUE	FALSE	TRUE
chr3L	16087627	16090392	2766	-	FBgn0036565	CG5235	6272.46	0.455674	0.448371	2.41028e-07	4.5981e-06	TRUE	FALSE	TRUE
chrX	6851909	6867194	15286	-	FBgn0029915	CG14434	731.417	-0.801003	-0.762549	2.48468e-07	4.7307e-06	TRUE	TRUE	FALSE
chr2R	8444560	8447164	2605	+	FBgn0014469	Cyp4e2	184.137	1.20155	1.07895	2.5569e-07	4.8586e-06	TRUE	TRUE	TRUE
chr3R	16310542	16339575	29034	-	FBgn0040271	Sulf1	1856.08	0.528333	0.516966	2.56429e-07	4.86308e-06	TRUE	FALSE	TRUE
chr3L	22998372	23040300	41929	+	FBgn0262509	nrm	251.389	-0.916648	-0.85956	2.697e-07	5.10473e-06	TRUE	TRUE	FALSE
chrX	5690002	5693084	3083	+	FBgn0000394	cv	364.764	-0.950363	-0.886882	2.75573e-07	5.20568e-06	TRUE	TRUE	FALSE
chr2L	21286078	21310050	23973	-	FBgn0032940	Mondo	7286.23	0.568123	0.55395	2.78508e-07	5.25086e-06	TRUE	FALSE	TRUE
chr2L	11128932	11130645	1714	-	FBgn0028700	RfC38	2065.57	-0.700036	-0.673772	2.92296e-07	5.50007e-06	TRUE	FALSE	FALSE
chr3R	6457088	6458822	1735	+	FBgn0037446	Zif	3027.6	0.369546	0.365574	2.92973e-07	5.50207e-06	TRUE	FALSE	TRUE
chr2L	14362069	14366840	4772	+	FBgn0015546	spel1	2555.04	0.385356	0.380854	2.94731e-07	5.52435e-06	TRUE	FALSE	TRUE
chr2L	12035984	12038511	2528	-	FBgn0032397	Tom70	1870.24	1.08827	0.994367	3.01081e-07	5.63243e-06	TRUE	TRUE	TRUE
chrX	13563823	13590570	26748	+	FBgn0284227	CG46311	9.82404	-6.79137	-1.86885	3.04316e-07	5.68194e-06	FALSE	TRUE	FALSE
chr2R	15857752	15862755	5004	-	FBgn0022160	Gpo-1	489.85	-0.687754	-0.662659	3.20418e-07	5.97103e-06	TRUE	FALSE	FALSE
chrX	1209970	1211853	1884	+	FBgn0040367	CG11382	43.0404	1.63792	1.35015	3.29637e-07	6.12318e-06	TRUE	TRUE	TRUE
chr3L	26354140	26371356	17217	-	FBgn0260997	CG42598	44.7401	-4.04067	-1.66401	3.29851e-07	6.12318e-06	TRUE	TRUE	FALSE
chr2R	10050862	10052167	1306	-	FBgn0263260	sel	467.408	-0.883598	-0.831404	3.39508e-07	6.28434e-06	TRUE	TRUE	FALSE
chr3R	16345825	16349226	3402	-	FBgn0038419	CG14879	61.6659	1.73153	1.39642	3.39835e-07	6.28434e-06	TRUE	TRUE	TRUE
chr2L	12045343	12046118	776	-	FBgn0032400	CG6770	345.229	1.28895	1.13646	3.5622e-07	6.57475e-06	TRUE	TRUE	TRUE
chr3R	30385573	30388178	2606	-	FBgn0015222	Fer1HCH	18655	-0.314468	-0.311977	3.57074e-07	6.57792e-06	TRUE	FALSE	FALSE
chrX	18855873	18857757	1885	-	FBgn0030968	CG7322	38.7539	1.85982	1.45614	3.67249e-07	6.75249e-06	TRUE	TRUE	TRUE
chr2R	23855954	23856936	983	-	FBgn0034918	Pym	117.859	-1.23788	-1.10117	3.69475e-07	6.7805e-06	TRUE	TRUE	FALSE
chr3L	5761963	5765702	3740	-	FBgn0035630	CG10576	2338.67	-0.488899	-0.479595	3.83806e-07	7.03014e-06	TRUE	FALSE	FALSE
chr2L	6041181	6046050	4870	-	FBgn0000052	ade2	314.44	-0.623214	-0.604153	3.8751e-07	7.08454e-06	TRUE	FALSE	FALSE
chr3R	31622136	31664646	42511	+	FBgn0039862	kek6	104.578	1.85967	1.45182	3.98211e-07	7.26642e-06	TRUE	TRUE	TRUE
chr3R	9510561	9513067	2507	-	FBgn0003205	Ras85D	13660.9	0.333117	0.330127	4.11935e-07	7.49303e-06	TRUE	FALSE	TRUE
chrX	12609977	12611667	1691	-	FBgn0030406	CG1463	1040.87	0.812897	0.77132	4.12182e-07	7.49303e-06	TRUE	TRUE	TRUE
chr3R	24655160	24659379	4220	+	FBgn0039215	CG6695	1722.72	-0.437112	-0.430382	4.29758e-07	7.79784e-06	TRUE	FALSE	FALSE
chr2L	21974749	21992933	18185	-	FBgn0032969	CG2528	52.8527	-1.41076	-1.21369	4.40552e-07	7.9787e-06	FALSE	TRUE	FALSE
chr2L	559612	560523	912	+	FBgn0031263	Tspo	28.1847	-1.9206	-1.48028	4.51383e-07	8.15955e-06	TRUE	TRUE	FALSE
chr2R	4829246	4830587	1342	+	FBgn0033000	CG14464	5061.59	-0.705271	-0.67756	4.54774e-07	8.20548e-06	TRUE	FALSE	FALSE
chr3L	1307224	1311805	4582	+	FBgn0035205	CG2469	5998.97	-0.359352	-0.355566	4.72525e-07	8.50985e-06	TRUE	FALSE	FALSE
chr3R	4422483	4429335	6853	-	FBgn0037248	srl	508.819	0.549369	0.535926	5.29024e-07	9.50963e-06	TRUE	FALSE	TRUE
chr2L	1988290	1988940	651	+	FBgn0031381	Npc2a	1775.53	-0.541807	-0.528888	5.32584e-07	9.55582e-06	TRUE	FALSE	FALSE
chr2R	18288696	18294712	6017	+	FBgn0034321	CG14502	73.8318	1.46738	1.24356	5.38035e-07	9.63572e-06	TRUE	TRUE	TRUE
chrX	13846116	13990527	144412	-	FBgn0267033	mamo	24.4883	2.34622	1.62657	5.40093e-07	9.65467e-06	TRUE	TRUE	TRUE
chrX	10711163	10744943	33781	-	FBgn0052676	stx	670.774	0.599122	0.581709	5.45405e-07	9.7316e-06	TRUE	FALSE	TRUE
chr2R	7829062	7830429	1368	+	FBgn0042173	CG18853	62.5717	-2.11517	-1.53915	5.56602e-07	9.91305e-06	TRUE	TRUE	FALSE
chr3R	3750363	3752353	1991	+	FBgn0069923	CG41128	2233.07	-0.487224	-0.477744	5.62399e-07	9.99785e-06	TRUE	FALSE	FALSE
chr3L	15588860	15609125	20266	+	FBgn0036518	RhoGAP71E	8268.96	0.490736	0.481038	5.76171e-07	1.02239e-05	TRUE	FALSE	TRUE
chrX	3932000	3936469	4470	-	FBgn0029685	CG2938	4334.12	1.64662	1.34046	5.95889e-07	1.05543e-05	TRUE	TRUE	TRUE
chr2L	4380722	4382735	2014	-	FBgn0031597	CG17612	2594.96	0.45663	0.448743	6.29774e-07	1.11341e-05	TRUE	FALSE	TRUE
chr3R	25047706	25049455	1750	+	FBgn0039265	CG11790	1070.29	-0.581652	-0.565476	6.56422e-07	1.1584e-05	TRUE	FALSE	FALSE
chr2R	9252021	9253255	1235	+	FBgn0050343	CG30343	97.6316	1.21035	1.07727	6.64528e-07	1.17056e-05	TRUE	TRUE	TRUE
chr3R	11533483	11542949	9467	-	FBgn0053512	dpr4	13.7436	-3.75021	-1.888	6.70685e-07	1.17926e-05	FALSE	TRUE	FALSE
chr3L	13442594	13449245	6652	+	FBgn0036365	cmb	2426.88	0.491752	0.48188	6.71959e-07	1.17935e-05	TRUE	FALSE	TRUE
chr2L	11996809	11997965	1157	+	FBgn0051865	Ada1-1	83.6129	-1.13862	-1.02603	6.75565e-07	1.18353e-05	FALSE	TRUE	FALSE
chr3L	17245882	17264290	18409	+	FBgn0264462	CR43870	160.407	-1.44456	-1.22687	6.84369e-07	1.19678e-05	FALSE	TRUE	FALSE
chrX	6037892	6039576	1685	+	FBgn0029833	MCTS1	2161.68	-0.428774	-0.42214	7.49022e-07	1.30747e-05	TRUE	FALSE	FALSE
chr3L	7777105	7809825	32721	-	FBgn0052369	CG32369	29.6994	-1.86666	-1.44271	7.61002e-07	1.32598e-05	FALSE	TRUE	FALSE
chr2R	1207416	1209312	1897	+	FBgn0261505	CR42653	10.495	6.78537	1.66145	7.64567e-07	1.3298e-05	FALSE	TRUE	TRUE
chr3L	3192969	3197059	4091	+	FBgn0001233	Hsp83	6799.79	-0.572766	-0.557041	8.17202e-07	1.41879e-05	TRUE	FALSE	FALSE
chr2L	16466512	16485998	19487	-	FBgn0005677	dac	110.195	1.27745	1.12043	8.3546e-07	1.44693e-05	FALSE	TRUE	TRUE
chr2R	20883625	20903414	19790	-	FBgn0015524	otp	15.6849	4.50008	1.92155	8.36413e-07	1.44693e-05	FALSE	TRUE	TRUE
chr3R	8341661	8343516	1856	-	FBgn0037578	CG9601	1029.55	0.706176	0.677024	8.54315e-07	1.47526e-05	TRUE	FALSE	TRUE
chr2R	4186835	4188127	1293	-	FBgn0262116	RNASEK	2033.56	-0.418586	-0.412323	9.00143e-07	1.55162e-05	TRUE	FALSE	FALSE
chr3L	12805902	12813036	7135	+	FBgn0262714	Sap130	1847.59	0.491715	0.481616	9.04618e-07	1.55649e-05	TRUE	FALSE	TRUE
chr2R	12145710	12152752	7043	+	FBgn0033686	Hen1	889.741	0.497126	0.486689	9.0841e-07	1.55649e-05	TRUE	FALSE	TRUE
chr2R	5413744	5456095	42352	+	FBgn0259247	laccase2	609.89	-1.01817	-0.934171	9.08602e-07	1.55649e-05	TRUE	TRUE	FALSE
chr2L	15756002	15762758	6757	-	FBgn0001987	Gli	2550.88	-0.676104	-0.650305	9.09419e-07	1.55649e-05	TRUE	FALSE	FALSE
chrX	22832399	22885541	53143	+	FBgn0259677	CG42346	19.3218	2.64363	1.68311	9.19402e-07	1.57079e-05	TRUE	TRUE	TRUE
chr3R	21111408	21116146	4739	+	FBgn0015790	Rab11	8451.68	-0.411315	-0.405342	9.54156e-07	1.62729e-05	TRUE	FALSE	FALSE
chr2R	17869027	17869857	831	+	FBgn0265590	CR44417	199.623	1.37213	1.1788	9.75589e-07	1.66091e-05	TRUE	TRUE	TRUE
chr2R	11436243	11442216	5974	+	FBgn0033635	Prip	77.621	1.34157	1.16022	9.8967e-07	1.68192e-05	TRUE	TRUE	TRUE
chr3L	17351822	17358056	6235	+	FBgn0036714	CG7692	6217.24	0.471221	0.462251	9.93079e-07	1.68474e-05	TRUE	FALSE	TRUE
chr3R	18286620	18288777	2158	-	FBgn0038598	CG7131	29.5892	2.19023	1.54924	1.01877e-06	1.72529e-05	FALSE	TRUE	TRUE
chr2R	5177965	5251022	73058	-	FBgn0053554	Nipped-A	11404.1	0.561649	0.546538	1.03097e-06	1.74289e-05	TRUE	FALSE	TRUE
chr2R	19397032	19424903	27872	-	FBgn0263391	hts	5356.15	0.450335	0.442453	1.05705e-06	1.78387e-05	TRUE	FALSE	TRUE
chr3L	11487550	11499055	11506	+	FBgn0036165	chrb	1692.66	-0.785354	-0.744931	1.07505e-06	1.81107e-05	TRUE	TRUE	FALSE
chr2L	5346200	5365760	19561	+	FBgn0016920	nompC	30.6622	2.0184	1.49302	1.07832e-06	1.81343e-05	FALSE	TRUE	TRUE
chrX	16881347	16882790	1444	+	FBgn0030799	CG4872	390.222	0.822758	0.776549	1.08706e-06	1.82493e-05	TRUE	TRUE	TRUE
chr3R	9783407	9784370	964	-	FBgn0002868	MtnA	17.9291	-2.70704	-1.68213	1.0902e-06	1.82702e-05	TRUE	TRUE	FALSE
chr3R	4641963	4644636	2674	+	FBgn0037263	slx1	338.421	-0.616753	-0.596637	1.19037e-06	1.99144e-05	TRUE	FALSE	FALSE
chr3R	26262662	26277050	14389	+	FBgn0039420	CG6154	20.5508	-2.53175	-1.63562	1.2062e-06	2.01444e-05	FALSE	TRUE	FALSE
chr3R	8347579	8349296	1718	+	FBgn0037581	CG7352	365.168	-0.65718	-0.632883	1.2169e-06	2.0288e-05	TRUE	FALSE	FALSE
chr2R	6923366	6924929	1564	+	FBgn0033117	CG3358	465.618	0.575624	0.559155	1.22129e-06	2.0326e-05	TRUE	FALSE	TRUE
chrX	16388820	16391438	2619	-	FBgn0010416	TH1	4936.47	0.332916	0.329664	1.24522e-06	2.06887e-05	TRUE	FALSE	TRUE
chr2R	13983395	13984893	1499	+	FBgn0033891	CG8067	458.73	0.60611	0.586903	1.24904e-06	2.07165e-05	TRUE	FALSE	TRUE
chrX	3891497	3930578	39082	-	FBgn0260658	CG42541	24.0456	2.30281	1.57929	1.26574e-06	2.09574e-05	TRUE	TRUE	TRUE
chrX	4113701	4114929	1229	+	FBgn0026085	dgt4	258.227	-0.945016	-0.875319	1.2826e-06	2.12003e-05	TRUE	TRUE	FALSE
chr2R	8900566	8901375	810	-	FBgn0033341	MrgBP	651.882	-0.541444	-0.527632	1.29552e-06	2.13615e-05	TRUE	FALSE	FALSE
chr3L	18858690	18866107	7418	-	FBgn0267572	CR45912	74.6169	1.40421	1.19469	1.29678e-06	2.13615e-05	FALSE	TRUE	TRUE
chrX	20656891	20657678	788	-	FBgn0267022	CR45466	41.0407	1.49608	1.24903	1.30833e-06	2.1515e-05	TRUE	TRUE	TRUE
chr3R	8356978	8359964	2987	+	FBgn0020249	stck	882.637	0.643027	0.620112	1.31983e-06	2.16672e-05	TRUE	FALSE	TRUE
chr3L	12177601	12183347	5747	+	FBgn0027843	CAH2	120.445	2.55112	1.59946	1.33199e-06	2.18297e-05	TRUE	TRUE	TRUE
chr3R	26037038	26038019	982	+	FBgn0002633	E(spl)m7-HLH	573.671	-0.927053	-0.860732	1.34517e-06	2.20084e-05	TRUE	TRUE	FALSE
chr2R	20667427	20671083	3657	-	FBgn0000615	exu	131.21	-1.09241	-0.986958	1.37096e-06	2.23923e-05	TRUE	TRUE	FALSE
chr2R	10085169	10096416	11248	+	FBgn0033484	CG2269	76.249	1.32896	1.14721	1.38247e-06	2.25422e-05	FALSE	TRUE	TRUE
chrX	3387944	3448943	61000	-	FBgn0029657	CG12535	57.7582	-1.4935	-1.24455	1.40244e-06	2.28293e-05	TRUE	TRUE	FALSE
chr3R	4596283	4599749	3467	-	FBgn0265376	CR44317	226.534	-1.16025	-1.03482	1.41408e-06	2.298e-05	FALSE	TRUE	FALSE
chr3L	4003474	4006626	3153	+	FBgn0035482	CG14985	1201.2	-0.457353	-0.448898	1.43284e-06	2.32457e-05	TRUE	FALSE	FALSE
chr3R	25039374	25040443	1070	+	FBgn0045866	bai	1821.14	-0.423573	-0.416829	1.45793e-06	2.36131e-05	TRUE	FALSE	FALSE
chr2R	20308777	20316917	8141	-	FBgn0034501	CG13868	3373.39	-0.566094	-0.550183	1.46938e-06	2.37587e-05	FALSE	FALSE	FALSE
chr2R	22807860	22815993	8134	+	FBgn0086408	stl	129.838	1.14008	1.02049	1.50302e-06	2.4262e-05	FALSE	TRUE	TRUE
chr3R	9677927	9679658	1732	+	FBgn0037728	CG16817	2680.2	-0.376874	-0.372094	1.50914e-06	2.43201e-05	TRUE	FALSE	FALSE
chr3L	18869230	18870057	828	+	FBgn0036820	CG6852	136.347	-0.852131	-0.79965	1.52243e-06	2.44934e-05	TRUE	TRUE	FALSE
chr3R	15135138	15137004	1867	-	FBgn0038290	CG6912	26.3944	2.30468	1.56528	1.5853e-06	2.54624e-05	FALSE	TRUE	TRUE
chr3R	9052495	9063245	10751	+	FBgn0037659	Kdm2	1118.63	0.634456	0.612032	1.63767e-06	2.62598e-05	TRUE	FALSE	TRUE
chr3R	10703372	10705075	1704	-	FBgn0051391	CG31391	44.483	-1.89312	-1.42642	1.73128e-06	2.77148e-05	FALSE	TRUE	FALSE
chr2R	20559156	20562331	3176	-	FBgn0034521	Mgat1	578.175	-0.714755	-0.682829	1.73834e-06	2.77817e-05	TRUE	FALSE	FALSE
chr2L	21658735	21663698	4964	+	FBgn0032956	Cul2	3020.89	0.639168	0.616117	1.75629e-06	2.80222e-05	TRUE	FALSE	TRUE
chr2R	13231758	13235296	3539	-	FBgn0033814	CG4670	4530.23	-0.329289	-0.326045	1.79319e-06	2.85638e-05	TRUE	FALSE	FALSE
chr3L	11777073	11780485	3413	+	FBgn0036205	CG14131	14.0621	5.32479	2.20571	1.83443e-06	2.91726e-05	FALSE	TRUE	TRUE
chr3L	1883795	1885019	1225	-	FBgn0000109	Aprt	855.553	-0.451983	-0.443638	1.87315e-06	2.97393e-05	TRUE	FALSE	FALSE
chr3L	11682038	11683805	1768	+	FBgn0015828	TfIIEalpha	939.394	-0.508774	-0.496911	1.90267e-06	3.01584e-05	TRUE	FALSE	FALSE
chr2R	21685283	21686201	919	+	FBgn0034654	CG10306	7070.96	-0.336745	-0.333259	1.91244e-06	3.02636e-05	TRUE	FALSE	FALSE
chr2L	19958713	19960065	1353	+	FBgn0032833	COX4	6288.65	-0.385743	-0.380514	1.9343e-06	3.05595e-05	TRUE	FALSE	FALSE
chr3R	21887029	21907182	20154	+	FBgn0038917	CG6678	109.557	1.37848	1.17254	1.99614e-06	3.14849e-05	TRUE	TRUE	TRUE
chrX	1481797	1483413	1617	-	FBgn0003517	sta	55525.2	-0.353792	-0.349735	2.02198e-06	3.18404e-05	TRUE	FALSE	FALSE
chr2R	15935893	15940073	4181	-	FBgn0034051	Mlf	11538.9	0.316583	0.313667	2.03672e-06	3.20202e-05	TRUE	FALSE	TRUE
chr4	905179	907924	2746	+	FBgn0263093	CR43361	124.773	-1.02111	-0.930961	2.05284e-06	3.22213e-05	TRUE	TRUE	FALSE
chrX	1466134	1468692	2559	+	FBgn0026872	CG14777	15.3415	-2.68234	-1.65379	2.11056e-06	3.30198e-05	FALSE	TRUE	FALSE
chr2L	4841482	4847295	5814	-	FBgn0031637	mxt	126.962	-1.04376	-0.947532	2.13952e-06	3.34187e-05	TRUE	TRUE	FALSE
chrX	122493	122706	214	+	FBgn0058469	CR40469	12.7119	4.54077	1.95941	2.14487e-06	3.34482e-05	FALSE	TRUE	TRUE
chrX	14787478	14826073	38596	-	FBgn0003301	rut	35.6035	2.17455	1.51224	2.20308e-06	3.43005e-05	TRUE	TRUE	TRUE
chr2L	8116965	8124010	7046	-	FBgn0031985	mon2	1038.75	0.64141	0.617687	2.21922e-06	3.44962e-05	TRUE	FALSE	TRUE
chr3L	12121274	12125150	3877	-	FBgn0022959	yps	4647.9	-0.388413	-0.382998	2.29763e-06	3.56576e-05	TRUE	FALSE	FALSE
chr3L	5654681	5657384	2704	+	FBgn0035626	lin-28	47.5994	1.30342	1.12521	2.3269e-06	3.60539e-05	FALSE	TRUE	TRUE
chrX	530501	579044	48544	+	FBgn0000108	Appl	39.1477	1.57425	1.27894	2.37815e-06	3.6789e-05	TRUE	TRUE	TRUE
chr3R	25316461	25318111	1651	-	FBgn0039324	CG10553	78.065	-1.06079	-0.959203	2.4608e-06	3.80065e-05	FALSE	TRUE	FALSE
chr3R	26054237	26055438	1202	-	FBgn0028833	Dak1	1440.84	-0.417115	-0.410381	2.48259e-06	3.82818e-05	TRUE	FALSE	FALSE
chrX	1673110	1692768	19659	-	FBgn0023531	CG32809	557.985	-0.614802	-0.593631	2.51244e-06	3.86804e-05	TRUE	FALSE	FALSE
chr3R	18223722	18224942	1221	+	FBgn0038585	Non3	2781.25	0.335996	0.33245	2.53052e-06	3.88966e-05	TRUE	FALSE	TRUE
chr2R	21015594	21017446	1853	-	FBgn0034573	CG3295	634.511	-0.608227	-0.58767	2.54727e-06	3.90919e-05	TRUE	FALSE	FALSE
chr2L	20417057	20423027	5971	+	FBgn0032859	Arpc2	10845.3	0.383959	0.378673	2.59341e-06	3.97017e-05	TRUE	FALSE	TRUE
chrX	16416958	16422265	5308	-	FBgn0030749	AnxB11	1597.89	-0.495114	-0.483884	2.59523e-06	3.97017e-05	TRUE	FALSE	FALSE
chr3R	29819131	29825800	6670	+	FBgn0039704	neo	16.822	-2.84985	-1.65298	2.62241e-06	4.00539e-05	TRUE	TRUE	FALSE
chr3L	14985100	14991667	6568	+	FBgn0002778	mnd	1687.28	-0.755873	-0.717022	2.64326e-06	4.03087e-05	TRUE	TRUE	FALSE
chr2R	6026273	6036388	10116	-	FBgn0033052	SCAP	251.98	0.737323	0.701098	2.71536e-06	4.13428e-05	TRUE	TRUE	TRUE
chr4	1029711	1031757	2047	-	FBgn0039929	CG11076	1504.73	-0.601564	-0.581498	2.80158e-06	4.25884e-05	TRUE	FALSE	FALSE
chr4	879374	884752	5379	+	FBgn0264821	CR44029	158.471	-0.848811	-0.794089	2.95022e-06	4.47774e-05	TRUE	TRUE	FALSE
chr3R	16990334	16991878	1545	-	FBgn0038461	CG3678	3372.1	-0.42159	-0.414515	3.04435e-06	4.60613e-05	TRUE	FALSE	FALSE
chr2R	8692796	8696245	3450	-	FBgn0033320	CG8586	18.5356	-2.74315	-1.61922	3.09079e-06	4.66908e-05	FALSE	TRUE	FALSE
chr3L	18106579	18107499	921	+	FBgn0036774	mRpS26	330.907	-0.641699	-0.61715	3.23963e-06	4.88628e-05	TRUE	FALSE	FALSE
chr2L	14773814	14774981	1168	-	FBgn0032549	CG4650	15.8792	3.52939	1.67536	3.29984e-06	4.96932e-05	FALSE	TRUE	TRUE
chr3L	15066081	15094724	28644	-	FBgn0086690	Plp	5646.67	0.570373	0.552967	3.31477e-06	4.98403e-05	TRUE	FALSE	TRUE
chr4	1009895	1027101	17207	-	FBgn0025741	PlexA	27709.7	0.615427	0.593659	3.33609e-06	5.00829e-05	TRUE	FALSE	TRUE
chr2L	20642306	20643244	939	-	FBgn0032869	CG17470	12.1201	4.07221	1.83417	3.40575e-06	5.10492e-05	FALSE	TRUE	TRUE
chr3L	7975438	7976154	717	-	FBgn0035829	HP4	2633.46	-0.430994	-0.423351	3.4778e-06	5.20484e-05	TRUE	FALSE	FALSE
chr3R	18218147	18220699	2553	-	FBgn0038583	CG7183	1497.68	0.422018	0.414822	3.57559e-06	5.3429e-05	TRUE	FALSE	TRUE
chr2L	16257688	16259511	1824	+	FBgn0028515	EndoGI	215.793	-0.960019	-0.88089	3.61322e-06	5.39079e-05	TRUE	TRUE	FALSE
chr3R	23772998	23774127	1130	-	FBgn0039118	CG10208	226.497	-0.675707	-0.646904	3.62666e-06	5.40249e-05	TRUE	FALSE	FALSE
chrX	793147	797061	3915	+	FBgn0025621	CG16989	359.344	-0.655746	-0.629326	3.65796e-06	5.44072e-05	TRUE	FALSE	FALSE
chrX	1903704	1908827	5124	-	FBgn0023511	Edem1	1954.93	-0.402131	-0.395882	3.67093e-06	5.45161e-05	TRUE	FALSE	FALSE
chrX	18358881	18362527	3647	+	FBgn0030914	CG6106	11.6192	-4.11051	-1.81161	3.71785e-06	5.51281e-05	FALSE	TRUE	FALSE
chr3L	9350867	9358935	8069	-	FBgn0035978	UGP	160.156	-0.939951	-0.865201	3.81761e-06	5.65206e-05	TRUE	TRUE	FALSE
chr2L	6000228	6003738	3511	+	FBgn0031760	Tsp26A	310.911	0.797666	0.750802	3.86622e-06	5.71526e-05	TRUE	TRUE	TRUE
chr3R	9004017	9005331	1315	+	FBgn0037652	CG11980	4813.16	-0.407687	-0.401139	3.91704e-06	5.78153e-05	TRUE	FALSE	FALSE
chr2R	17726914	17732987	6074	+	FBgn0034266	CG4975	636.5	-0.503053	-0.490842	3.98782e-06	5.87701e-05	FALSE	FALSE	FALSE
chr2L	15265245	15272024	6780	-	FBgn0261268	Cul3	5143.89	-0.340101	-0.336272	4.02534e-06	5.92326e-05	TRUE	FALSE	FALSE
chr2R	24611703	24613906	2204	+	FBgn0035039	Adck	98.4824	-0.942453	-0.866708	4.06039e-06	5.96228e-05	TRUE	TRUE	FALSE
chr3L	1639711	1640952	1242	+	FBgn0013753	Bgb	2408.4	0.455777	0.446636	4.06421e-06	5.96228e-05	TRUE	FALSE	TRUE
chr3L	11822851	11824211	1361	+	FBgn0036213	RpL10Ab	38025.2	-0.346967	-0.342898	4.08317e-06	5.981e-05	TRUE	FALSE	FALSE
chr2L	22537668	22540597	2930	+	FBgn0040009	CG17490	2712.21	0.554707	0.538352	4.16016e-06	6.08454e-05	TRUE	FALSE	TRUE
chrX	12569169	12583193	14025	-	FBgn0030400	CG11138	482.398	0.496032	0.484259	4.22161e-06	6.16508e-05	TRUE	FALSE	TRUE
chr3L	15509445	15510837	1393	+	FBgn0028377	gdl-ORF39	291.31	0.740219	0.702096	4.32253e-06	6.29718e-05	FALSE	TRUE	TRUE
chr3R	4612870	4633304	20435	+	FBgn0087012	5-HT2A	449.315	-0.971116	-0.888061	4.32511e-06	6.29718e-05	FALSE	TRUE	FALSE
chr2R	16197042	16199378	2337	+	FBgn0262026	CG42837	2141.22	-0.482246	-0.471354	4.4665e-06	6.49324e-05	FALSE	FALSE	FALSE
chrX	11754273	11769508	15236	+	FBgn0002577	m	60.8999	1.35643	1.14699	4.56664e-06	6.62883e-05	TRUE	TRUE	TRUE
chr2L	6649388	6654574	5187	+	FBgn0031842	Tango1	2372.54	-0.401003	-0.394673	4.66119e-06	6.75592e-05	TRUE	FALSE	FALSE
chr3R	5656236	5659912	3677	-	FBgn0037360	CG2182	4199.23	-0.55724	-0.540488	4.68049e-06	6.77373e-05	TRUE	FALSE	FALSE
chr2R	9227785	9247249	19465	-	FBgn0010114	hig	45.2852	-1.5579	-1.25478	4.69833e-06	6.78937e-05	FALSE	TRUE	FALSE
chrX	13779847	13782170	2324	-	FBgn0030521	CtsB1	3890.68	0.322962	0.319627	4.80564e-06	6.93406e-05	TRUE	FALSE	TRUE
chr3R	11678386	11679690	1305	-	FBgn0011290	Taf12	2352.79	0.468109	0.458064	4.83174e-06	6.96131e-05	TRUE	FALSE	TRUE
chr2R	9838434	9839500	1067	-	FBgn0033450	Lsm11	160.994	1.86331	1.38123	4.91646e-06	7.07281e-05	TRUE	TRUE	TRUE
chr2R	9237512	9239831	2320	+	FBgn0033395	Cyp4p2	337.336	-0.727528	-0.690865	4.93245e-06	7.08527e-05	FALSE	FALSE	FALSE
chr3R	22981459	22998528	17070	-	FBgn0263390	Nha2	11.4645	5.9308	1.94375	5.25365e-06	7.53544e-05	FALSE	TRUE	TRUE
chr3R	11569250	11575937	6688	+	FBgn0263316	Mrp4	798.29	-0.543525	-0.527779	5.34112e-06	7.64952e-05	FALSE	FALSE	FALSE
chr2R	12884632	12899385	14754	+	FBgn0003975	vg	24.2988	2.03803	1.44454	5.41262e-06	7.74045e-05	FALSE	TRUE	TRUE
chr3L	15535395	15553214	17820	+	FBgn0004396	CrebA	149.432	1.29184	1.10512	5.51346e-06	7.87212e-05	TRUE	TRUE	TRUE
chr2L	16677185	16679691	2507	+	FBgn0001185	her	1106.52	0.573545	0.555058	5.521e-06	7.87212e-05	TRUE	FALSE	TRUE
chr2R	24571627	24574503	2877	+	FBgn0035027	CG3511	3345.39	-0.352359	-0.347976	5.59522e-06	7.96617e-05	TRUE	FALSE	FALSE
chrX	8838323	8872774	34452	+	FBgn0030065	CG12075	66.8603	-2.3435	-1.49577	5.70767e-06	8.1143e-05	TRUE	TRUE	FALSE
chr3R	11170817	11172664	1848	-	FBgn0026315	Ugt35a	36.9466	2.96709	1.55511	5.75632e-06	8.17143e-05	TRUE	TRUE	TRUE
chr2R	12259398	12278809	19412	+	FBgn0000253	Cam	51208.3	-0.267669	-0.26573	5.82734e-06	8.2601e-05	TRUE	FALSE	FALSE
chr2L	20822828	20827744	4917	+	FBgn0032889	CG9331	174.565	-0.75994	-0.717699	5.85577e-06	8.27819e-05	TRUE	TRUE	FALSE
chr4	1230837	1271759	40923	+	FBgn0053653	Cadps	753.907	-0.719842	-0.683744	5.85725e-06	8.27819e-05	TRUE	FALSE	FALSE
chr2R	14769599	14771295	1697	-	FBgn0259112	CR42254	159.666	-1.0092	-0.914344	5.87205e-06	8.28698e-05	TRUE	TRUE	FALSE
chrX	12516634	12568452	51819	-	FBgn0264542	CG43921	20.5195	2.07256	1.45468	5.88415e-06	8.29193e-05	TRUE	TRUE	TRUE
chr2L	3803545	3810671	7127	+	FBgn0021800	Reph	343.77	-0.904342	-0.834624	6.06342e-06	8.5321e-05	TRUE	TRUE	FALSE
chr2L	14334158	14345795	11638	+	FBgn0028916	CG33090	642.316	3.087	1.49274	6.10436e-06	8.5772e-05	TRUE	TRUE	TRUE
chr3L	8732858	8745310	12453	-	FBgn0003149	Prm	44.1182	1.64743	1.28998	6.12566e-06	8.59462e-05	FALSE	TRUE	TRUE
chrX	2740384	3134532	394149	+	FBgn0028369	kirre	55.7153	1.62619	1.27988	6.23353e-06	8.73327e-05	TRUE	TRUE	TRUE
chr2R	7920835	7922604	1770	-	FBgn0026393	Or43b	302.5	0.810294	0.759202	6.31201e-06	8.83041e-05	TRUE	TRUE	TRUE
chr2R	11989131	11992350	3220	+	FBgn0033673	CG8298	187.995	0.815672	0.76361	6.34496e-06	8.86365e-05	TRUE	TRUE	TRUE
chr3R	12996876	12997726	851	-	FBgn0038107	CG17327	247.488	-0.695082	-0.662143	6.51749e-06	9.07841e-05	FALSE	FALSE	FALSE
chr3R	12996876	12997726	851	-	FBgn0265083	CG44194	247.488	-0.695082	-0.662143	6.51749e-06	9.07841e-05	FALSE	FALSE	FALSE
chrX	3545750	3546110	361	-	FBgn0267910	MRE16	7135.64	-0.794627	-0.746053	6.64038e-06	9.23626e-05	FALSE	TRUE	FALSE
chrX	19689697	19693500	3804	-	FBgn0086384	Mer	1666.42	-0.55485	-0.537779	6.66756e-06	9.26071e-05	TRUE	FALSE	FALSE
chr3R	24797460	24799668	2209	-	FBgn0039226	Ude	123.155	0.941071	0.862117	6.68265e-06	9.26834e-05	TRUE	TRUE	TRUE
chr2R	9913496	9958858	45363	-	FBgn0011656	Mef2	265.149	0.983114	0.894006	6.71341e-06	9.29563e-05	TRUE	TRUE	TRUE
chr2L	13367617	13369021	1405	+	FBgn0051852	Tap42	837.202	0.57769	0.55846	6.72159e-06	9.29563e-05	TRUE	FALSE	TRUE
chr2R	17216549	17379376	162828	+	FBgn0265487	mbl	95.8797	1.53153	1.2325	6.9926e-06	9.65659e-05	TRUE	TRUE	TRUE
chr2R	16119793	16122773	2981	+	FBgn0010052	Jhe	260.016	0.761648	0.71837	7.05155e-06	9.72409e-05	FALSE	TRUE	TRUE
chr3R	13264364	13270038	5675	+	FBgn0003598	Su(var)3-7	7481.73	0.829093	0.773847	7.17198e-06	9.87605e-05	TRUE	TRUE	TRUE
chr2R	24024207	24025877	1671	+	FBgn0283494	Adk2	1612.02	-0.508753	-0.495414	7.28318e-06	0.000100026	FALSE	FALSE	FALSE
chr3R	20824667	20830580	5914	-	FBgn0027493	AdSS	11795.2	-0.279168	-0.276923	7.28463e-06	0.000100026	TRUE	FALSE	FALSE
chr3L	19257282	19260679	3398	-	FBgn0026630	nes	1209.91	0.768026	0.72361	7.35401e-06	0.000100836	TRUE	TRUE	TRUE
chr2R	16856220	16861738	5519	+	FBgn0026533	Dek	28909.4	0.303632	0.300744	7.39292e-06	0.000101225	TRUE	FALSE	TRUE
chr2R	7791901	7793380	1480	-	FBgn0001091	Gapdh1	558.719	-0.941664	-0.861957	7.49412e-06	0.000102339	TRUE	TRUE	FALSE
chr2L	5210460	5212445	1986	+	FBgn0031689	Cyp28d1	35.6081	-1.65699	-1.29042	7.49547e-06	0.000102339	FALSE	TRUE	FALSE
chrX	2260207	2262515	2309	-	FBgn0027296	temp	915.319	0.751173	0.709288	7.78532e-06	0.000106146	TRUE	TRUE	TRUE
chr3R	24063077	24108960	45884	-	FBgn0053100	4EHP	1562.13	0.494055	0.48175	7.80209e-06	0.000106225	TRUE	FALSE	TRUE
chrX	15450261	15453167	2907	+	FBgn0014455	Ahcy	287.233	-0.577889	-0.558377	7.81566e-06	0.00010626	TRUE	FALSE	FALSE
chr2R	19452504	19455527	3024	+	FBgn0034447	CG7744	951.248	-0.832347	-0.776029	7.83255e-06	0.000106323	TRUE	TRUE	FALSE
chr3L	2376484	2377556	1073	-	FBgn0035337	CG15877	404.707	0.62125	0.597117	7.84233e-06	0.000106323	TRUE	FALSE	TRUE
chr3L	3162180	3163852	1673	+	FBgn0024194	rasp	236.51	-1.0774	-0.9605	7.87257e-06	0.000106583	TRUE	TRUE	FALSE
chr2L	13811522	13813316	1795	+	FBgn0028919	CG16865	875.443	-0.409268	-0.402197	8.01965e-06	0.000108422	TRUE	FALSE	FALSE
chr3L	3326265	3328626	2362	+	FBgn0035438	PHGPx	1791.16	-0.759835	-0.716412	8.03944e-06	0.000108538	TRUE	TRUE	FALSE
chr2L	5553897	5555137	1241	+	FBgn0031721	CG14017	23.4518	3.34118	1.54665	8.11262e-06	0.000109373	FALSE	TRUE	TRUE
chr3L	16126018	16128531	2514	-	FBgn0003076	Pgm	707.051	-0.972695	-0.884719	8.12424e-06	0.000109377	TRUE	TRUE	FALSE
chrX	6969918	6972265	2348	+	FBgn0029924	CG4586	219.86	-2.1886	-1.44621	8.21376e-06	0.000110428	TRUE	TRUE	FALSE
chr2R	24766718	24768172	1455	-	FBgn0027590	GstE12	576.82	-0.483577	-0.471928	8.50114e-06	0.000114133	TRUE	FALSE	FALSE
chr2L	18826770	18829059	2290	+	FBgn0027070	CG17322	1553.22	-0.832708	-0.775871	8.58162e-06	0.000115053	TRUE	TRUE	FALSE
chrX	2148463	2149647	1185	-	FBgn0013432	bcn92	1048.61	0.509053	0.495425	9.0056e-06	0.00012057	TRUE	FALSE	TRUE
chr2L	20656426	20659218	2793	+	FBgn0032873	CG2614	93.4349	-1.19486	-1.03738	9.07547e-06	0.000121337	TRUE	TRUE	FALSE
chr2R	21129463	21142261	12799	-	FBgn0034590	Magi	2954.16	0.440756	0.431826	9.29014e-06	0.000124036	TRUE	FALSE	TRUE
chr2R	6675822	6693162	17341	+	FBgn0033092	CG9422	167.167	-0.70491	-0.669463	9.45666e-06	0.000126084	TRUE	FALSE	FALSE
chr2R	24793807	24795772	1966	+	FBgn0262902	CR43257	109.659	-1.00484	-0.90727	9.54846e-06	0.000127133	TRUE	TRUE	FALSE
chr3R	26864605	26866807	2203	-	FBgn0027889	ball	5736.55	-0.310716	-0.307545	9.60398e-06	0.000127696	TRUE	FALSE	FALSE
chr3R	25983013	25995737	12725	+	FBgn0015269	Nf1	1811.86	-0.576193	-0.556438	9.7541e-06	0.000129514	TRUE	FALSE	FALSE
chr3L	7250640	7252598	1959	+	FBgn0263447	CR43470	40.4224	1.71772	1.30595	1.00249e-05	0.000132926	FALSE	TRUE	TRUE
chrX	16838173	16844433	6261	-	FBgn0024941	RSG7	42.7945	1.47459	1.19696	1.01433e-05	0.000134312	FALSE	TRUE	TRUE
chrX	7931745	7933351	1607	-	FBgn0029980	CG10778	576.44	0.580366	0.560055	1.03223e-05	0.000136495	TRUE	FALSE	TRUE
chrX	8269898	8271409	1512	-	FBgn0030028	Corp	1243.03	0.515153	0.500807	1.06686e-05	0.000140881	TRUE	FALSE	TRUE
chrX	2080610	2093948	13339	+	FBgn0040395	Unc-76	237.079	0.640512	0.613346	1.07195e-05	0.00014136	TRUE	FALSE	TRUE
chr3R	7537842	7541279	3438	+	FBgn0267803	CR46128	84.3384	-1.01078	-0.91037	1.08528e-05	0.000142923	FALSE	TRUE	FALSE
chr2L	8384455	8388804	4350	+	FBgn0032036	CG13384	2169.67	-0.5187	-0.504032	1.0894e-05	0.00014327	TRUE	FALSE	FALSE
chrX	16455027	16533096	78070	-	FBgn0264255	para	27.3597	1.75602	1.32177	1.1081e-05	0.00014553	FALSE	TRUE	TRUE
chr3R	9586942	9589581	2640	+	FBgn0037718	P58IPK	348.641	-0.760926	-0.715725	1.1875e-05	0.000155747	TRUE	TRUE	FALSE
chr2L	1975463	1980755	5293	-	FBgn0031377	CG15356	195.301	0.648096	0.619675	1.21423e-05	0.000159036	TRUE	FALSE	TRUE
chrX	2617758	2619738	1981	-	FBgn0040334	Tsp3A	942.796	-0.497935	-0.48476	1.25065e-05	0.000163584	TRUE	FALSE	FALSE
chr2L	16342430	16352628	10199	-	FBgn0087041	CG42231	1188.44	0.379849	0.373925	1.26805e-05	0.000165636	FALSE	FALSE	TRUE
chr3R	31772219	31775163	2945	+	FBgn0039875	sip3	1638.12	0.938359	0.855066	1.37036e-05	0.000178758	TRUE	TRUE	TRUE
chr4	44774	46074	1301	+	FBgn0265633	CR44440	98.8116	-1.23296	-1.05479	1.41705e-05	0.000184599	FALSE	TRUE	FALSE
chr3R	22382035	22386548	4514	+	FBgn0263048	CG43343	1759.55	-0.399723	-0.392754	1.42611e-05	0.000185528	TRUE	FALSE	FALSE
chr2R	12259409	12260813	1405	+	FBgn0264501	CR43900	87.1144	1.07486	0.95243	1.43034e-05	0.000185829	TRUE	TRUE	TRUE
chr3R	18192494	18199595	7102	-	FBgn0011481	Ssdp	16645.6	0.408805	0.401348	1.43703e-05	0.000186447	TRUE	FALSE	TRUE
chr3R	8562828	8563798	971	-	FBgn0265318	CR44291	53.8959	1.34566	1.12078	1.48189e-05	0.000192009	TRUE	TRUE	TRUE
chr2L	11282090	11284335	2246	+	FBgn0020270	mre11	1561.21	-0.511149	-0.496661	1.50016e-05	0.000194116	TRUE	FALSE	FALSE
chr3R	13409543	13415286	5744	-	FBgn0041711	yellow-e	72.6497	-1.10953	-0.975151	1.52704e-05	0.00019733	FALSE	TRUE	FALSE
chr2L	5054579	5055016	438	-	FBgn0031677	CG14036	164.17	-0.889735	-0.817252	1.54729e-05	0.00019968	TRUE	TRUE	FALSE
chr2R	8893613	8898798	5186	+	FBgn0033339	Sec31	1100.05	-0.612991	-0.588221	1.56023e-05	0.000201081	TRUE	FALSE	FALSE
chr3L	8176135	8178429	2295	-	FBgn0020392	Nmt	4026.17	-0.513831	-0.49903	1.5926e-05	0.000204978	TRUE	FALSE	FALSE
chr3R	15838146	15839515	1370	-	FBgn0038371	Pbp45	132.597	0.918189	0.838481	1.63849e-05	0.000210155	TRUE	TRUE	TRUE
chr2L	12403270	12423439	20170	-	FBgn0043841	vir-1	212.739	0.724915	0.684371	1.64377e-05	0.000210155	TRUE	FALSE	TRUE
chr2L	21418835	21419167	333	+	FBgn0053802	His-Psi:CR33802	6.22159	6.03027	1.35632	1.64486e-05	0.000210155	FALSE	TRUE	TRUE
chr2L	21438893	21439225	333	+	FBgn0053811	His-Psi:CR33811	6.22159	6.03027	1.35632	1.64486e-05	0.000210155	FALSE	TRUE	TRUE
chr2R	4130974	4133484	2511	+	FBgn0262115	CG17683	6126.13	-0.365376	-0.359959	1.64553e-05	0.000210155	TRUE	FALSE	FALSE
chr3L	5776324	5777333	1010	-	FBgn0052418	vito	933.68	0.440638	0.431203	1.64589e-05	0.000210155	TRUE	FALSE	TRUE
chrX	3507245	3571649	64405	-	FBgn0052791	DIP-alpha	184.652	0.70346	0.666252	1.66418e-05	0.000212211	TRUE	FALSE	TRUE
chr3R	9505853	9510324	4472	-	FBgn0267790	rump	17769.8	-0.299346	-0.296342	1.70088e-05	0.000216604	FALSE	FALSE	FALSE
chrX	11931280	11985087	53808	-	FBgn0263111	cac	138.976	1.035	0.923022	1.70594e-05	0.000216962	TRUE	TRUE	TRUE
chrX	2724286	2726577	2292	+	FBgn0000927	fs(1)Ya	35.8856	-1.92798	-1.35856	1.72745e-05	0.000219409	TRUE	TRUE	FALSE
chr2R	24948645	24955677	7033	+	FBgn0035086	CG12851	20.4491	2.12764	1.41681	1.73617e-05	0.000220227	TRUE	TRUE	TRUE
chr3R	24918106	24922385	4280	+	FBgn0039249	CG11168	173.554	0.908045	0.830253	1.7808e-05	0.000225592	TRUE	TRUE	TRUE
chrX	15944897	15946249	1353	+	FBgn0030711	Rrp47	1839.79	0.666047	0.633961	1.85186e-05	0.000234164	TRUE	FALSE	TRUE
chr2R	20986833	20991171	4339	-	FBgn0034568	CG3216	58.7477	-1.06655	-0.944142	1.85332e-05	0.000234164	FALSE	TRUE	FALSE
chr3L	20005301	20024607	19307	+	FBgn0261574	kug	7960.41	0.734759	0.692079	1.87136e-05	0.000236134	TRUE	FALSE	TRUE
chrX	9571537	9579987	8451	-	FBgn0052699	LPCAT	1108.36	-0.42627	-0.417596	1.88964e-05	0.00023813	TRUE	FALSE	FALSE
chr3R	27695235	27696531	1297	+	FBgn0263025	CG43320	127.702	1.14246	0.994191	1.8939e-05	0.000238355	TRUE	TRUE	TRUE
chr2L	8464488	8466694	2207	+	FBgn0029173	fu2	728.056	0.876345	0.805461	1.92986e-05	0.000242565	TRUE	TRUE	TRUE
chr3L	12790192	12796084	5893	+	FBgn0261674	CG42709	2869.25	0.297412	0.294425	1.946e-05	0.000244275	TRUE	FALSE	TRUE
chr3L	3050323	3051765	1443	+	FBgn0052485	CG32485	54.47	1.1982	1.02904	1.95678e-05	0.000245309	TRUE	TRUE	TRUE
chr3L	7361639	7363598	1960	-	FBgn0267485	CR45835	14.0238	3.22769	1.53604	1.9598e-05	0.000245369	FALSE	TRUE	TRUE
chr3L	17465945	17466768	824	+	FBgn0036726	QIL1	2835.68	0.314601	0.311062	1.98574e-05	0.000248271	TRUE	FALSE	TRUE
chr2R	16868222	16869280	1059	+	FBgn0028737	Ef1beta	24879.9	-0.345856	-0.341164	1.98976e-05	0.000248271	TRUE	FALSE	FALSE
chrX	21317936	21319296	1361	-	FBgn0064116	CG33713	537.094	0.799088	0.744461	1.99327e-05	0.000248271	FALSE	TRUE	TRUE
chrX	21317936	21319296	1361	-	FBgn0064117	SLIRP1	537.094	0.799088	0.744461	1.99327e-05	0.000248271	FALSE	TRUE	TRUE
chr2R	18456602	18498026	41425	-	FBgn0028496	CG30116	5.57278	5.87182	1.3797	2.00598e-05	0.000249532	FALSE	TRUE	TRUE
chr2R	19396215	19396772	558	-	FBgn0034443	cer	535.253	-0.526259	-0.509996	2.01306e-05	0.000250091	TRUE	FALSE	FALSE
chr3L	6094987	6096517	1531	+	FBgn0061492	loj	1536.87	0.420139	0.411771	2.02513e-05	0.000251267	TRUE	FALSE	TRUE
chr2L	16715891	16719635	3745	+	FBgn0086907	Cyt-c-d	8.91501	5.56343	1.77949	2.02954e-05	0.000251491	FALSE	TRUE	TRUE
chr3R	22356685	22360711	4027	+	FBgn0038947	Sar1	1210.75	-0.409022	-0.401279	2.05367e-05	0.000254155	TRUE	FALSE	FALSE
chrX	316576	470726	154151	-	FBgn0052816	CG32816	224.669	1.98705	1.36026	2.06123e-05	0.000254764	TRUE	TRUE	TRUE
chr2L	12097838	12100839	3002	+	FBgn0032409	Ced-12	3942.01	0.34617	0.341441	2.09547e-05	0.000258183	TRUE	FALSE	TRUE
chr3R	25680845	25683780	2936	+	FBgn0039358	CG5028	1480.67	-0.430323	-0.421307	2.09673e-05	0.000258183	TRUE	FALSE	FALSE
chr3L	11163849	11164801	953	-	FBgn0264721	CR43989	41.8568	-1.39706	-1.14037	2.09692e-05	0.000258183	TRUE	TRUE	FALSE
chr3R	4638010	4641838	3829	-	FBgn0037261	CG9775	12401.2	-0.490901	-0.477588	2.10815e-05	0.000259235	TRUE	FALSE	FALSE
chr3R	31543032	31566165	23134	+	FBgn0039852	nyo	13.6766	-2.91399	-1.51762	2.11286e-05	0.000259483	FALSE	TRUE	FALSE
chr3R	22726967	22732362	5396	+	FBgn0266409	CG45049	3088.14	-0.387567	-0.380937	2.14248e-05	0.000262788	TRUE	FALSE	FALSE
chr2R	6986043	6988922	2880	+	FBgn0033122	CG17002	2011.85	0.593338	0.570064	2.15918e-05	0.000264499	TRUE	FALSE	TRUE
chrX	16445176	16446993	1818	-	FBgn0261609	eIF-2alpha	2686.59	-0.295744	-0.292767	2.20707e-05	0.000270024	TRUE	FALSE	FALSE
chr2L	4121702	4124153	2452	+	FBgn0014033	Sr-CI	45.3425	1.8045	1.30897	2.27361e-05	0.000277813	FALSE	TRUE	TRUE
chr2L	10227760	10231692	3933	-	FBgn0032197	CG5694	2781.35	0.545487	0.527191	2.27787e-05	0.000277981	TRUE	FALSE	TRUE
chr2L	10463340	10474349	11010	-	FBgn0051719	RluA-1	52.2295	-1.33065	-1.10242	2.34223e-05	0.000285475	FALSE	TRUE	FALSE
chrX	12760642	12763611	2970	-	FBgn0030420	CG12717	100.14	-1.00892	-0.901533	2.38299e-05	0.000290076	TRUE	TRUE	FALSE
chrX	15576986	15578171	1186	-	FBgn0030657	cerv	1058.13	-0.38263	-0.376172	2.39225e-05	0.000290836	TRUE	FALSE	FALSE
chr2R	23638377	23639094	718	-	FBgn0266646	CR45153	35.0808	1.43251	1.15648	2.41094e-05	0.00029274	FALSE	TRUE	TRUE
chr2R	8948113	8951086	2974	-	FBgn0033356	CG8229	990.278	-0.479413	-0.466822	2.41865e-05	0.000293307	TRUE	FALSE	FALSE
chrX	3945043	3948460	3418	+	FBgn0052783	CG32783	1098.66	0.48341	0.470483	2.44596e-05	0.000296247	FALSE	FALSE	TRUE
chr2L	7423820	7425932	2113	+	FBgn0264439	CR43857	24.7279	-1.73259	-1.28553	2.45724e-05	0.00029724	TRUE	TRUE	FALSE
chr3R	11958535	11960909	2375	+	FBgn0013276	Hsp70Ab	1901.56	-1.71192	-1.27001	2.50633e-05	0.000302798	TRUE	TRUE	FALSE
chr2L	19041862	19043614	1753	+	FBgn0002022	Catsup	3923.23	-0.277251	-0.274751	2.62696e-05	0.000316975	TRUE	FALSE	FALSE
chr3R	28992977	29020406	27430	-	FBgn0039620	wat	64.4063	-1.04552	-0.925645	2.67835e-05	0.000322773	FALSE	TRUE	FALSE
chr3L	22265806	22266679	874	-	FBgn0037156	CG11523	2569.55	0.401161	0.393637	2.7051e-05	0.00032559	TRUE	FALSE	TRUE
chr2L	2770135	2770904	770	+	FBgn0031459	CG2862	1955.18	-0.37654	-0.370293	2.746e-05	0.000330102	TRUE	FALSE	FALSE
chrX	9030205	9054575	24371	+	FBgn0259734	Nost	396.777	-0.821448	-0.760387	2.7718e-05	0.000332788	TRUE	TRUE	FALSE
chr2R	17478158	17482118	3961	+	FBgn0034225	veil	1199.32	-0.690996	-0.653793	2.78271e-05	0.000333683	FALSE	FALSE	FALSE
chr2L	12171204	12172586	1383	-	FBgn0032420	CG6583	1147.3	-0.472185	-0.459966	2.79043e-05	0.000334194	TRUE	FALSE	FALSE
chr3L	3806710	3809090	2381	+	FBgn0035462	IntS10	579.781	0.704162	0.664847	2.79735e-05	0.000334607	TRUE	FALSE	TRUE
chrX	14702358	14703654	1297	+	FBgn0262534	CG43088	15.6299	2.35458	1.44368	2.81859e-05	0.00033673	FALSE	TRUE	TRUE
chr2R	16589518	16594646	5129	-	FBgn0034142	CG8306	318.262	-0.578095	-0.55593	2.83134e-05	0.000337835	TRUE	FALSE	FALSE
chr2R	19357532	19363124	5593	+	FBgn0034436	CG11961	438.168	0.568255	0.547154	2.84601e-05	0.000339167	TRUE	FALSE	TRUE
chr3R	26717871	26719806	1936	+	FBgn0039450	CG5484	484.517	0.773677	0.722018	2.87575e-05	0.000342273	TRUE	TRUE	TRUE
chr3R	17070523	17072675	2153	-	FBgn0038473	Ns1	5730.88	0.30376	0.300444	2.87916e-05	0.000342273	TRUE	FALSE	TRUE
chr4	5829	11765	5937	-	FBgn0052011	CR32011	312.203	5.39647	0.781774	2.94455e-05	0.000349616	FALSE	TRUE	TRUE
chr2R	9823082	9827206	4125	-	FBgn0033447	dila	16.7955	-2.39039	-1.43837	2.95585e-05	0.000350526	FALSE	TRUE	FALSE
chr2L	2242378	2245274	2897	+	FBgn0264979	CG4267	61.747	-1.61218	-1.22856	3.0408e-05	0.000360157	TRUE	TRUE	FALSE
chr2L	1367996	1369050	1055	+	FBgn0031337	CG14346	29.7063	1.9757	1.34377	3.05314e-05	0.000361176	TRUE	TRUE	TRUE
chr3L	11176954	11197536	20583	-	FBgn0036144	GlcAT-P	261.283	-0.76259	-0.712751	3.06494e-05	0.000362128	TRUE	TRUE	FALSE
chr2L	2805261	2812376	7116	+	FBgn0031461	daw	32.0919	1.46613	1.16649	3.08383e-05	0.000363915	FALSE	TRUE	TRUE
chr2L	10408352	10410456	2105	+	FBgn0003942	RpS27A	45342.4	-0.328963	-0.324705	3.25064e-05	0.000383131	TRUE	FALSE	FALSE
chrX	18775228	18781345	6118	+	FBgn0030955	CG6891	127.682	-1.52747	-1.18975	3.26217e-05	0.000384022	FALSE	TRUE	FALSE
chr3R	5603236	5606543	3308	-	FBgn0261004	asl	5327.87	-0.353385	-0.348111	3.28167e-05	0.000385846	TRUE	FALSE	FALSE
chr3R	27938245	27942778	4534	+	FBgn0039560	BOD1	4553.53	-0.450022	-0.439207	3.35279e-05	0.000393728	TRUE	FALSE	FALSE
chr2R	17546406	17547462	1057	-	FBgn0010409	RpL18A	26429.9	-0.2829	-0.280162	3.48605e-05	0.00040888	TRUE	FALSE	FALSE
chrX	21049885	21053937	4053	-	FBgn0031149	CG1518	9616.74	0.4647	0.452756	3.49658e-05	0.000409617	TRUE	FALSE	TRUE
chr2L	3023226	3026439	3214	+	FBgn0031492	CG3542	4007.26	0.60948	0.582975	3.55926e-05	0.000416455	TRUE	FALSE	TRUE
chr2R	23890512	23893177	2666	+	FBgn0262619	DNA-ligI	935.914	-0.615289	-0.588027	3.56838e-05	0.000417017	TRUE	FALSE	FALSE
chrX	6823204	6824203	1000	+	FBgn0029907	Atx-1	1795.72	0.659493	0.626099	3.60108e-05	0.00042033	FALSE	FALSE	TRUE
chrX	2187820	2188919	1100	+	FBgn0024984	CG3457	1964.85	-0.386314	-0.37937	3.61523e-05	0.000421471	TRUE	FALSE	FALSE
chr3R	27696466	27700110	3645	-	FBgn0086346	ALiX	2866.44	0.714602	0.672483	3.62888e-05	0.000422552	TRUE	FALSE	TRUE
chr3R	13782288	13785676	3389	+	FBgn0000454	Dip-B	172.35	-0.720445	-0.67732	3.64305e-05	0.000423691	TRUE	FALSE	FALSE
chr2L	19322938	19326106	3169	+	FBgn0267264	CR45700	130.748	-0.944757	-0.851255	3.68118e-05	0.000427611	FALSE	TRUE	FALSE
chrX	21319791	21324009	4219	-	FBgn0029067	Dd	5719.52	0.66947	0.634497	3.71345e-05	0.000430841	TRUE	FALSE	TRUE
chr3R	31846987	32015520	168534	-	FBgn0011224	heph	11866	-0.538782	-0.52019	3.75021e-05	0.000434583	TRUE	FALSE	FALSE
chr2L	5029609	5037279	7671	+	FBgn0000299	Col4a1	23.1836	-2.34433	-1.40283	3.79198e-05	0.000438896	FALSE	TRUE	FALSE
chr2R	23542510	23543885	1376	+	FBgn0041234	Gr59f	72.8488	1.21576	1.02833	3.88988e-05	0.000449688	FALSE	TRUE	TRUE
chr3L	321233	324720	3488	-	FBgn0052344	CG32344	3525.05	0.348789	0.343608	3.97808e-05	0.000459335	TRUE	FALSE	TRUE
chr3L	11646234	11648474	2241	-	FBgn0036187	RIOK1	1325.26	1.19095	1.01266	4.00094e-05	0.000461423	TRUE	TRUE	TRUE
chr2R	21973122	21976386	3265	+	FBgn0034674	CG9304	1812.5	0.609882	0.582881	4.13996e-05	0.000476886	TRUE	FALSE	TRUE
chr2L	15274181	15275091	911	-	FBgn0086691	UK114	694.097	-0.637215	-0.606553	4.14905e-05	0.000477364	TRUE	FALSE	FALSE
chr3R	22487039	22488110	1072	+	FBgn0038976	Pfdn5	2533.79	0.304392	0.300916	4.18594e-05	0.000481034	TRUE	FALSE	TRUE
chr3R	18674626	18677539	2914	-	FBgn0038639	CG7705	2355.16	0.630079	0.600353	4.21327e-05	0.000483599	TRUE	FALSE	TRUE
chr2R	21617061	21619079	2019	-	FBgn0000326	clt	1565.79	0.340444	0.335593	4.22345e-05	0.000484192	TRUE	FALSE	TRUE
chr2R	14875829	14877654	1826	+	FBgn0033978	Cyp6a23	44.3491	-1.64102	-1.22927	4.22864e-05	0.000484211	TRUE	TRUE	FALSE
chr2L	418434	419652	1219	-	FBgn0031252	CG13690	2451.64	0.350934	0.345622	4.24188e-05	0.000485153	TRUE	FALSE	TRUE
chrX	16307032	16308687	1656	+	FBgn0267041	CR45485	70.9744	1.12234	0.970431	4.26081e-05	0.000486741	TRUE	TRUE	TRUE
chr2R	18294759	18295658	900	+	FBgn0034322	CG18536	24.6649	1.8594	1.30592	4.28811e-05	0.00048928	TRUE	TRUE	TRUE
chr2R	20606881	20618217	11337	-	FBgn0050147	Hil	75.603	1.02415	0.905308	4.3042e-05	0.000490537	TRUE	TRUE	TRUE
chr2L	19796365	19958424	162060	+	FBgn0263873	sick	1003	0.526794	0.509108	4.35061e-05	0.000495241	FALSE	FALSE	TRUE
chr3R	25347431	25473058	125628	-	FBgn0004509	Fur1	3287.33	0.421505	0.412322	4.4097e-05	0.000501376	TRUE	FALSE	TRUE
chr2L	7098188	7157695	59508	-	FBgn0085407	Pvf3	149.229	-0.932211	-0.840494	4.45304e-05	0.000505708	FALSE	TRUE	FALSE
chr3L	13906897	13925335	18439	-	FBgn0026376	Rgl	3690.39	0.465545	0.453188	4.53235e-05	0.000514111	TRUE	FALSE	TRUE
chrX	3172268	3173140	873	-	FBgn0028746	CG18508	613.112	0.670822	0.63486	4.59974e-05	0.000521142	TRUE	FALSE	TRUE
chrX	7736893	7739978	3086	+	FBgn0016041	Tom40	3597.1	0.757297	0.706237	4.61759e-05	0.000522551	TRUE	TRUE	TRUE
chr2R	9400531	9413463	12933	-	FBgn0016078	wun	508.386	-0.505638	-0.489843	4.66572e-05	0.00052738	TRUE	FALSE	FALSE
chr3R	16338943	16341988	3046	-	FBgn0283477	SF2	16882.1	-0.373088	-0.366644	4.68174e-05	0.000528571	FALSE	FALSE	FALSE
chr2R	15144968	15145519	552	-	FBgn0262954	Rpb12	1275.03	0.460576	0.4485	4.8781e-05	0.000550096	TRUE	FALSE	TRUE
chr3R	16613398	16614391	994	-	FBgn0022344	CG10340	22.8566	-1.63015	-1.22349	4.89299e-05	0.000551132	TRUE	TRUE	FALSE
chr3R	19403455	19406294	2840	+	FBgn0038704	CG5316	2911.17	-0.403814	-0.395628	4.89869e-05	0.000551132	TRUE	FALSE	FALSE
chr3R	7247090	7248140	1051	+	FBgn0037490	CG10053	542.276	0.508325	0.492167	4.91961e-05	0.000552841	TRUE	FALSE	TRUE
chr2R	16324813	16336637	11825	-	FBgn0262511	Vha44	1477.58	-0.322636	-0.318426	4.94031e-05	0.000554522	TRUE	FALSE	FALSE
chr2R	17789679	17792448	2770	+	FBgn0028744	CG5033	8437.31	0.282156	0.279328	4.98729e-05	0.000559144	TRUE	FALSE	TRUE
chr2L	2130813	2137296	6484	+	FBgn0004507	GlyP	1171.5	1.41324	1.1262	5.02202e-05	0.000562385	TRUE	TRUE	TRUE
chr3R	11820381	11822493	2113	-	FBgn0037955	CG6950	111.227	0.789948	0.731701	5.18898e-05	0.000580409	TRUE	TRUE	TRUE
chr2L	7408533	7409809	1277	-	FBgn0031909	CG5181	2220	-0.411824	-0.403074	5.2578e-05	0.000587425	TRUE	FALSE	FALSE
chr2R	7665828	7667343	1516	+	FBgn0033205	CG2064	85.3339	-0.972744	-0.86761	5.32737e-05	0.000594144	TRUE	TRUE	FALSE
chr3R	31214776	31215942	1167	-	FBgn0039829	CG15561	837.632	0.396317	0.388499	5.33025e-05	0.000594144	TRUE	FALSE	TRUE
chr3L	9475493	9476965	1473	-	FBgn0011327	Uch-L5	9114.86	-0.306369	-0.302725	5.36855e-05	0.00059719	TRUE	FALSE	FALSE
chr2R	7590119	7595242	5124	+	FBgn0261385	scra	7638.71	0.552359	0.531559	5.36995e-05	0.00059719	TRUE	FALSE	TRUE
chr2L	10254610	10255891	1282	-	FBgn0032200	CG5676	4154.21	-0.362007	-0.356005	5.50179e-05	0.000611148	TRUE	FALSE	FALSE
chr3R	10761310	10766756	5447	+	FBgn0037831	Cap-H2	1184.04	0.378878	0.372011	5.50922e-05	0.000611271	TRUE	FALSE	TRUE
chr2R	4322295	4471060	148766	-	FBgn0260798	Gprk1	7655.58	0.357085	0.351321	5.5178e-05	0.000611519	TRUE	FALSE	TRUE
chrX	9270434	9272960	2527	-	FBgn0030121	Cfp1	907.22	-0.468636	-0.455731	5.58785e-05	0.000618573	TRUE	FALSE	FALSE
chrX	13593474	13602578	9105	-	FBgn0004169	up	25.321	1.78531	1.26893	5.59603e-05	0.000618769	FALSE	TRUE	TRUE
chr2R	6807626	6809172	1547	+	FBgn0014028	SdhB	2443.04	0.407857	0.399294	5.62424e-05	0.000621176	TRUE	FALSE	TRUE
chr3L	12534590	12535513	924	+	FBgn0036300	Pmm2	50.4379	-1.28465	-1.05902	5.73537e-05	0.000632726	TRUE	TRUE	FALSE
chrX	656114	657899	1786	+	FBgn0025637	SkpA	16121.2	-0.291579	-0.288407	5.77441e-05	0.000636305	TRUE	FALSE	FALSE
chr2L	17497994	17498821	828	-	FBgn0032645	CG15142	57.2123	1.0665	0.929773	5.79533e-05	0.000637883	TRUE	TRUE	TRUE
chr2R	25032377	25040377	8001	+	FBgn0035092	Nplp1	19.9232	-1.92389	-1.30804	5.8301e-05	0.000640979	FALSE	TRUE	FALSE
chr2R	16016042	16017154	1113	-	FBgn0034066	CG8397	2827.07	0.315203	0.311197	5.85136e-05	0.000642585	TRUE	FALSE	TRUE
chr3L	10663376	10664435	1060	+	FBgn0052068	Adi1	834.363	-0.414932	-0.405872	5.86126e-05	0.00064294	TRUE	FALSE	FALSE
chr3R	10870906	10872381	1476	-	FBgn0011768	Fdh	1988.25	0.377997	0.371118	5.92848e-05	0.00064952	TRUE	FALSE	TRUE
chr4	308093	310822	2730	+	FBgn0026777	Rad23	11912.5	0.484838	0.470487	5.9347e-05	0.00064952	TRUE	FALSE	TRUE
chr3R	25491460	25493262	1803	+	FBgn0039341	CG5112	1119.59	-0.660916	-0.625432	5.9959e-05	0.000655475	TRUE	FALSE	FALSE
chrX	10744508	10745250	743	+	FBgn0265987	CR44766	111.195	0.810381	0.746532	6.04435e-05	0.000660024	TRUE	TRUE	TRUE
chrX	15081367	15082369	1003	+	FBgn0053177	CG33177	10.6784	2.95428	1.46181	6.15238e-05	0.000671061	TRUE	TRUE	TRUE
chr2L	5824004	5856767	32764	+	FBgn0085410	TrissinR	44.2628	-1.21699	-1.0209	6.1624e-05	0.000671395	FALSE	TRUE	FALSE
chr2L	8374461	8375549	1089	+	FBgn0032030	Wdr82	1989.19	0.47729	0.463516	6.21027e-05	0.000675313	TRUE	FALSE	TRUE
chr2R	6992676	7004259	11584	+	FBgn0029508	Tsp42Ea	21.4497	-2.00447	-1.32244	6.21235e-05	0.000675313	FALSE	TRUE	FALSE
chrX	9070318	9078499	8182	-	FBgn0265413	CG44325	14.1255	2.77697	1.42586	6.28673e-05	0.000681968	TRUE	TRUE	TRUE
chr3R	4485008	4487677	2670	+	FBgn0037255	Fip1	7467.84	0.255043	0.252894	6.2877e-05	0.000681968	TRUE	FALSE	TRUE
chr3L	13023352	13024762	1411	+	FBgn0260441	RpS12	20152.6	-0.356857	-0.351013	6.32185e-05	0.000684902	TRUE	FALSE	FALSE
chrX	6261169	6262119	951	+	FBgn0029853	CG3781	148.429	-0.991977	-0.878777	6.33499e-05	0.000685557	FALSE	TRUE	FALSE
chr3R	8676915	8678955	2041	+	FBgn0037611	CG11755	492.681	-0.669618	-0.632455	6.45568e-05	0.000697835	TRUE	FALSE	FALSE
chr2R	24052917	24057137	4221	-	FBgn0034965	ppk29	50.9118	-1.17124	-0.992828	6.46686e-05	0.000698261	TRUE	TRUE	FALSE
chr3R	22019505	22023335	3831	-	FBgn0019960	Mitofilin	2132.6	0.458051	0.445786	6.48197e-05	0.000698778	TRUE	FALSE	TRUE
chr3L	13009399	13011685	2287	-	FBgn0036332	CG11261	1293.12	-0.5233	-0.505163	6.48995e-05	0.000698778	TRUE	FALSE	FALSE
chr3R	10887345	10889588	2244	-	FBgn0042094	Adk3	43.602	1.22258	1.02241	6.49509e-05	0.000698778	TRUE	TRUE	TRUE
chrX	6771225	6773039	1815	+	FBgn0029502	COQ7	153.177	-0.649481	-0.615451	6.5006e-05	0.000698778	TRUE	FALSE	FALSE
chr2L	5981764	5985909	4146	+	FBgn0001942	eIF-4a	59442.4	-0.247854	-0.24587	6.5599e-05	0.000704369	TRUE	FALSE	FALSE
chr2R	23072909	23074725	1817	-	FBgn0003062	Fib	5487.27	0.325508	0.321033	6.66467e-05	0.000714823	TRUE	FALSE	TRUE
chr2R	18878391	18959500	81110	+	FBgn0034408	sano	46.5255	-1.1251	-0.964708	6.76132e-05	0.000724384	FALSE	TRUE	FALSE
chr4	558016	567257	9242	+	FBgn0022361	Pur-alpha	1666.26	-0.399631	-0.391375	6.8854e-05	0.00073686	TRUE	FALSE	FALSE
chr3R	26023821	26024579	759	-	FBgn0002629	E(spl)m4-BFM	1159.69	-0.561395	-0.53894	6.91081e-05	0.00073876	TRUE	FALSE	FALSE
chr2L	2968293	2969638	1346	-	FBgn0024920	Ts	569.854	0.620154	0.590153	6.95596e-05	0.000742764	TRUE	FALSE	TRUE
chr3L	836667	837821	1155	-	FBgn0035164	CG13901	982.403	0.406856	0.398122	7.10169e-05	0.000757488	TRUE	FALSE	TRUE
chr2L	21158847	21160903	2057	+	FBgn0032923	CG9248	1834.41	-0.432633	-0.422151	7.15008e-05	0.000761192	TRUE	FALSE	FALSE
chr2R	23705439	23709792	4354	-	FBgn0011297	l(2)not	358.746	-0.652613	-0.617687	7.1522e-05	0.000761192	TRUE	FALSE	FALSE
chrX	8094250	8102095	7846	-	FBgn0029997	CG2258	979.483	1.1543	0.98065	7.21219e-05	0.000766733	TRUE	TRUE	TRUE
chr2L	5100877	5207002	106126	+	FBgn0261836	Msp300	2057.86	-0.368117	-0.361604	7.27587e-05	0.000772586	TRUE	FALSE	FALSE
chr3R	22464985	22465938	954	+	FBgn0038972	CG7054	1230.05	-0.379504	-0.372371	7.28326e-05	0.000772586	TRUE	FALSE	FALSE
chr2R	25012062	25031737	19676	+	FBgn0004055	uzip	1058.47	0.437793	0.426912	7.29386e-05	0.00077286	TRUE	FALSE	TRUE
chrX	21205310	21281171	75862	-	FBgn0052521	CG32521	2266.66	0.291242	0.287993	7.30938e-05	0.000773656	TRUE	FALSE	TRUE
chr3R	25291370	25292977	1608	-	FBgn0051098	CG31098	520.799	-0.539278	-0.519167	7.40724e-05	0.000783155	TRUE	FALSE	FALSE
chrX	14836725	14837330	606	+	FBgn0030583	CG14410	41.7765	1.18181	0.996984	7.41853e-05	0.000783491	TRUE	TRUE	TRUE
chr2L	6684842	6686712	1871	-	FBgn0031849	CG11327	37.6798	1.38259	1.10152	7.52218e-05	0.000793569	FALSE	TRUE	TRUE
chr3R	4197206	4204572	7367	+	FBgn0037215	beta-Man	1003.75	-0.510222	-0.493085	7.5678e-05	0.00079751	TRUE	FALSE	FALSE
chr3L	20497323	20514107	16785	+	FBgn0052425	CG32425	2688.29	0.998023	0.880765	7.58594e-05	0.000798551	TRUE	TRUE	TRUE
chrX	8437057	8441264	4208	+	FBgn0030038	CG1440	13860.3	-0.264836	-0.262376	7.62546e-05	0.000801836	TRUE	FALSE	FALSE
chr2L	5009931	5010834	904	-	FBgn0031668	CG31917	1031.73	-0.352899	-0.347108	7.73738e-05	0.000811836	FALSE	FALSE	FALSE
chr2L	5009931	5010834	904	-	FBgn0265968	Tfb5	1031.73	-0.352899	-0.347108	7.73738e-05	0.000811836	FALSE	FALSE	FALSE
chrX	803424	804921	1498	-	FBgn0026874	CG13358	40.9071	-1.56177	-1.17733	7.78889e-05	0.000816354	FALSE	TRUE	FALSE
chr2L	2580292	2581423	1132	+	FBgn0031437	Arpc5	1535.82	0.383142	0.375735	7.89816e-05	0.000826908	TRUE	FALSE	TRUE
chr3R	18271189	18274446	3258	-	FBgn0038593	Vps39	2521.54	-0.503517	-0.486894	8.09585e-05	0.000846688	TRUE	FALSE	FALSE
chr2R	18757074	18761082	4009	-	FBgn0259682	Jabba	215.244	0.635035	0.602224	8.30698e-05	0.000867131	TRUE	FALSE	TRUE
chrX	124370	126714	2345	-	FBgn0025837	CG17636	10.963	2.86066	1.43167	8.30929e-05	0.000867131	FALSE	TRUE	TRUE
chr3L	20816118	20836048	19931	+	FBgn0259243	Pka-R1	3114.14	0.3898	0.381955	8.36e-05	0.00087148	TRUE	FALSE	TRUE
chr2R	12757546	12759724	2179	+	FBgn0020930	Dgkepsilon	755.865	-0.473378	-0.459443	8.41011e-05	0.000875758	TRUE	FALSE	FALSE
chr3R	20948714	20976239	27526	+	FBgn0002921	Atpalpha	1451.08	-0.579611	-0.554408	8.44297e-05	0.000878233	TRUE	FALSE	FALSE
chr3R	4393350	4394493	1144	+	FBgn0267814	CR46139	4.60566	5.59758	1.17549	8.72099e-05	0.000906176	FALSE	TRUE	TRUE
chr2L	6456052	6459008	2957	+	FBgn0031815	frj	319.992	-0.651207	-0.615684	8.74453e-05	0.000907644	TRUE	FALSE	FALSE
chr2R	20242752	20245388	2637	-	FBgn0034488	CG11208	2230.49	-0.534422	-0.514439	8.76519e-05	0.000908812	TRUE	FALSE	FALSE
chr3L	1329949	1331631	1683	+	FBgn0011361	ND-ACP	991.358	-0.334618	-0.329598	8.77574e-05	0.00090893	TRUE	FALSE	FALSE
chr2L	8517411	8519176	1766	+	FBgn0032054	Uba4	696.563	0.505303	0.488344	8.80314e-05	0.000909992	TRUE	FALSE	TRUE
chr3L	7979046	8054147	75102	+	FBgn0011817	nmo	13530.6	0.278776	0.275859	8.80486e-05	0.000909992	TRUE	FALSE	TRUE
chrX	16655359	16668712	13354	+	FBgn0003189	r	1172.93	0.569904	0.545782	8.8676e-05	0.000914881	TRUE	FALSE	TRUE
chr3R	8735879	8747675	11797	-	FBgn0037623	CG9801	184.403	-0.650843	-0.615317	8.87111e-05	0.000914881	TRUE	FALSE	FALSE
chrX	13370606	13380160	9555	+	FBgn0030478	CG1640	90.5872	-0.785098	-0.72429	8.92094e-05	0.000919038	TRUE	TRUE	FALSE
chr3R	18252843	18255487	2645	-	FBgn0263757	Rpb4	1208.56	0.417731	0.408028	8.94322e-05	0.00092035	FALSE	FALSE	TRUE
chr2R	11301916	11305607	3692	+	FBgn0033615	CG7741	1710.3	0.326592	0.321895	9.21742e-05	0.000947559	TRUE	FALSE	TRUE
chr3L	19927194	19928508	1315	-	FBgn0036920	CG8004	2022.89	0.390512	0.382522	9.25156e-05	0.000950057	TRUE	FALSE	TRUE
chrX	7934898	7935792	895	+	FBgn0004404	RpS14b	6748.94	-0.366052	-0.359431	9.55913e-05	0.000980598	TRUE	FALSE	FALSE
chr2R	19826578	19832973	6396	+	FBgn0034476	Toll-7	39.8555	-1.24428	-1.02629	9.57383e-05	0.000981063	FALSE	TRUE	FALSE
chr2R	7466879	7477162	10284	-	FBgn0010548	Aldh-III	2391.07	-0.309101	-0.305081	9.84031e-05	0.0010073	TRUE	FALSE	FALSE
chr2R	9605988	9607184	1197	+	FBgn0050000	GstT1	1870.53	0.498107	0.481609	9.9398e-05	0.00101641	TRUE	FALSE	TRUE
chrX	16721183	16726948	5766	+	FBgn0052572	CG32572	5.22609	5.78034	1.0843	9.96309e-05	0.00101771	FALSE	TRUE	TRUE
chr2R	19979242	19984895	5654	+	FBgn0034479	CG8654	1907.53	-0.593152	-0.565598	0.000101322	0.00103389	FALSE	FALSE	FALSE
chr3R	30387804	30390584	2781	+	FBgn0015221	Fer2LCH	12664.8	-0.23846	-0.236595	0.000102071	0.00104043	TRUE	FALSE	FALSE
chr2R	9846636	9847836	1201	-	FBgn0023175	Prosalpha7	9473.59	0.38776	0.379835	0.000103119	0.00105001	TRUE	FALSE	TRUE
chr3L	6790158	6794941	4784	+	FBgn0086680	vvl	127.072	-0.893487	-0.804151	0.00010495	0.00106752	FALSE	TRUE	FALSE
chr2L	19774874	19791882	17009	-	FBgn0032821	CdGAPr	2004.63	0.534825	0.514358	0.000105401	0.00107098	TRUE	FALSE	TRUE
chr3L	12521129	12524014	2886	-	FBgn0020388	Gcn5	4861.51	0.339518	0.334159	0.000105542	0.00107129	TRUE	FALSE	TRUE
chr2R	23905175	23907294	2120	-	FBgn0015268	Nap1	6960.47	-0.396395	-0.387912	0.000105664	0.00107139	TRUE	FALSE	FALSE
chr3L	3197045	3197631	587	-	FBgn0035415	CG14966	641.064	-0.517287	-0.498697	0.000105774	0.00107139	TRUE	FALSE	FALSE
chr3R	11750931	11764457	13527	-	FBgn0017581	Lk6	24469.9	-0.471556	-0.457385	0.000106624	0.00107887	TRUE	FALSE	FALSE
chrX	11864651	11868893	4243	-	FBgn0030344	CG2025	1914.99	0.640266	0.605659	0.000107212	0.00108369	TRUE	FALSE	TRUE
chr3R	13260356	13262227	1872	+	FBgn0040551	CG11686	84.2871	0.995311	0.874695	0.000107554	0.001086	TRUE	TRUE	TRUE
chr3L	11252307	11256172	3866	+	FBgn0041094	scyl	17085	0.333416	0.328316	0.000109011	0.00109956	TRUE	FALSE	TRUE
chrX	6653113	6654248	1136	-	FBgn0029882	CG3226	1467.29	0.313171	0.308932	0.000110003	0.00110841	TRUE	FALSE	TRUE
chr3L	6955991	6957440	1450	+	FBgn0035721	CG9948	822.502	0.457908	0.444855	0.000110515	0.00111241	TRUE	FALSE	TRUE
chr2R	13215659	13219247	3589	-	FBgn0033809	CG4630	121.943	-0.845136	-0.768191	0.000112356	0.00112976	FALSE	TRUE	FALSE
chr3R	12219881	12221464	1584	-	FBgn0037999	CG4860	189.205	-0.865945	-0.783614	0.00011262	0.00113124	TRUE	TRUE	FALSE
chr3L	21136447	21171930	35484	-	FBgn0024150	Ac78C	8505.58	-0.427033	-0.416378	0.000112812	0.00113199	TRUE	FALSE	FALSE
chr3R	16349404	16350801	1398	+	FBgn0027095	Manf	1918.53	0.391517	0.383265	0.000113609	0.0011388	TRUE	FALSE	TRUE
chr2L	11151506	11155721	4216	-	FBgn0032350	CG6287	113.666	-1.02993	-0.89647	0.000113927	0.00114081	TRUE	TRUE	FALSE
chr3R	24877045	24878827	1783	+	FBgn0043799	CG31381	440.628	0.454808	0.441959	0.000114137	0.00114172	TRUE	FALSE	TRUE
chr3L	15560726	15563065	2340	-	FBgn0036509	CG7739	3911.74	0.375614	0.36831	0.000114395	0.00114312	TRUE	FALSE	TRUE
chr2R	8626181	8627611	1431	-	FBgn0033315	beta3GalTII	329.241	-0.562009	-0.538095	0.000114745	0.00114543	TRUE	FALSE	FALSE
chrX	14686038	14749376	63339	-	FBgn0015774	NetB	301.063	-0.558888	-0.535345	0.000115616	0.00115294	FALSE	FALSE	FALSE
chr2L	2954762	2968434	13673	+	FBgn0010263	Rbp9	88.3252	1.05688	0.913752	0.000116181	0.00115737	TRUE	TRUE	TRUE
chrX	990518	991184	667	+	FBgn0042146	CG18823	7.94503	3.8949	1.51499	0.000116389	0.00115825	FALSE	TRUE	TRUE
chr2L	583540	594685	11146	-	FBgn0010323	Gsc	210.256	-0.721707	-0.672147	0.000119684	0.00118981	FALSE	FALSE	FALSE
chr3R	26041736	26049911	8176	+	FBgn0001139	gro	19836.9	0.296467	0.292822	0.000121325	0.00120489	TRUE	FALSE	TRUE
chrX	2948034	2949120	1087	+	FBgn0029648	CG3603	8.31112	-4.02066	-1.44408	0.000122336	0.00121368	TRUE	TRUE	FALSE
chr3L	4242734	4246233	3500	+	FBgn0011692	pav	3889.93	0.283694	0.280488	0.000124033	0.00122925	TRUE	FALSE	TRUE
chr2R	8114286	8123001	8716	-	FBgn0050372	Asap	5652.96	-0.606419	-0.576298	0.000124541	0.00123302	TRUE	FALSE	FALSE
chr2L	8305586	8306741	1156	+	FBgn0032014	CG7840	7718.82	0.398495	0.389684	0.000126541	0.00125154	TRUE	FALSE	TRUE
chrX	15293031	15297169	4139	+	FBgn0030625	CG5877	1483.42	0.469741	0.45542	0.00012757	0.00126042	TRUE	FALSE	TRUE
chr2L	19435850	19442727	6878	-	FBgn0032783	CG10237	282.964	-1.05404	-0.909905	0.000127704	0.00126046	TRUE	TRUE	FALSE
chr3L	434083	540614	106532	-	FBgn0001316	klar	3506.79	0.654116	0.616495	0.000128179	0.00126385	TRUE	FALSE	TRUE
chr2R	22847832	22853827	5996	-	FBgn0034786	CG13531	677.917	0.558643	0.534794	0.000129661	0.00127716	TRUE	FALSE	TRUE
chr4	1126602	1137919	11318	+	FBgn0039927	CG11155	81.299	-0.841381	-0.764094	0.000130942	0.00128808	TRUE	TRUE	FALSE
chr2L	7384486	7388253	3768	-	FBgn0031904	CG5149	858.79	0.966933	0.852874	0.000131155	0.00128808	TRUE	TRUE	TRUE
chr3L	19538425	19544172	5748	-	FBgn0036882	CG9279	720.575	-0.610983	-0.58	0.000131296	0.00128808	FALSE	FALSE	FALSE
chr3R	15823019	15832632	9614	-	FBgn0003227	rec	189.414	-0.862343	-0.779316	0.000131369	0.00128808	TRUE	TRUE	FALSE
chr2R	17792870	17800677	7808	+	FBgn0028743	Dhit	455.154	0.811336	0.741543	0.000131437	0.00128808	TRUE	TRUE	TRUE
chr3R	6658806	6660100	1295	-	FBgn0024912	agt	672.544	-0.53594	-0.514756	0.000132314	0.00129536	TRUE	FALSE	FALSE
chr3L	13356376	13357223	848	+	FBgn0040813	Nplp2	110.323	1.16862	0.976548	0.000132532	0.00129618	FALSE	TRUE	TRUE
chr3L	11820338	11822275	1938	-	FBgn0036212	CG11597	173.434	-0.748031	-0.69251	0.000132794	0.00129743	FALSE	FALSE	FALSE
chr2R	14882118	14884046	1929	+	FBgn0033980	Cyp6a20	76.5324	0.965634	0.852199	0.000133002	0.00129814	FALSE	TRUE	TRUE
chr3R	26470078	26535217	65140	-	FBgn0039431	plum	105.272	0.939409	0.833789	0.000133979	0.00130636	TRUE	TRUE	TRUE
chr3R	23733324	23750992	17669	+	FBgn0263782	Hmgcr	351.857	0.495761	0.47887	0.000135198	0.00131691	TRUE	FALSE	TRUE
chr2R	9541947	9548135	6189	-	FBgn0033421	CG1888	812.319	-0.45412	-0.44105	0.000135623	0.00131973	TRUE	FALSE	FALSE
chrX	3704610	3719635	15026	-	FBgn0015286	Rala	1725.29	0.540238	0.518448	0.00013755	0.00133713	TRUE	FALSE	TRUE
chr3R	17801542	17803260	1719	-	FBgn0038548	CG17806	323.389	0.763053	0.704078	0.000138008	0.00134023	TRUE	TRUE	TRUE
chrX	13812971	13822307	9337	-	FBgn0030529	Clic	2210.17	0.394371	0.385726	0.000138214	0.00134089	TRUE	FALSE	TRUE
chr2L	19043535	19045148	1614	-	FBgn0032744	Ttc19	430.596	-0.566031	-0.541038	0.000138895	0.00134614	TRUE	FALSE	FALSE
chr2L	10733293	10736071	2779	-	FBgn0027868	Nup107	1710.07	-0.409392	-0.399731	0.000139656	0.00135215	TRUE	FALSE	FALSE
chr3R	9559760	9561533	1774	+	FBgn0027950	MBD-like	1930.4	0.495389	0.478457	0.000139798	0.00135217	TRUE	FALSE	TRUE
chrX	5493014	5496052	3039	-	FBgn0029769	frma	56.5429	-1.10037	-0.936893	0.000140281	0.00135548	FALSE	TRUE	FALSE
chr3L	5659700	5662247	2548	-	FBgn0035627	Sse	649.642	0.402444	0.393244	0.000140818	0.00135878	TRUE	FALSE	TRUE
chr3L	216625	218058	1434	+	FBgn0063923	Kaz1-ORFB	35.9394	1.2754	1.03404	0.000140903	0.00135878	TRUE	TRUE	TRUE
chrX	2074795	2075900	1106	-	FBgn0025629	CG4045	514.6	-0.623286	-0.59016	0.000141701	0.00136511	TRUE	FALSE	FALSE
chr3R	25302464	25303986	1523	+	FBgn0051370	CG31370	19.6486	-1.69608	-1.20219	0.000145873	0.00140354	TRUE	TRUE	FALSE
chr2L	6179133	6211114	31982	+	FBgn0085409	smal	147.872	0.85725	0.774748	0.000145981	0.00140354	FALSE	TRUE	TRUE
chr3L	8131429	8137498	6070	-	FBgn0035842	CG7504	1189.59	0.359808	0.353174	0.000146765	0.00140968	TRUE	FALSE	TRUE
chrX	21358286	21361688	3403	+	FBgn0011710	2001-09-01	12032.6	0.245901	0.243755	0.000149859	0.00143796	TRUE	FALSE	TRUE
chr2R	19229063	19243751	14689	+	FBgn0010434	cora	110.334	-1.03691	-0.896741	0.000150252	0.0014403	TRUE	TRUE	FALSE
chr2L	6632798	6649114	16317	-	FBgn0051635	CG31635	1974.65	0.454284	0.440995	0.000153941	0.0014742	TRUE	FALSE	TRUE
chr2L	2226342	2231099	4758	+	FBgn0267378	sau	5611.01	0.449754	0.436837	0.000154874	0.00148141	FALSE	FALSE	TRUE
chr2L	19045355	19048817	3463	+	FBgn0263198	Acn	10526.9	-0.266258	-0.263527	0.000155001	0.00148141	TRUE	FALSE	FALSE
chr2R	22690495	22691895	1401	+	FBgn0265985	CR44764	32.1061	1.46568	1.1165	0.000156495	0.00149421	FALSE	TRUE	TRUE
chr2R	14873953	14875739	1787	+	FBgn0015714	Cyp6a17	6.4256	5.06518	1.43479	0.000158472	0.00151155	FALSE	TRUE	TRUE
chr2L	3357646	3358618	973	+	FBgn0031526	CG8838	22.1802	1.94839	1.25759	0.000158624	0.00151155	TRUE	TRUE	TRUE
chr2L	13219979	13221398	1420	+	FBgn0032486	CG5705	461.324	-0.480694	-0.464916	0.000159333	0.00151681	TRUE	FALSE	FALSE
chrX	2237858	2242035	4178	-	FBgn0001330	kz	921.852	0.38502	0.376822	0.000159673	0.00151854	TRUE	FALSE	TRUE
chr2L	18153123	18154516	1394	+	FBgn0032668	CG17681	10.5041	2.79133	1.36745	0.000160214	0.00152219	FALSE	TRUE	TRUE
chr3R	31790592	31793907	3316	-	FBgn0039877	CG2118	247.829	-0.543166	-0.520552	0.000162674	0.00154405	TRUE	FALSE	FALSE
chr3R	21850694	21856266	5573	-	FBgn0015229	glec	113.133	0.784997	0.719894	0.000162928	0.00154494	TRUE	TRUE	TRUE
chr3L	3190622	3192491	1870	-	FBgn0035414	CG14965	2640.07	0.568479	0.542668	0.000163134	0.00154537	TRUE	FALSE	TRUE
chr2R	12965997	12980994	14998	-	FBgn0005624	Psc	4788.99	0.363481	0.356543	0.000163899	0.00155109	TRUE	FALSE	TRUE
chrX	19252111	19261240	9130	-	FBgn0031006	rictor	1353.36	0.359098	0.352396	0.000165873	0.00156824	TRUE	FALSE	TRUE
chr2L	19542468	19545548	3081	+	FBgn0003231	ref(2)P	12131.5	0.654964	0.615957	0.000166697	0.00157449	TRUE	FALSE	TRUE
chr3L	8310493	8315502	5010	-	FBgn0035872	CG7185	6703.72	0.57259	0.54609	0.000170117	0.00160522	TRUE	FALSE	TRUE
chr2R	25085780	25139627	53848	-	FBgn0266129	lov	5686.97	-0.386927	-0.378535	0.00017064	0.00160859	FALSE	FALSE	FALSE
chr2R	7806484	7810067	3584	+	FBgn0003317	sax	2303.85	0.752596	0.694334	0.00017128	0.00161304	TRUE	FALSE	TRUE
chr2R	7272275	7278101	5827	-	FBgn0033155	Br140	1415.86	-0.503448	-0.485221	0.000172172	0.00161986	TRUE	FALSE	FALSE
chr2R	10782895	10785597	2703	+	FBgn0265345	CR44299	33.839	1.35223	1.06506	0.000172609	0.00162044	FALSE	TRUE	TRUE
chrX	10375374	10376628	1255	+	FBgn0030195	CG2898	7.91209	3.90038	1.44176	0.000172736	0.00162044	FALSE	TRUE	TRUE
chr2L	10344442	10347706	3265	+	FBgn0032225	CG5022	145.876	0.737419	0.682275	0.000172737	0.00162044	FALSE	FALSE	TRUE
chr3R	25506275	25508279	2005	+	FBgn0039343	CG5111	65.489	1.07867	0.92017	0.000174134	0.00163196	FALSE	TRUE	TRUE
chr3R	20575245	20577010	1766	-	FBgn0038805	TFAM	3639.24	0.332567	0.327193	0.000174391	0.00163278	TRUE	FALSE	TRUE
chr2R	19697723	19698508	786	+	FBgn0034468	Obp56a	77.349	-1.00663	-0.874783	0.0001751	0.00163783	FALSE	TRUE	FALSE
chr3R	9548104	9551806	3703	-	FBgn0260722	CR42549	1069.17	0.423301	0.412308	0.000177282	0.00165664	TRUE	FALSE	TRUE
chr3R	6656030	6657442	1413	-	FBgn0026566	CG1307	4909.53	-0.261065	-0.258441	0.000178187	0.00166348	TRUE	FALSE	FALSE
chr3L	3219156	3220925	1770	+	FBgn0035421	CG12034	4101.21	0.270274	0.267364	0.000178848	0.00166803	TRUE	FALSE	TRUE
chr3R	15353720	15356924	3205	-	FBgn0038325	Atg4b	181.162	1.04516	0.898846	0.00017903	0.00166812	TRUE	TRUE	TRUE
chr3R	25053369	25054653	1285	-	FBgn0051109	CG31109	714.321	0.423338	0.412308	0.000181093	0.00168572	TRUE	FALSE	TRUE
chr2L	9166778	9250211	83434	+	FBgn0041092	tai	63.9526	1.34101	1.05575	0.000183518	0.00170664	TRUE	TRUE	TRUE
chr2L	21096922	21098932	2011	+	FBgn0083972	CG34136	30.5799	-1.46024	-1.10797	0.000184857	0.00171745	FALSE	TRUE	FALSE
chr2R	17737622	17739685	2064	-	FBgn0034270	CG6401	167.726	0.799115	0.729257	0.000186058	0.00172694	TRUE	TRUE	TRUE
chr3L	14747929	14757962	10034	-	FBgn0260233	CG42507	779.31	-0.37741	-0.369522	0.000186888	0.00173298	FALSE	FALSE	FALSE
chr3L	3899259	3903184	3926	-	FBgn0003943	Ubi-p63E	2666.86	1.10033	0.930971	0.000188848	0.0017487	TRUE	TRUE	TRUE
chr2L	11794327	11809438	15112	-	FBgn0020309	crol	298.656	0.656587	0.616722	0.000188946	0.0017487	TRUE	FALSE	TRUE
chrX	13996345	13999805	3461	+	FBgn0000173	ben	9802.46	-0.232472	-0.230597	0.000191909	0.00177442	TRUE	FALSE	FALSE
chr3L	11620535	11624381	3847	-	FBgn0086254	CG6084	110.428	0.862871	0.776023	0.000192772	0.00178069	TRUE	TRUE	TRUE
chr3L	8525244	8534503	9260	+	FBgn0024236	foi	4484.42	-0.576376	-0.548918	0.00019313	0.0017823	TRUE	FALSE	FALSE
chr2L	6666264	6668033	1770	-	FBgn0263200	Galt	80.2245	0.919399	0.815415	0.000193612	0.00178504	TRUE	TRUE	TRUE
chrX	1692824	1693843	1020	+	FBgn0029588	CG14798	26.3893	-1.41846	-1.09032	0.000194293	0.00178961	TRUE	TRUE	FALSE
chr3L	6125405	6129890	4486	+	FBgn0267667	CR46005	7.92914	3.89649	1.41564	0.000195222	0.00179645	FALSE	TRUE	TRUE
chr2R	12877094	12880230	3137	-	FBgn0013305	Nmda1	2284.34	0.297504	0.29358	0.000197461	0.00181532	TRUE	FALSE	TRUE
chrX	6365949	6370924	4976	+	FBgn0029870	Marf	1851.66	0.342235	0.336275	0.000201098	0.001847	TRUE	FALSE	TRUE
chrX	4319438	4321745	2308	+	FBgn0266570	CG2982	871.414	-0.392373	-0.383434	0.000201716	0.00185092	TRUE	FALSE	FALSE
chr3L	8186857	8191118	4262	+	FBgn0035850	Atg18a	9066.69	-0.40272	-0.393047	0.000204422	0.00187396	TRUE	FALSE	FALSE
chr2R	9587953	9599732	11780	-	FBgn0261016	clos	55.4746	-1.1161	-0.9389	0.000204767	0.00187535	TRUE	TRUE	FALSE
chrX	6309212	6329828	20617	+	FBgn0029864	CG15894	7.30259	4.38066	1.52725	0.000205101	0.00187663	FALSE	TRUE	TRUE
chr2L	20787656	20789098	1443	+	FBgn0032884	Pomp	5366.6	0.282339	0.278959	0.000207144	0.00189352	TRUE	FALSE	TRUE
chrX	11899996	11905371	5376	-	FBgn0030354	Upf1	1002.6	-0.666972	-0.624672	0.000209092	0.00190952	TRUE	FALSE	FALSE
chr2R	17574979	17581525	6547	-	FBgn0034246	Dcr-2	1458.49	1.20485	0.986396	0.000210465	0.00192024	TRUE	TRUE	TRUE
chr2R	14621601	14624498	2898	+	FBgn0083123	Uhg5	572.084	0.408292	0.398149	0.000213861	0.00194939	TRUE	FALSE	TRUE
chr2R	14435899	14465881	29983	+	FBgn0284250	Oaz	31.2729	-1.55412	-1.13683	0.000214517	0.00195352	FALSE	TRUE	FALSE
chr3R	6823120	6849981	26862	-	FBgn0003339	Scr	70.7461	-1.09844	-0.92727	0.000216173	0.00196675	FALSE	TRUE	FALSE
chr3L	19910300	19912504	2205	+	FBgn0036915	Prp3	3738.68	-0.279812	-0.276501	0.000216793	0.00197053	TRUE	FALSE	FALSE
chr3L	24009931	24011363	1433	-	FBgn0058053	CR40053	21.3095	1.70273	1.18625	0.000218212	0.00198156	FALSE	TRUE	TRUE
chr3R	31216145	31219630	3486	-	FBgn0039830	ATPsynC	22888.6	0.317882	0.313039	0.000218498	0.00198214	TRUE	FALSE	TRUE
chr2L	5060815	5070750	9936	+	FBgn0028572	qtc	27.2193	1.59737	1.14975	0.000218687	0.00198214	TRUE	TRUE	TRUE
chr2R	1264140	1267747	3608	+	FBgn0058191	CG40191	1691.4	-0.494188	-0.476365	0.000219669	0.00198917	TRUE	FALSE	FALSE
chrX	15468281	15472119	3839	-	FBgn0026433	Grip128	101.352	-1.10732	-0.932284	0.000220456	0.00199443	TRUE	TRUE	FALSE
chr2L	12095176	12096511	1336	-	FBgn0032408	CG6712	2649.57	0.313545	0.308889	0.000220802	0.0019957	TRUE	FALSE	TRUE
chr2R	21183322	21192913	9592	+	FBgn0003891	tud	2134.15	-0.536504	-0.513758	0.00022584	0.00203847	TRUE	FALSE	FALSE
chr2R	11117225	11121884	4660	-	FBgn0050489	Cyp12d1-p	176.947	-0.827818	-0.748859	0.000225957	0.00203847	TRUE	TRUE	FALSE
chrX	4535635	4540626	4992	-	FBgn0003210	rb	4974.93	0.655058	0.614349	0.00023251	0.00209465	TRUE	FALSE	TRUE
chr2R	9111505	9113951	2447	-	FBgn0033379	Mys45A	3065.85	0.367161	0.359674	0.000232618	0.00209465	TRUE	FALSE	TRUE
chrX	6225647	6236218	10572	+	FBgn0262730	dtn	2739.73	0.467022	0.451801	0.000233246	0.00209834	TRUE	FALSE	TRUE
chr2L	4889995	4891277	1283	+	FBgn0031644	CG15625	32.4757	1.21635	0.991455	0.0002345	0.00210766	FALSE	TRUE	TRUE
chr3R	23054410	23058958	4549	-	FBgn0039045	CG17119	49.0175	-1.11583	-0.935789	0.000234904	0.00210933	FALSE	TRUE	FALSE
chr2L	2977122	2978500	1379	+	FBgn0031484	CG3165	601.851	-0.505415	-0.4862	0.000235528	0.00211297	TRUE	FALSE	FALSE
chr3R	14900432	14901563	1132	-	FBgn0038277	RpS5b	23981.2	-0.272157	-0.269068	0.000238693	0.00213938	TRUE	FALSE	FALSE
chr2R	12636671	12640628	3958	+	FBgn0011604	Iswi	18623.3	-0.273775	-0.270631	0.000239087	0.00214092	TRUE	FALSE	FALSE
chr2R	23011078	23042943	31866	-	FBgn0261705	CG42741	87.0377	-0.803929	-0.730658	0.00024068	0.00215318	FALSE	TRUE	FALSE
chr3L	18900595	18901554	960	-	FBgn0036826	arx	917.066	0.325549	0.320279	0.000241333	0.00215703	TRUE	FALSE	TRUE
chr2R	23752754	23753515	762	+	FBgn0034902	CG5532	1470.07	0.368334	0.360722	0.000243724	0.00217638	TRUE	FALSE	TRUE
chr3L	13867414	13903236	35823	-	FBgn0264006	dysc	22.1856	1.60976	1.15136	0.000244287	0.00217939	FALSE	TRUE	TRUE
chr2L	5767002	5800253	33252	-	FBgn0031738	CG9171	725.945	0.677597	0.632364	0.000249068	0.00222	TRUE	FALSE	TRUE
chr2R	6981446	6985712	4267	-	FBgn0050156	CG30156	44.8258	1.04175	0.891452	0.00025182	0.00224245	FALSE	TRUE	TRUE
chr2R	2494742	2565385	70644	-	FBgn0058263	MFS17	60.9717	-1.43047	-1.08341	0.000258349	0.00229847	TRUE	TRUE	FALSE
chr2L	22019208	22025734	6527	+	FBgn0028979	tio	31.8539	-1.47563	-1.10144	0.000259388	0.00230559	TRUE	TRUE	FALSE
chr3R	13450590	13464184	13595	+	FBgn0038156	CG14372	31.6215	-1.56423	-1.13085	0.000260259	0.0023112	FALSE	TRUE	FALSE
chrX	633622	635545	1924	-	FBgn0020381	Dredd	195.909	0.660601	0.618302	0.000260733	0.00231329	TRUE	FALSE	TRUE
chr3L	10857889	10876496	18608	+	FBgn0026160	tna	7668.66	0.438217	0.425394	0.000261204	0.00231534	TRUE	FALSE	TRUE
chr3R	4390366	4392111	1746	+	FBgn0037241	CG14646	1010.17	0.453595	0.439394	0.000263135	0.00233032	TRUE	FALSE	TRUE
chrX	9356634	9358594	1961	+	FBgn0026149	BCL7-like	1655.2	0.507429	0.487649	0.000267661	0.00236811	TRUE	FALSE	TRUE
chr2L	8041873	8042909	1037	-	FBgn0031980	RpL36A	15367.2	-0.323916	-0.318649	0.000267917	0.00236811	TRUE	FALSE	FALSE
chrX	17240468	17245001	4534	-	FBgn0030833	CG8915	826.684	0.710183	0.657924	0.000268139	0.00236811	TRUE	FALSE	TRUE
chr2L	22797519	22798276	758	-	FBgn0058439	CG40439	354.918	-0.950727	-0.832106	0.000270332	0.00238529	TRUE	TRUE	FALSE
chr2R	7699500	7701878	2379	+	FBgn0050496	CG30496	1245.6	0.31582	0.310929	0.000270747	0.00238678	TRUE	FALSE	TRUE
chr3R	11242208	11243999	1792	-	FBgn0037890	CG17734	87.6335	-0.770603	-0.704545	0.000271292	0.0023894	TRUE	TRUE	FALSE
chr3R	10707398	10708340	943	-	FBgn0051278	CG31278	150.532	-0.781013	-0.7123	0.000273199	0.002404	TRUE	TRUE	FALSE
chr2L	10368025	10373900	5876	-	FBgn0041723	rho-5	100.921	0.831257	0.749365	0.000273903	0.002408	TRUE	TRUE	TRUE
chr3L	10664739	10690734	25996	+	FBgn0010762	simj	3385.33	0.325168	0.319821	0.000274768	0.00241341	TRUE	FALSE	TRUE
chr2L	21828593	21837011	8419	+	FBgn0003866	tsh	2363.16	-0.752546	-0.690632	0.000276898	0.0024299	TRUE	FALSE	FALSE
chr2R	9204410	9207124	2715	-	FBgn0033392	CG8027	1440.23	-0.59715	-0.565239	0.000278181	0.00243711	TRUE	FALSE	FALSE
chrX	2727698	2730042	2345	+	FBgn0000520	dwg	570.733	-0.388948	-0.379851	0.000278224	0.00243711	TRUE	FALSE	FALSE
chrX	9152523	9156669	4147	-	FBgn0004828	His3.3B	43156.7	-0.282809	-0.279271	0.000278637	0.00243852	TRUE	FALSE	FALSE
chr2R	23343405	23347641	4237	-	FBgn0046253	CG3502	4849.13	-0.409136	-0.398565	0.000279116	0.00244049	FALSE	FALSE	FALSE
chr3R	14697689	14724261	26573	-	FBgn0262127	kibra	1241.32	0.380843	0.372282	0.000280369	0.00244923	TRUE	FALSE	TRUE
chr2R	15011396	15042134	30739	+	FBgn0029082	hbs	199.053	-0.699756	-0.649287	0.000280992	0.00245246	FALSE	FALSE	FALSE
chrX	8555239	8558781	3543	-	FBgn0026679	IntS4	754.219	-0.432856	-0.420356	0.000283407	0.0024713	TRUE	FALSE	FALSE
chr3L	9358999	9359996	998	+	FBgn0052039	CG32039	215.384	0.620793	0.584977	0.000285864	0.00249047	TRUE	FALSE	TRUE
chrX	1477063	1481420	4358	+	FBgn0260986	mei-38	984.934	-0.471655	-0.455532	0.000286753	0.00249597	TRUE	FALSE	FALSE
chrX	4631052	4636004	4953	-	FBgn0025388	CG12179	1605.53	1.10349	0.924228	0.000287868	0.00250342	TRUE	TRUE	TRUE
chrX	2042730	2043818	1089	-	FBgn0026878	CG4325	9.53836	2.77587	1.30784	0.000288944	0.00251051	FALSE	TRUE	TRUE
chr3L	16563448	16573334	9887	-	FBgn0026061	Mipp1	1056.04	-0.713169	-0.659671	0.000291084	0.00252683	FALSE	FALSE	FALSE
chr2R	17633797	17634167	371	-	FBgn0034255	Oxp	78.6426	-0.829326	-0.747363	0.000293928	0.00254922	TRUE	TRUE	FALSE
chr3R	13700565	13703164	2600	+	FBgn0002937	ninaB	48.9301	-1.053	-0.89468	0.000297784	0.00258035	FALSE	TRUE	FALSE
chr3R	15277981	15278668	688	-	FBgn0011476	l(3)neo43	290.881	-0.460335	-0.445185	0.000306112	0.00265014	TRUE	FALSE	FALSE
chr3L	27267255	27268445	1191	+	FBgn0028697	RpL15	51968.1	-0.275586	-0.27226	0.000310421	0.00268503	TRUE	FALSE	FALSE
chr3L	5767321	5768704	1384	+	FBgn0267481	CR45831	26.5849	1.71778	1.16586	0.000312352	0.00269931	FALSE	TRUE	TRUE
chr3L	3471555	3472113	559	-	FBgn0052267	CG32267	2195.34	-0.388167	-0.378966	0.000314142	0.00271235	TRUE	FALSE	FALSE
chr3R	26010893	26011568	676	+	FBgn0002732	E(spl)malpha-BFM	156.741	-1.17238	-0.959236	0.000315652	0.00272236	FALSE	TRUE	FALSE
chr2L	8200465	8205132	4668	-	FBgn0031998	SLC5A11	20.7947	-1.88913	-1.20446	0.000315865	0.00272236	TRUE	TRUE	FALSE
chr2R	8904844	8906990	2147	-	FBgn0033342	CG8258	1243.42	-0.532442	-0.509128	0.00031854	0.00274296	TRUE	FALSE	FALSE
chrX	16522967	16525415	2449	-	FBgn0264077	Cnx14D	3.9736	5.38435	0.986319	0.000320176	0.0027546	FALSE	TRUE	TRUE
chr3L	8113407	8115902	2496	-	FBgn0262716	Arp3	6518.35	0.27781	0.274385	0.000321727	0.00276414	TRUE	FALSE	TRUE
chr2R	24173665	24174441	777	-	FBgn0034986	mRpS17	909.197	-0.374132	-0.365851	0.000321858	0.00276414	TRUE	FALSE	FALSE
chr2R	15657318	15676669	19352	-	FBgn0023441	fus	1079.76	-0.303198	-0.298751	0.000324897	0.00278776	TRUE	FALSE	FALSE
chr3R	4233047	4235041	1995	+	FBgn0015331	abs	1750.72	-0.31924	-0.314057	0.00032529	0.00278866	TRUE	FALSE	FALSE
chr2L	13827941	13829741	1801	-	FBgn0001961	Arpc1	1636.08	-0.35319	-0.346174	0.000332025	0.00284386	TRUE	FALSE	FALSE
chr2R	24664398	24665439	1042	+	FBgn0035046	ND-19	839.615	-0.354123	-0.34705	0.000332433	0.00284484	TRUE	FALSE	FALSE
chr3L	3199090	3211348	12259	+	FBgn0035416	gry	1602.51	0.438793	0.42548	0.000334275	0.00285807	TRUE	FALSE	TRUE
chr3R	4644649	4645655	1007	-	FBgn0040466	Dlip2	1560.17	-0.377557	-0.369002	0.000334756	0.00285964	TRUE	FALSE	FALSE
chrX	2271008	2275068	4061	-	FBgn0023529	CG2918	3061.31	-0.337328	-0.331182	0.00034136	0.00291348	TRUE	FALSE	FALSE
chrX	14901844	14905549	3706	-	FBgn0030593	CG9512	47.3689	-1.2302	-0.986805	0.000342642	0.00292184	TRUE	TRUE	FALSE
chr3R	14751748	14754460	2713	-	FBgn0038258	CG7362	5.63849	4.86895	1.30672	0.000343706	0.00292833	TRUE	TRUE	TRUE
chr2L	14345915	14346688	774	-	FBgn0264253	Send2	20.0488	-1.93886	-1.20492	0.00034568	0.00294255	FALSE	TRUE	FALSE
chrX	18528683	18529593	911	+	FBgn0030938	CG15047	82.3322	-1.35168	-1.0407	0.000348252	0.00296183	FALSE	TRUE	FALSE
chr3L	16233127	16234165	1039	+	FBgn0263606	Hsc20	507.312	0.564921	0.536857	0.000353657	0.00300515	TRUE	FALSE	TRUE
chrX	16806047	16809230	3184	-	FBgn0264862	CR44053	43.0497	1.1447	0.942233	0.000356177	0.0030239	FALSE	TRUE	TRUE
chrX	10749077	10757666	8590	-	FBgn0030230	Rph	35.8486	1.25095	0.996572	0.000357044	0.0030286	FALSE	TRUE	TRUE
chr2L	868673	869857	1185	-	FBgn0020305	dbe	1939.63	0.277265	0.273806	0.000359108	0.00304343	TRUE	FALSE	TRUE
chr2R	10823405	10827644	4240	+	FBgn0033557	CG12325	1084.75	0.654127	0.61115	0.000360911	0.00305333	TRUE	FALSE	TRUE
chrX	19766465	19783548	17084	-	FBgn0259789	zld	15203.8	0.552367	0.525975	0.00036131	0.00305333	TRUE	FALSE	TRUE
chr2L	2758427	2759677	1251	-	FBgn0031454	CG9960	196.552	-0.603649	-0.569473	0.000361541	0.00305333	FALSE	FALSE	FALSE
chr2L	2758427	2759677	1251	-	FBgn0031455	Snapin	196.552	-0.603649	-0.569473	0.000361541	0.00305333	FALSE	FALSE	FALSE
chrX	4544617	4548794	4178	-	FBgn0029711	Usf	481.258	-0.533483	-0.50962	0.000364002	0.00307126	TRUE	FALSE	FALSE
chr2L	3862668	3867507	4840	+	FBgn0031574	CG3964	386.258	-0.554217	-0.527523	0.000364301	0.00307126	TRUE	FALSE	FALSE
chr3R	5257037	5269507	12471	+	FBgn0264785	Hph	1213.06	-0.347949	-0.341132	0.000370115	0.00311755	TRUE	FALSE	FALSE
chr2R	17699097	17703344	4248	+	FBgn0045800	Uhg1	1352.58	-0.428505	-0.415885	0.000372988	0.00313901	TRUE	FALSE	FALSE
chr2R	21290914	21292181	1268	-	FBgn0050392	CG30392	99.3634	-0.8636	-0.768752	0.000375153	0.0031541	TRUE	TRUE	FALSE
chr2R	13220939	13222459	1521	-	FBgn0043010	Fsn	913.726	-0.327879	-0.322148	0.000375434	0.0031541	TRUE	FALSE	FALSE
chr3R	10159144	10161331	2188	-	FBgn0037794	CG6254	1986.17	0.285316	0.281509	0.000386587	0.00324498	TRUE	FALSE	TRUE
chr3L	7650548	7759123	108576	+	FBgn0052373	CG32373	152.084	-0.595209	-0.562149	0.000387067	0.00324618	TRUE	FALSE	FALSE
chr3R	25475636	25476915	1280	-	FBgn0039336	CG4553	324.898	-0.428689	-0.415938	0.000399127	0.00334163	TRUE	FALSE	FALSE
chr3L	13011976	13015332	3357	-	FBgn0036333	MICAL-like	517.073	1.34125	1.03093	0.00039914	0.00334163	TRUE	TRUE	TRUE
chr3L	10286900	10307954	21055	-	FBgn0267665	CR46003	93.1214	-1.04012	-0.881128	0.000400321	0.00334861	FALSE	TRUE	FALSE
chr2R	23940410	23942114	1705	+	FBgn0023477	Taldo	236.413	-0.581536	-0.55042	0.000401445	0.00335511	TRUE	FALSE	FALSE
chr3L	4539302	4541244	1943	-	FBgn0052243	CG32243	486.637	-0.603111	-0.568544	0.000403352	0.00336813	TRUE	FALSE	FALSE
chr3L	3903492	3905035	1544	+	FBgn0035471	Sc2	2442.29	-0.297235	-0.292908	0.000404112	0.00337156	TRUE	FALSE	FALSE
chr2L	1114654	1128953	14300	-	FBgn0016926	Pino	5759.36	-0.677558	-0.629239	0.00040459	0.00337263	TRUE	FALSE	FALSE
chr3L	16103432	16105627	2196	-	FBgn0036570	IntS9	1853.43	0.340325	0.333854	0.00040701	0.00338988	TRUE	FALSE	TRUE
chr3L	8116179	8121579	5401	+	FBgn0026252	msk	3650.23	-0.647724	-0.605207	0.000408024	0.00339539	TRUE	FALSE	FALSE
chr3R	20560865	20573000	12136	+	FBgn0038803	CG5191	1966.19	-0.553111	-0.526139	0.00040924	0.00340258	TRUE	FALSE	FALSE
chr3R	4311555	4315398	3844	+	FBgn0037232	Suv3	1025.26	0.413432	0.401908	0.000413111	0.00343181	TRUE	FALSE	TRUE
chrX	7104885	7106345	1461	+	FBgn0029937	CG8300	220.174	0.646865	0.604374	0.00041799	0.00346935	TRUE	FALSE	TRUE
chr3L	2599297	2600242	946	+	FBgn0035355	CG16985	227.194	-0.541015	-0.51563	0.000418731	0.00347252	TRUE	FALSE	FALSE
chr2L	1167172	1170365	3194	-	FBgn0024314	Plap	1216.99	-0.418616	-0.406624	0.00042171	0.0034932	TRUE	FALSE	FALSE
chr2R	20304517	20308671	4155	-	FBgn0034500	CG11200	212.5	-0.615798	-0.57882	0.000421949	0.0034932	TRUE	FALSE	FALSE
chr2R	17595267	17597409	2143	+	FBgn0034251	ND-51L1	25.3691	1.8056	1.17232	0.000422653	0.00349346	FALSE	TRUE	TRUE
chr2L	15061656	15072133	10478	+	FBgn0283440	solo	151.02	0.761591	0.693977	0.000422985	0.00349346	FALSE	FALSE	TRUE
chr3L	18682184	18682860	677	+	FBgn0052202	CG32202	607.599	0.581466	0.550161	0.000423066	0.00349346	TRUE	FALSE	TRUE
chr2R	12351793	12355413	3621	+	FBgn0050047	CG30047	27.4481	-1.34444	-1.03266	0.000424704	0.00350271	FALSE	TRUE	FALSE
chr2R	18128494	18130246	1753	+	FBgn0040465	Dlip3	668.316	0.427852	0.415058	0.000424912	0.00350271	TRUE	FALSE	TRUE
chrX	3868973	3880379	11407	+	FBgn0028491	CG2930	937.549	-0.567414	-0.538143	0.000432442	0.00356174	FALSE	FALSE	FALSE
chr2R	17773964	17781930	7967	-	FBgn0250851	CG33981	3375.58	0.434184	0.420783	0.000433451	0.00356701	FALSE	FALSE	TRUE
chr2L	19110154	19114110	3957	+	FBgn0000075	amd	18.8771	2.0754	1.20514	0.000434655	0.00357387	FALSE	TRUE	TRUE
chr3R	24841935	24850412	8478	+	FBgn0013953	Esp	341.427	-0.863332	-0.766485	0.000439922	0.0036141	FALSE	TRUE	FALSE
chr2L	6559426	6562289	2864	-	FBgn0031832	CG9596	674.074	-0.394429	-0.384307	0.000441188	0.00362142	TRUE	FALSE	FALSE
chr2L	13013276	13019434	6159	-	FBgn0032467	CG9934	2399.32	0.515424	0.49322	0.000442203	0.00362666	TRUE	FALSE	TRUE
chr3L	9803399	9804263	865	-	FBgn0044049	Ilp4	3510.88	-0.348784	-0.341723	0.000447983	0.00367095	FALSE	FALSE	FALSE
chrX	5616572	5618806	2235	-	FBgn0029778	RhoGAP5A	1867.8	0.415002	0.4032	0.000451363	0.00369551	TRUE	FALSE	TRUE
chr3R	20978183	21015613	37431	+	FBgn0013995	Calx	171.498	-0.744747	-0.68061	0.000451821	0.00369613	TRUE	FALSE	FALSE
chr2R	12431447	12436577	5131	-	FBgn0033738	DUBAI	1000.05	0.662543	0.616515	0.000453136	0.00370375	TRUE	FALSE	TRUE
chr3R	9982816	9986060	3245	-	FBgn0037770	Art4	2135.23	0.325553	0.319786	0.000454916	0.00371515	TRUE	FALSE	TRUE
chr3R	29032660	29034008	1349	-	FBgn0039625	beta4GalNAcTB	488.114	-0.398384	-0.3879	0.000456439	0.00372443	TRUE	FALSE	FALSE
chr3R	31744282	31745178	897	+	FBgn0039870	CG1896	1469.13	0.391496	0.381536	0.000457007	0.00372592	TRUE	FALSE	TRUE
chr3R	11893512	11949129	55618	-	FBgn0037963	Cad87A	9324.76	-0.433723	-0.420232	0.000462914	0.00377089	TRUE	FALSE	FALSE
chr2L	21157433	21158611	1179	-	FBgn0032922	CG9249	406.835	0.476788	0.458966	0.000467402	0.00380424	TRUE	FALSE	TRUE
chr3R	14724760	14731509	6750	-	FBgn0038256	CG7530	1802.51	2.42875	1.17261	0.000469776	0.00382035	TRUE	TRUE	TRUE
chr3L	15159100	15161138	2039	+	FBgn0036487	Prp31	2569.21	-0.29454	-0.290218	0.000480736	0.00390618	TRUE	FALSE	FALSE
chr2L	18590891	18595429	4539	+	FBgn0032688	CG15160	1929.61	-0.330069	-0.324004	0.000483891	0.00392851	TRUE	FALSE	FALSE
chr3L	18600150	18617943	17794	-	FBgn0036799	CG13380	277.84	0.474551	0.456876	0.000485754	0.00394032	FALSE	FALSE	TRUE
chr3L	17342050	17344696	2647	-	FBgn0036712	brv2	29.9009	-1.33683	-1.02317	0.00048714	0.00394824	FALSE	TRUE	FALSE
chr2R	12208893	12212155	3263	-	FBgn0020377	Sr-CII	10493.7	-0.467141	-0.450224	0.000490351	0.00397094	FALSE	FALSE	FALSE
chr2L	6050800	6053877	3078	+	FBgn0031769	CG9135	3715.06	0.408637	0.397154	0.000508253	0.00411246	TRUE	FALSE	TRUE
chr2L	749945	762399	12455	+	FBgn0031275	GABA-B-R3	7.81186	4.49305	1.23856	0.000511419	0.00413461	FALSE	TRUE	TRUE
chr2R	17703335	17719346	16012	-	FBgn0028494	CG6424	67.7003	0.970608	0.834632	0.000513999	0.004152	TRUE	TRUE	TRUE
chr3R	17144475	17149412	4938	-	FBgn0038488	m-cup	2032.69	0.355257	0.347633	0.000521211	0.00420673	TRUE	FALSE	TRUE
chr2R	7931054	7932380	1327	-	FBgn0023171	rnh1	1084.95	0.405027	0.393789	0.000525291	0.00423612	TRUE	FALSE	TRUE
chr3L	14999951	15001319	1369	+	FBgn0023174	Prosbeta2	7840.53	0.250983	0.248253	0.000536063	0.00431938	TRUE	FALSE	TRUE
chr3L	24028515	24035859	7345	+	FBgn0058045	CG40045	1670.85	-0.370897	-0.362194	0.000537008	0.00432338	TRUE	FALSE	FALSE
chr3L	11826719	11833578	6860	-	FBgn0000404	CycA	31578.3	0.26881	0.265458	0.000540015	0.0043433	TRUE	FALSE	TRUE
chr2L	13179247	13183495	4249	+	FBgn0032477	CG5287	461.957	0.645589	0.601779	0.000540382	0.0043433	TRUE	FALSE	TRUE
chr3R	12350815	12352079	1265	-	FBgn0038014	CG10041	46.1628	1.17838	0.94763	0.000541132	0.00434571	FALSE	TRUE	TRUE
chr3R	15348048	15350391	2344	+	FBgn0261679	CG42726	480.487	-0.412396	-0.400489	0.00054209	0.00434617	FALSE	FALSE	FALSE
chr3R	15348048	15350391	2344	+	FBgn0261680	CG42727	480.487	-0.412396	-0.400489	0.00054209	0.00434617	FALSE	FALSE	FALSE
chr3R	21296127	21317836	21710	+	FBgn0001234	Hsromega	2641.2	-0.436661	-0.422485	0.000563752	0.0045161	TRUE	FALSE	FALSE
chrX	15082616	15083753	1138	-	FBgn0266275	CR44960	6.48681	-4.26772	-1.2931	0.000567817	0.00454414	FALSE	TRUE	FALSE
chrX	279703	350504	70802	+	FBgn0024989	CG3777	28.3297	1.57358	1.09417	0.000568194	0.00454414	TRUE	TRUE	TRUE
chr2R	16102687	16107229	4543	+	FBgn0014020	Rho1	13687.3	-0.220456	-0.218582	0.000573988	0.00458668	TRUE	FALSE	FALSE
chr2R	18168413	18172607	4195	-	FBgn0027836	Dgp-1	787.348	-0.487084	-0.467506	0.000576611	0.00460383	TRUE	FALSE	FALSE
chr2L	10380103	10382864	2762	+	FBgn0032234	gny	1515.74	0.329381	0.323186	0.000577429	0.00460654	TRUE	FALSE	TRUE
chr3R	7913851	7916550	2700	+	FBgn0014931	CG2678	431.79	0.933742	0.809156	0.000579397	0.00461843	TRUE	TRUE	TRUE
chr2L	4149279	4151203	1925	+	FBgn0031585	CG2955	13.9205	1.86317	1.16987	0.000581793	0.0046337	FALSE	TRUE	TRUE
chr2R	21632007	21634362	2356	+	FBgn0034642	CG15674	30.5699	-1.3547	-1.02348	0.00058599	0.00466328	FALSE	TRUE	FALSE
chr3L	4021457	4023501	2045	+	FBgn0035483	Mul1	389.175	0.577644	0.545394	0.000590179	0.00469275	TRUE	FALSE	TRUE
chr3L	22721203	22726234	5032	+	FBgn0016034	mael	4000.88	0.768307	0.695523	0.00059125	0.00469739	TRUE	FALSE	TRUE
chr3R	13948420	13949742	1323	+	FBgn0047199	CG31517	520.335	-0.516713	-0.493305	0.000600692	0.00476848	TRUE	FALSE	FALSE
chrX	6972324	6973393	1070	-	FBgn0029925	CG3040	195.063	0.617093	0.577896	0.000602929	0.00478232	TRUE	FALSE	TRUE
chr2R	12679967	12686179	6213	-	FBgn0033766	CG8771	2009.35	0.371533	0.362602	0.000616118	0.00488291	TRUE	FALSE	TRUE
chr2R	8124981	8127242	2262	-	FBgn0033265	coil	2498.57	-0.281386	-0.277464	0.000618489	0.00489768	TRUE	FALSE	FALSE
chrX	13619276	13624408	5133	-	FBgn0030504	CG2691	9904.15	0.512473	0.489514	0.000619845	0.00490439	TRUE	FALSE	TRUE
chr3L	7329132	7333471	4340	+	FBgn0002909	mus312	567.751	0.568205	0.537216	0.000623428	0.00492871	FALSE	FALSE	TRUE
chr2L	6038117	6041283	3167	+	FBgn0051643	CG31643	1069.69	0.617198	0.577793	0.000630922	0.00498387	TRUE	FALSE	TRUE
chrX	2717638	2720327	2690	-	FBgn0024973	CG2701	864.494	-0.312595	-0.307213	0.000636031	0.00502012	TRUE	FALSE	FALSE
chr3R	13398526	13401862	3337	-	FBgn0038149	GILT1	5127.01	0.511695	0.488726	0.000640074	0.0050479	TRUE	FALSE	TRUE
chr2L	11992902	11994054	1153	+	FBgn0051866	Ada1-2	922.512	0.361756	0.35344	0.000645642	0.00508602	TRUE	FALSE	TRUE
chrX	11611927	11615128	3202	+	FBgn0030321	CG1703	1827.79	-0.400439	-0.389219	0.000645961	0.00508602	TRUE	FALSE	FALSE
chr3R	5255444	5256681	1238	-	FBgn0037305	CG12173	76.5866	-0.78676	-0.707791	0.00065353	0.00514142	TRUE	TRUE	FALSE
chr3R	15242687	15246614	3928	+	FBgn0266599	Hsc70-4	115881	-0.232578	-0.230327	0.000666417	0.00523733	TRUE	FALSE	FALSE
chr3R	19031503	19032409	907	+	FBgn0038675	CG6013	780.447	0.503972	0.481871	0.000666806	0.00523733	TRUE	FALSE	TRUE
chrX	482777	487581	4805	-	FBgn0029525	CG18273	2859.74	0.536416	0.509901	0.000668289	0.00524471	TRUE	FALSE	TRUE
chr2L	14109597	14110739	1143	-	FBgn0051769	CG31769	3.96287	5.38094	0.847615	0.000670417	0.00525714	FALSE	TRUE	TRUE
chr3R	23926372	23927634	1263	-	FBgn0039126	CG13601	170.394	-0.597172	-0.560995	0.000671148	0.0052586	TRUE	FALSE	FALSE
chrX	17136578	17142990	6413	-	FBgn0028581	mei-217	175.003	-0.725688	-0.662309	0.000686439	0.00537296	FALSE	FALSE	FALSE
chr3L	13450770	13465539	14770	+	FBgn0036368	CG10738	34.0452	1.77375	1.13139	0.000686857	0.00537296	TRUE	TRUE	TRUE
chrX	6633959	6636169	2211	+	FBgn0029880	CG14443	3.84178	5.33411	0.855516	0.000688966	0.00538509	FALSE	TRUE	TRUE
chr2L	8445861	8449576	3716	-	FBgn0027780	U26	549.059	0.375421	0.366054	0.00069022	0.00539053	TRUE	FALSE	TRUE
chr3L	835683	836770	1088	+	FBgn0260756	CG42554	756.689	0.456077	0.439448	0.000697814	0.00544543	TRUE	FALSE	TRUE
chrX	7728755	7731729	2975	+	FBgn0029957	CG12155	332.467	-0.399944	-0.388618	0.000702488	0.00547748	TRUE	FALSE	FALSE
chr2L	2772327	2799979	27653	-	FBgn0004242	Syt1	12.305	2.43246	1.18592	0.000704639	0.00548981	FALSE	TRUE	TRUE
chr2R	15218379	15224795	6417	+	FBgn0034002	CG8079	799.412	0.423894	0.410426	0.000710493	0.00553096	TRUE	FALSE	TRUE
chr2R	15199065	15201200	2136	-	FBgn0033995	GPHR	1378.27	0.763778	0.690038	0.00072681	0.00565241	TRUE	FALSE	TRUE
chrX	1879019	1879774	756	-	FBgn0026088	CG14818	198.346	0.786556	0.706551	0.000727265	0.00565241	TRUE	TRUE	TRUE
chr3R	18746370	18750360	3991	+	FBgn0260399	gwl	1472.3	0.375215	0.365772	0.000729764	0.00566727	TRUE	FALSE	TRUE
chrX	2295466	2343870	48405	+	FBgn0003079	Raf	2072.96	0.472213	0.453651	0.000733328	0.00569037	TRUE	FALSE	TRUE
chr2L	3373567	3375711	2145	-	FBgn0031528	CG15412	65.7636	-0.85302	-0.752525	0.000734212	0.00569265	FALSE	TRUE	FALSE
chr3R	6382914	6388304	5391	+	FBgn0037442	godzilla	1782.25	-0.341705	-0.334521	0.000745539	0.00577583	TRUE	FALSE	FALSE
chrX	3940847	3944265	3419	+	FBgn0052786	CG32786	779.119	-0.568225	-0.53635	0.000746318	0.00577723	FALSE	FALSE	FALSE
chrX	16727304	16751910	24607	-	FBgn0027528	goe	3171.6	-0.266756	-0.263301	0.00075701	0.0058553	TRUE	FALSE	FALSE
chr2L	3068345	3144786	76442	-	FBgn0015600	toc	7705.37	-0.581887	-0.54765	0.000761414	0.00588465	TRUE	FALSE	FALSE
chr3R	30046470	30048665	2196	+	FBgn0039741	CG7943	701.251	-0.344127	-0.336762	0.000765001	0.00590765	TRUE	FALSE	FALSE
chrX	243954	245856	1903	-	FBgn0040373	CG3038	2376.94	-0.246779	-0.244022	0.000783506	0.00604571	TRUE	FALSE	FALSE
chr2R	15698726	15701696	2971	-	FBgn0261538	CG42662	1603.72	-0.431097	-0.416699	0.000793385	0.00611705	FALSE	FALSE	FALSE
chr3L	14801328	14802168	841	-	FBgn0029148	NHP2	3189.37	0.274472	0.27068	0.000794818	0.00612321	TRUE	FALSE	TRUE
chr2L	6477182	6480575	3394	-	FBgn0086357	Sec61alpha	7725	0.321865	0.315778	0.000798406	0.00614594	TRUE	FALSE	TRUE
chr4	697689	721173	23485	+	FBgn0005558	ey	43.9251	1.06631	0.880567	0.000801313	0.0061634	TRUE	TRUE	TRUE
chr3R	25483098	25485855	2758	+	FBgn0039339	CG5116	383.023	-0.709587	-0.648443	0.00082827	0.00636568	FALSE	FALSE	FALSE
chr3R	26028854	26029735	882	-	FBgn0002631	E(spl)m5-HLH	324.461	-0.735486	-0.667724	0.000832589	0.00639378	FALSE	FALSE	FALSE
chr3R	8517868	8521378	3511	+	FBgn0037592	CG11737	267.823	0.604703	0.565947	0.000837752	0.00642832	TRUE	FALSE	TRUE
chr3L	11206422	11210583	4162	-	FBgn0061469	Ube3a	3872.16	0.641636	0.595592	0.000844166	0.00647239	TRUE	FALSE	TRUE
chr2R	19945731	19946814	1084	-	FBgn0261581	CG42691	29.559	1.17065	0.932134	0.000856339	0.00656051	FALSE	TRUE	TRUE
chr3L	5343619	5355923	12305	-	FBgn0016031	lama	355.014	0.676885	0.623149	0.000859858	0.00658224	TRUE	FALSE	TRUE
chr2R	7086316	7127868	41553	+	FBgn0263934	esn	21.1434	-1.91426	-1.13488	0.000860946	0.00658535	FALSE	TRUE	FALSE
chrX	12616316	12621216	4901	+	FBgn0030408	CG11085	5.54297	4.86201	1.06711	0.000866255	0.00662071	FALSE	TRUE	TRUE
chrX	15849731	15853175	3445	-	FBgn0026076	UBL3	839.558	0.322483	0.316275	0.000869624	0.00663723	TRUE	FALSE	TRUE
chr3L	4277962	4281585	3624	+	FBgn0035523	CG1311	4866.76	-0.246411	-0.24362	0.000869791	0.00663723	TRUE	FALSE	FALSE
chr2R	17003563	17005149	1587	-	FBgn0026402	NiPp1	378.817	-0.548836	-0.519259	0.000875465	0.00667525	TRUE	FALSE	FALSE
chr3R	11721734	11732479	10746	+	FBgn0037941	CG12594	3.17639	5.06156	0.884785	0.000877754	0.00668742	FALSE	TRUE	TRUE
chr3R	8122725	8125273	2549	+	FBgn0037549	CG7878	411.371	-0.507334	-0.483764	0.000886519	0.00674887	TRUE	FALSE	FALSE
chr3R	31611046	31615375	4330	+	FBgn0011655	Med	1452.06	0.525447	0.499339	0.000889292	0.00676465	TRUE	FALSE	TRUE
chr3L	5933036	5950658	17623	-	FBgn0053993	CG33993	43.7313	-1.29934	-0.983936	0.000892176	0.00678124	FALSE	TRUE	FALSE
chr2R	22886398	22887578	1181	+	FBgn0034793	asrij	279.483	-0.496141	-0.474009	0.000894529	0.00679378	TRUE	FALSE	FALSE
chr3R	29489468	29491383	1916	+	FBgn0039664	CG2006	87.4627	-0.797758	-0.711764	0.000905664	0.00687294	TRUE	TRUE	FALSE
chr3L	7719350	7721472	2123	+	FBgn0035811	CG12262	10053.3	0.312802	0.30709	0.00090897	0.0068926	TRUE	FALSE	TRUE
chr2R	18140078	18147191	7114	+	FBgn0265297	pAbp	83293.3	0.308662	0.30316	0.000919695	0.00696846	TRUE	FALSE	TRUE
chr2R	21538250	21539293	1044	-	FBgn0069056	CG33226	18.4502	-1.66623	-1.09457	0.000927212	0.00701991	FALSE	TRUE	FALSE
chr2R	13414978	13439051	24074	-	FBgn0259221	CG42321	377.16	-0.790637	-0.706365	0.000932076	0.0070512	TRUE	TRUE	FALSE
chr2R	8102260	8106318	4059	-	FBgn0033260	Cul4	3510.01	0.28779	0.283308	0.000935395	0.00707077	TRUE	FALSE	TRUE
chr2R	18398393	18399223	831	+	FBgn0034335	GstE1	1176.68	-0.33429	-0.327295	0.00094124	0.00710938	TRUE	FALSE	FALSE
chr2R	24092079	24098636	6558	-	FBgn0023081	gek	1286.55	0.839439	0.739645	0.00094794	0.00715439	TRUE	TRUE	TRUE
chrX	12622212	12622771	560	+	FBgn0265761	CR44568	9.52685	2.63662	1.17325	0.000953588	0.00719139	TRUE	TRUE	TRUE
chr3R	16430681	16432897	2217	+	FBgn0051279	CG31279	51.6826	0.928944	0.797277	0.000957774	0.00721732	TRUE	TRUE	TRUE
chrX	21346503	21349843	3341	-	FBgn0015527	peng	6582.42	0.237002	0.234472	0.000966239	0.00727543	TRUE	FALSE	TRUE
chr3R	26058420	26059267	848	-	FBgn0039406	RpL34a	5606.38	-0.258267	-0.254993	0.000975891	0.00733666	TRUE	FALSE	FALSE
chr3L	1798803	1802184	3382	+	FBgn0067864	Patj	2317.21	-0.357862	-0.349235	0.000989281	0.00743154	TRUE	FALSE	FALSE
chr2R	17750293	17753214	2922	+	FBgn0034275	CG5002	788.394	-0.570259	-0.53655	0.000996339	0.00747658	FALSE	FALSE	FALSE
chr2L	20456847	20459075	2229	-	FBgn0042175	CG18858	1595.6	-0.527647	-0.500726	0.000996825	0.00747658	TRUE	FALSE	FALSE
chr3L	22873702	22878984	5283	-	FBgn0044324	Chro	15275.7	0.31969	0.313501	0.000998429	0.00748279	TRUE	FALSE	TRUE
chr3L	22867175	22868243	1069	-	FBgn0037199	CG11137	3422.97	-0.255585	-0.252399	0.000999976	0.00748857	TRUE	FALSE	FALSE
chr3L	15583638	15585347	1710	+	FBgn0036515	AIMP2	1265.2	0.402581	0.390349	0.00100258	0.00750224	TRUE	FALSE	TRUE
chr2R	22409208	22411545	2338	-	FBgn0022984	qkr58E-3	3052.23	0.273525	0.269622	0.00100819	0.0075384	TRUE	FALSE	TRUE
chr3R	30175786	30177700	1915	-	FBgn0039751	CG1983	332.002	0.497846	0.475039	0.00101146	0.00755152	TRUE	FALSE	TRUE
chr2L	21094966	21102429	7464	-	FBgn0284251	l(2)05287	3263.21	0.260774	0.257386	0.00101174	0.00755152	FALSE	FALSE	TRUE
chr2R	5090581	5095090	4510	+	FBgn0033005	CG3107	19997	0.317528	0.311448	0.00101229	0.00755152	TRUE	FALSE	TRUE
chr2R	9107151	9109718	2568	-	FBgn0033377	Pmm45A	6007.84	-0.249655	-0.246676	0.00101682	0.00757619	TRUE	FALSE	FALSE
chr2R	13954195	13955664	1470	+	FBgn0050481	mRpL53	217.329	-0.476828	-0.456701	0.00101717	0.00757619	FALSE	FALSE	FALSE
chr3L	7347310	7348034	725	-	FBgn0015298	Srp19	546.202	0.405663	0.393081	0.00104094	0.00774131	TRUE	FALSE	TRUE
chr3L	4313483	4318608	5126	+	FBgn0052251	Claspin	1824.18	0.324376	0.31786	0.00104945	0.00779858	TRUE	FALSE	TRUE
chr2L	6060842	6062757	1916	-	FBgn0031771	ND-51	1439.34	0.312906	0.307049	0.00105103	0.00780434	TRUE	FALSE	TRUE
chrX	18930335	19028629	98295	+	FBgn0264090	CG43759	288.923	0.933998	0.798301	0.00105565	0.00783259	TRUE	TRUE	TRUE
chr4	65225	67207	1983	-	FBgn0017545	RpS3A	99175.3	-0.24398	-0.241178	0.00105917	0.00785266	TRUE	FALSE	FALSE
chr2L	11810092	11813780	3689	-	FBgn0032378	CycY	6223.52	0.258731	0.255392	0.00106555	0.00789284	TRUE	FALSE	TRUE
chr3R	32052060	32054974	2915	+	FBgn0002780	mod	50935.9	0.208703	0.206942	0.00106622	0.00789284	TRUE	FALSE	TRUE
chr3R	12014943	12017031	2089	-	FBgn0037980	DCAF12	524	-0.558352	-0.526265	0.0010682	0.0079014	TRUE	FALSE	FALSE
chr2R	12154258	12162998	8741	-	FBgn0033688	Prp8	17224.3	0.36327	0.354132	0.00107136	0.00791873	TRUE	FALSE	TRUE
chr2R	16203329	16221793	18465	-	FBgn0034091	mrj	10116.3	-0.199704	-0.198158	0.00107229	0.0079195	TRUE	FALSE	FALSE
chr2R	9186670	9192096	5427	-	FBgn0266486	CG45085	78.8943	0.820989	0.725529	0.00107791	0.00795493	FALSE	TRUE	TRUE
chrX	140973	142197	1225	-	FBgn0267029	CR45473	31.6717	-1.28439	-0.971596	0.00108102	0.00797178	TRUE	TRUE	FALSE
chr3R	31777020	31790681	13662	+	FBgn0005632	faf	7343.4	-1.03036	-0.852767	0.0010833	0.00797808	TRUE	TRUE	FALSE
chr2L	5010922	5012127	1206	+	FBgn0031670	CG3887	4452.94	-0.239605	-0.23694	0.00108415	0.00797808	TRUE	FALSE	FALSE
chrX	19683808	19687658	3851	+	FBgn0031057	Ubqn	9770.46	0.282059	0.27773	0.00108435	0.00797808	TRUE	FALSE	TRUE
chrX	19583617	19587057	3441	+	FBgn0031032	CG14204	434.562	-0.503681	-0.479803	0.0010892	0.00800766	TRUE	FALSE	FALSE
chr2R	6013910	6015689	1780	-	FBgn0000043	Act42A	12621.5	-0.203202	-0.201569	0.001094	0.00803682	TRUE	FALSE	FALSE
chrX	5446656	5494012	47357	+	FBgn0029768	SPR	3.36644	-5.23574	-0.795654	0.00110813	0.00813444	FALSE	TRUE	FALSE
chrX	9087129	9088073	945	+	FBgn0052706	CG32706	32.0964	-1.13651	-0.906834	0.00110932	0.00813697	FALSE	TRUE	FALSE
chr3L	8622039	8623901	1863	-	FBgn0035916	GAPsec	1596.38	0.558038	0.525819	0.00111223	0.00815211	TRUE	FALSE	TRUE
chr2L	6966780	6967644	865	-	FBgn0264922	smt3	22140.7	0.244009	0.24118	0.0011166	0.00817792	TRUE	FALSE	TRUE
chr3R	8314784	8316543	1760	-	FBgn0037574	Coq2	17.4633	1.74698	1.09816	0.00112053	0.00820049	TRUE	TRUE	TRUE
chr3L	4069369	4070281	913	+	FBgn0052259	CG32259	14.8137	1.71036	1.09013	0.00114784	0.00839403	FALSE	TRUE	TRUE
chr3R	5378093	5392866	14774	-	FBgn0001311	kkv	180.849	0.563271	0.530012	0.00115022	0.00840503	FALSE	FALSE	TRUE
chr3R	21570248	21619321	49074	-	FBgn0283499	InR	3725.6	0.385678	0.374643	0.00115294	0.00841854	FALSE	FALSE	TRUE
chr3R	4465421	4479207	13787	-	FBgn0051523	CG31523	4010.8	-0.418093	-0.404083	0.00116323	0.00848724	TRUE	FALSE	FALSE
chr4	915297	930715	15419	-	FBgn0023213	eIF4G	16169.2	0.391932	0.380328	0.00117249	0.00854835	TRUE	FALSE	TRUE
chr2R	21720495	21724055	3561	+	FBgn0034657	LBR	8909.58	0.299899	0.294627	0.00118343	0.00862159	TRUE	FALSE	TRUE
chr3L	21497549	21507538	9990	-	FBgn0264561	Glg1	3360.07	-0.658016	-0.605807	0.00118592	0.00863322	TRUE	FALSE	FALSE
chr3R	10225690	10251277	25588	+	FBgn0261928	CG42795	41.7033	-1.11575	-0.894463	0.00119894	0.00872144	FALSE	TRUE	FALSE
chr3R	20013872	20018248	4377	+	FBgn0270925	CG4836	14.4221	-1.6372	-1.0737	0.00120604	0.00876651	FALSE	TRUE	FALSE
chr3R	16656623	16734426	77804	-	FBgn0003944	Ubx	304.808	-0.72063	-0.652855	0.00120828	0.00877617	FALSE	FALSE	FALSE
chr3L	11927693	11935919	8227	+	FBgn0011723	byn	2526.68	0.362535	0.353249	0.00121806	0.00884055	FALSE	FALSE	TRUE
chr4	671142	690650	19509	+	FBgn0039920	CG11360	1661.91	-0.44902	-0.431612	0.00122053	0.00885184	TRUE	FALSE	FALSE
chr2R	14361924	14362825	902	+	FBgn0033928	Arc2	60.4895	-2.05478	-1.10078	0.00122896	0.00890625	TRUE	TRUE	FALSE
chr2L	2370152	2371524	1373	-	FBgn0031417	CG3597	14.4954	-1.83496	-1.10386	0.00123396	0.00893578	FALSE	TRUE	FALSE
chr2L	8542147	8672041	129895	+	FBgn0011259	Sema1a	566.303	1.18176	0.92225	0.00125887	0.00910527	TRUE	TRUE	TRUE
chr2R	11442505	11451604	9100	+	FBgn0260499	qvr	11.2936	2.2468	1.13921	0.00125925	0.00910527	FALSE	TRUE	TRUE
chr3R	14741582	14795868	54287	+	FBgn0263929	jvl	2321.67	0.332835	0.325574	0.00126519	0.00914137	TRUE	FALSE	TRUE
chr3R	4441415	4462883	21469	-	FBgn0051522	CG31522	408.137	-0.486074	-0.464005	0.00127083	0.00917525	TRUE	FALSE	FALSE
chr3R	14569103	14569644	542	-	FBgn0004629	Cys	7485.82	-0.462396	-0.44329	0.00127386	0.00919028	TRUE	FALSE	FALSE
chr3L	19799278	19803427	4150	+	FBgn0260874	Ir76a	50.734	-1.46356	-1.02182	0.00127806	0.00921366	FALSE	TRUE	FALSE
chr3R	24114043	24116322	2280	-	FBgn0039151	CG13607	4.45258	4.53717	1.09781	0.00128022	0.00922235	FALSE	TRUE	TRUE
chr3R	8301440	8302770	1331	+	FBgn0037566	mRpL1	1880.16	0.41846	0.404176	0.00128508	0.00925045	TRUE	FALSE	TRUE
chr2R	17887220	17889973	2754	-	FBgn0283437	PPO1	13.5448	-2.00198	-1.11495	0.00129593	0.00931626	FALSE	TRUE	FALSE
chr2R	16322186	16324801	2616	+	FBgn0034114	CG4282	1732.12	0.602693	0.561467	0.00129615	0.00931626	TRUE	FALSE	TRUE
chrX	12596047	12609910	13864	+	FBgn0052654	Sec16	1606.27	0.768957	0.686788	0.00130157	0.00934828	TRUE	FALSE	TRUE
chr3L	21539862	21541215	1354	+	FBgn0028663	VhaM9.7-b	815.605	-0.483227	-0.461405	0.00130992	0.00940125	TRUE	FALSE	FALSE
chr2L	9573563	9576769	3207	-	FBgn0028479	Mtpalpha	9614.98	0.459582	0.44072	0.00131206	0.00940961	TRUE	FALSE	TRUE
chr3L	16017537	16021582	4046	+	FBgn0267660	CR45998	48.8253	-0.998812	-0.831416	0.00131436	0.00941906	FALSE	TRUE	FALSE
chr3R	22211824	22217415	5592	+	FBgn0038934	Gld2	92.2082	0.707567	0.64233	0.00131656	0.00942786	FALSE	FALSE	TRUE
chr2R	23355183	23356441	1259	+	FBgn0050410	Rpi	154.583	-0.673922	-0.617002	0.00132192	0.00945921	TRUE	FALSE	FALSE
chrX	5619136	5622539	3404	-	FBgn0004687	Mlc-c	6639.96	-0.227385	-0.225022	0.00132776	0.00949398	TRUE	FALSE	FALSE
chr3R	12449296	12456355	7060	+	FBgn0038053	CG18549	489.25	-0.62918	-0.582279	0.00133836	0.00955835	TRUE	FALSE	FALSE
chr3R	23763857	23766662	2806	+	FBgn0039114	Lsd-1	255.534	0.558042	0.524799	0.00133874	0.00955835	TRUE	FALSE	TRUE
chr2L	16742315	16743100	786	-	FBgn0261068	LSm7	215.431	0.525275	0.497333	0.0013429	0.00958093	TRUE	FALSE	TRUE
chr2L	23069005	23070724	1720	+	FBgn0262887	CR43242	33.9159	-1.15733	-0.909238	0.00137206	0.00978176	TRUE	TRUE	FALSE
chrX	2470460	2545410	74951	-	FBgn0267911	trol	103.925	0.823985	0.723471	0.00137368	0.00978604	FALSE	TRUE	TRUE
chr2L	15888640	15893811	5172	-	FBgn0041183	Tep1	85.5993	-0.832095	-0.729061	0.00137531	0.00978714	FALSE	TRUE	FALSE
chr3R	5849697	5856311	6615	-	FBgn0029088	disp	2523.12	0.655891	0.602891	0.00137586	0.00978714	TRUE	FALSE	TRUE
chr2R	18180496	18182519	2024	+	FBgn0034314	nopo	295.476	-0.651111	-0.599125	0.00138056	0.00981339	TRUE	FALSE	FALSE
chr3R	4645981	4648884	2904	+	FBgn0022981	rpk	10542.8	-0.301405	-0.295903	0.00138741	0.00985477	TRUE	FALSE	FALSE
chr2L	4388327	4392778	4452	+	FBgn0027560	Tps1	10.8934	2.22252	1.12185	0.00139539	0.00990416	TRUE	TRUE	TRUE
chr3R	10788524	10791150	2627	+	FBgn0017577	Mcm5	2793.5	-0.378398	-0.367605	0.00140079	0.0099352	TRUE	FALSE	FALSE
chr2R	13954195	13955664	1470	+	FBgn0053155	CG33155	232.526	-0.436513	-0.42009	0.00140615	0.00996589	FALSE	FALSE	FALSE
chr2R	13142834	13152677	9844	-	FBgn0263998	Ack-like	638.035	0.358543	0.349325	0.00140936	0.0099748	TRUE	FALSE	TRUE
chr2R	6020311	6023144	2834	-	FBgn0033051	Strica	163.181	-1.12621	-0.893486	0.00140947	0.0099748	TRUE	TRUE	FALSE
chr2R	14239932	14243655	3724	+	FBgn0033916	Usp20-33	870.353	-0.414516	-0.400358	0.00142953	0.0101093	TRUE	FALSE	FALSE
chr2R	11384743	11397432	12690	-	FBgn0082585	sprt	1461.2	0.274982	0.270762	0.00144093	0.0101825	FALSE	FALSE	TRUE
chr3R	24328455	24333316	4862	-	FBgn0039182	CG5728	12101.9	0.322654	0.315876	0.00144199	0.0101825	TRUE	FALSE	TRUE
chr2L	6717625	6719389	1765	+	FBgn0031851	Aatf	1474.09	0.346647	0.338266	0.00144335	0.0101825	TRUE	FALSE	TRUE
chr2R	7962463	7969805	7343	+	FBgn0027548	nito	6837.67	0.432263	0.416231	0.00144409	0.0101825	TRUE	FALSE	TRUE
chr3L	3954251	3964771	10521	-	FBgn0035481	CG12605	18.4577	1.79185	1.08095	0.00144532	0.0101837	FALSE	TRUE	TRUE
chr3R	31737035	31737999	965	+	FBgn0039868	CG11563	2353.44	0.324013	0.317142	0.00145152	0.0102199	TRUE	FALSE	TRUE
chr2L	2770884	2771776	893	-	FBgn0031460	CG15399	4.62875	4.59162	1.03815	0.00145439	0.0102327	FALSE	TRUE	TRUE
chr2L	15074776	15096915	22140	+	FBgn0028879	CG15270	7.31358	-2.73868	-1.1306	0.00146162	0.010276	FALSE	TRUE	FALSE
chr3R	5555084	5557786	2703	+	FBgn0037338	Snm1	238.122	0.84854	0.738765	0.0014674	0.0103092	TRUE	TRUE	TRUE
chr3R	23118400	23124217	5818	+	FBgn0039056	CenB1A	2002.73	-0.290267	-0.285294	0.00147264	0.0103385	TRUE	FALSE	FALSE
chr2L	21421855	21422877	1023	+	FBgn0051617	His1:CG31617	269.387	0.516176	0.489136	0.00148725	0.0104259	FALSE	FALSE	TRUE
chr2L	21451052	21452074	1023	+	FBgn0053813	His1:CG33813	269.387	0.516176	0.489136	0.00148725	0.0104259	FALSE	FALSE	TRUE
chr3R	9771795	9774419	2625	-	FBgn0037750	Whamy	15.1657	-1.72996	-1.07339	0.0014905	0.0104411	FALSE	TRUE	FALSE
chr2L	6916753	6918743	1991	-	FBgn0026196	nop5	11830.9	0.204189	0.202438	0.0014926	0.0104482	TRUE	FALSE	TRUE
chr3L	7329132	7333471	4340	+	FBgn0259203	CG42307	612.987	0.483293	0.460916	0.00151361	0.0105876	FALSE	FALSE	TRUE
chr2L	12091822	12095250	3429	+	FBgn0032407	Pex19	1707.71	-0.270769	-0.266697	0.00152481	0.0106582	TRUE	FALSE	FALSE
chr3R	29857652	29858936	1285	-	FBgn0039711	CG7824	1956.41	0.388044	0.376226	0.00154287	0.0107767	TRUE	FALSE	TRUE
chr3L	15509445	15511047	1603	+	FBgn0001099	gdl	1238.73	0.373806	0.363211	0.0015499	0.0108179	FALSE	FALSE	TRUE
chr2R	5259004	5295965	36962	+	FBgn0033015	d4	13207.2	0.268993	0.264987	0.00155366	0.0108363	TRUE	FALSE	TRUE
chr3R	13370240	13371904	1665	-	FBgn0023495	Lip3	4.28505	4.48056	1.06641	0.00155682	0.0108505	FALSE	TRUE	TRUE
chr3L	11728348	11732016	3669	+	FBgn0052088	sunn	50.9951	-0.981907	-0.81687	0.0015612	0.0108732	FALSE	TRUE	FALSE
chr3R	4227387	4229238	1852	-	FBgn0261436	DhpD	184.796	-0.582817	-0.544132	0.0015683	0.0109101	TRUE	FALSE	FALSE
chr3R	31213458	31214784	1327	+	FBgn0039828	CG1542	4481.28	0.224495	0.222151	0.00156876	0.0109101	TRUE	FALSE	TRUE
chr3R	30003681	30004861	1181	-	FBgn0039735	Nph	3798.9	-0.280577	-0.276027	0.00157056	0.0109148	TRUE	FALSE	FALSE
chr3R	30277932	30372382	94451	+	FBgn0010113	hdc	6844.53	0.422643	0.4074	0.00157531	0.0109399	TRUE	FALSE	TRUE
chrX	13129018	13134839	5822	+	FBgn0030452	MFS10	96.1269	-0.611397	-0.566984	0.00158169	0.0109763	FALSE	FALSE	FALSE
chr3R	15222251	15223180	930	-	FBgn0051155	Rpb7	2294.4	0.32526	0.318199	0.00158719	0.0110065	TRUE	FALSE	TRUE
chr2L	19129469	19131954	2486	-	FBgn0086443	AsnRS	803.76	0.456398	0.437264	0.00159608	0.0110603	TRUE	FALSE	TRUE
chr2L	14359252	14361411	2160	+	FBgn0001970	Pgant35A	646.119	-0.433227	-0.41679	0.00159923	0.0110742	TRUE	FALSE	FALSE
chr3L	20776766	20778264	1499	-	FBgn0037019	Pex16	1246.2	0.523451	0.494963	0.00160137	0.011081	TRUE	FALSE	TRUE
chr3R	19161259	19162300	1042	-	FBgn0259705	CG42359	126.77	-0.709799	-0.641703	0.00160363	0.0110887	TRUE	FALSE	FALSE
chrX	2072413	2074890	2478	+	FBgn0025630	Rtca	156.378	0.665086	0.608395	0.00160903	0.0111181	TRUE	FALSE	TRUE
chr3R	8934279	8935287	1009	-	FBgn0264790	CR44020	67.4372	-0.806658	-0.709599	0.00161162	0.011128	TRUE	TRUE	FALSE
chr2R	21658770	21660007	1238	-	FBgn0034646	Rae1	2225.74	0.331985	0.324457	0.00161504	0.0111437	TRUE	FALSE	TRUE
chr3L	21836665	21841356	4692	-	FBgn0037138	P5CDh1	489.348	0.479133	0.457061	0.00162406	0.0111979	TRUE	FALSE	TRUE
chr3L	12515059	12520954	5896	+	FBgn0041775	tral	21226	0.554928	0.521008	0.00165566	0.0114076	TRUE	FALSE	TRUE
chrX	22534831	22540383	5553	-	FBgn0031194	CG17598	2079.32	0.589326	0.549003	0.00166027	0.0114313	TRUE	FALSE	TRUE
chr3R	15408423	15417277	8855	+	FBgn0041188	Atx2	1406.43	0.503976	0.478217	0.00168659	0.0115917	TRUE	FALSE	TRUE
chr2R	8625451	8626180	730	+	FBgn0022027	Vps25	456.75	-0.423197	-0.407697	0.00168664	0.0115917	TRUE	FALSE	FALSE
chr3L	4263719	4277778	14060	+	FBgn0035522	CG1273	76.3524	-0.681845	-0.620637	0.00168718	0.0115917	FALSE	FALSE	FALSE
chr3R	14630478	14641776	11299	+	FBgn0038247	Cad88C	657.115	-0.514404	-0.487026	0.00169649	0.0116474	FALSE	FALSE	FALSE
chr3R	18221522	18223682	2161	-	FBgn0038584	mTerf5	531.607	-0.570627	-0.533679	0.00170167	0.0116746	TRUE	FALSE	FALSE
chr2R	12849358	12869423	20066	-	FBgn0033777	CG17574	467.061	1.08947	0.869655	0.00171381	0.0117496	TRUE	TRUE	TRUE
chr2R	10641818	10645427	3610	-	FBgn0033539	Git	2836.69	0.37189	0.361241	0.00173211	0.0118666	TRUE	FALSE	TRUE
chr3L	20359833	20361585	1753	-	FBgn0259676	DNApol-alpha60	656.445	-0.595841	-0.553874	0.0017369	0.011891	TRUE	FALSE	FALSE
chr2L	18651058	18653010	1953	-	FBgn0032693	Cyp310a1	3066.56	-0.466894	-0.44607	0.00177193	0.0121222	FALSE	FALSE	FALSE
chr3R	12950042	12967712	17671	-	FBgn0040493	grsm	635.538	-0.496347	-0.471437	0.00179495	0.012271	TRUE	FALSE	FALSE
chrX	6689296	6695007	5712	-	FBgn0029893	CG14442	1191.61	0.633142	0.582974	0.00179917	0.0122912	TRUE	FALSE	TRUE
chr3R	29736965	29738070	1106	+	FBgn0039689	CIA30	210.527	-0.590819	-0.549526	0.00181036	0.0123589	TRUE	FALSE	FALSE
chr3R	9780064	9783054	2991	+	FBgn0037753	CG12947	177.688	-0.580759	-0.541457	0.00181214	0.0123622	TRUE	FALSE	FALSE
chr3R	23801714	23819237	17524	-	FBgn0053111	CG33111	335.354	-0.384219	-0.372397	0.00181827	0.0123953	TRUE	FALSE	FALSE
chr3R	27652760	27653363	604	+	FBgn0027494	RpS10a	5.95744	4.01703	1.0794	0.00182498	0.0124323	TRUE	TRUE	TRUE
chr3R	25199818	25214255	14438	+	FBgn0039290	CG13654	129.741	-0.936775	-0.787743	0.00182844	0.012447	FALSE	TRUE	FALSE
chr3L	22073068	22074523	1456	-	FBgn0037150	CG7133	2186.65	-0.295617	-0.290149	0.00184169	0.0125284	TRUE	FALSE	FALSE
chr3L	5997208	6026317	29110	+	FBgn0052406	PVRAP	6.92714	2.81689	1.10737	0.00184997	0.0125759	FALSE	TRUE	TRUE
chr2R	11285148	11289772	4625	-	FBgn0033609	Fbl6	973.054	0.329195	0.321667	0.00185314	0.0125885	TRUE	FALSE	TRUE
chrX	23106003	23108331	2329	+	FBgn0039946	ATbp	508.653	-0.430477	-0.413874	0.00187457	0.0127252	TRUE	FALSE	FALSE
chr2R	22932035	22934077	2043	-	FBgn0034800	CG3788	273.296	-0.477044	-0.454665	0.00187704	0.012733	TRUE	FALSE	FALSE
chrX	8248651	8251687	3037	-	FBgn0017566	ND-75	3023.94	0.348931	0.339956	0.00189654	0.0128523	TRUE	FALSE	TRUE
chr3R	18288866	18298879	10014	-	FBgn0010877	l(3)05822	4452.18	0.657257	0.600947	0.0018973	0.0128523	TRUE	FALSE	TRUE
chr3R	24922473	24925160	2688	+	FBgn0039250	Mink	2161.75	0.479955	0.457063	0.00192323	0.0130109	TRUE	FALSE	TRUE
chrX	8463296	8464438	1143	-	FBgn0014032	Sptr	1236.75	-0.253265	-0.249781	0.00192339	0.0130109	TRUE	FALSE	FALSE
chr3L	12336676	12337236	561	+	FBgn0036277	CG10418	542.525	-0.411528	-0.396875	0.00195263	0.0131994	TRUE	FALSE	FALSE
chr2R	9850703	9861543	10841	-	FBgn0027580	PCB	52.3575	-1.07865	-0.860543	0.00196761	0.0132873	TRUE	TRUE	FALSE
chr2R	22941877	22945147	3271	+	FBgn0261584	CG42694	237.914	-0.539662	-0.507414	0.00196839	0.0132873	TRUE	FALSE	FALSE
chr3R	15141843	15147531	5689	-	FBgn0266064	GlyS	16672	-0.254515	-0.250958	0.001986	0.0133968	TRUE	FALSE	FALSE
chr4	1057365	1065001	7637	-	FBgn0011642	Zyx	4865.1	-0.295496	-0.289948	0.0020017	0.0134923	TRUE	FALSE	FALSE
chr2L	10426887	10428632	1746	+	FBgn0267330	KdelR	4182.51	0.269699	0.265467	0.00200295	0.0134923	TRUE	FALSE	TRUE
chrX	19740537	19744335	3799	-	FBgn0031066	COX6B	3702.9	0.25436	0.250802	0.00200537	0.0134992	TRUE	FALSE	TRUE
chr3R	23774225	23781621	7397	-	FBgn0039120	Nup98-96	7787.17	0.549828	0.515622	0.00201667	0.0135658	TRUE	FALSE	TRUE
chr3L	17344947	17349666	4720	-	FBgn0036713	Mip	15.7494	-1.62991	-1.03349	0.00202076	0.0135838	FALSE	TRUE	FALSE
chr3L	16783010	16785246	2237	+	FBgn0036662	CG9706	140.033	-0.603137	-0.558431	0.00203919	0.0136982	TRUE	FALSE	FALSE
chr3R	20031823	20034330	2508	+	FBgn0038768	CG4936	2660.64	0.387778	0.37535	0.00205353	0.0137849	TRUE	FALSE	TRUE
chr3L	16386327	16390816	4490	+	FBgn0036624	RAF2	3368.97	0.721061	0.646932	0.00206104	0.0138257	TRUE	FALSE	TRUE
chr3R	5652640	5654861	2222	-	FBgn0037358	elm	1731.2	0.259329	0.255539	0.00206522	0.0138362	TRUE	FALSE	TRUE
chr3R	11679743	11680976	1234	+	FBgn0037933	Ho	541.059	0.759995	0.674162	0.00206547	0.0138362	TRUE	FALSE	TRUE
chr3L	2601455	2630064	28610	-	FBgn0011828	Pxn	15.828	1.45531	0.99714	0.00208782	0.0139762	FALSE	TRUE	TRUE
chr2L	10199401	10200974	1574	-	FBgn0032189	Ripalpha	2590.01	0.928382	0.779642	0.002101	0.0140547	TRUE	TRUE	TRUE
chrX	12907986	12909622	1637	-	FBgn0030434	Brms1	1210.32	0.301187	0.29526	0.00210319	0.0140569	TRUE	FALSE	TRUE
chr3L	18609620	18611862	2243	+	FBgn0052201	CG32201	2.70413	4.82889	0.778899	0.00210425	0.0140569	FALSE	TRUE	TRUE
chr2R	23556672	23560263	3592	+	FBgn0034880	ItgaPS5	65.012	0.988862	0.813546	0.00212416	0.0141802	TRUE	TRUE	TRUE
chr3L	5136376	5138679	2304	+	FBgn0035591	CG4611	1283.99	-0.285064	-0.280017	0.00212621	0.014184	TRUE	FALSE	FALSE
chr3L	6972750	6980044	7295	-	FBgn0001104	Galphai	15144.3	0.196789	0.195113	0.00212924	0.0141944	TRUE	FALSE	TRUE
chr3R	30404429	30404989	561	+	FBgn0267130	CR45570	5.26529	-4.88016	-0.831601	0.00213165	0.0142007	FALSE	TRUE	FALSE
chr2R	11986513	11988787	2275	-	FBgn0033672	rho-7	628.581	-0.36591	-0.355347	0.00214298	0.0142663	TRUE	FALSE	FALSE
chr2R	5503437	5507866	4430	-	FBgn0033027	TpnC4	7.50244	-2.5046	-1.08633	0.0021578	0.0143463	TRUE	TRUE	FALSE
chr3R	24915840	24917864	2025	-	FBgn0265189	sud1	160.784	-0.542268	-0.508972	0.00215796	0.0143463	TRUE	FALSE	FALSE
chr3R	9005313	9006226	914	-	FBgn0026380	Prosbeta3	7913.74	0.282429	0.277505	0.00216197	0.0143573	TRUE	FALSE	TRUE
chrX	19521929	19530896	8968	+	FBgn0261573	CoRest	7356.17	0.279622	0.274842	0.00216259	0.0143573	TRUE	FALSE	TRUE
chr2R	6670154	6673372	3219	-	FBgn0033087	Hsepi	689.851	-0.559937	-0.523368	0.00217911	0.0144428	TRUE	FALSE	FALSE
chr3R	26230248	26234700	4453	+	FBgn0039419	CG12290	10.5403	3.57988	0.91382	0.00217997	0.0144428	TRUE	TRUE	TRUE
chrX	2247594	2249983	2390	-	FBgn0000377	crn	3886.34	0.228632	0.225998	0.00218807	0.0144866	TRUE	FALSE	TRUE
chr3L	3818679	3842326	23648	+	FBgn0004875	enc	1738.15	-0.520045	-0.490467	0.00219215	0.0144998	TRUE	FALSE	FALSE
chr2L	9435399	9436842	1444	+	FBgn0032119	CG3769	22.2628	-1.27324	-0.936891	0.00219385	0.0144998	FALSE	TRUE	FALSE
chrX	19626548	19638369	11822	-	FBgn0087008	e(y)3	6568.33	0.504183	0.477128	0.00219458	0.0144998	TRUE	FALSE	TRUE
chr3R	22749014	22750597	1584	-	FBgn0086253	rumi	952.991	0.779226	0.686254	0.00219708	0.0145064	TRUE	FALSE	TRUE
chr3L	19607857	19612199	4343	-	FBgn0036892	Lon	4316.66	0.641008	0.587149	0.00220317	0.0145367	TRUE	FALSE	TRUE
chr3R	17534815	17537136	2322	+	FBgn0038516	P5cr-2	18.5883	1.48478	0.998888	0.00221226	0.0145867	FALSE	TRUE	TRUE
chrX	21062277	21067540	5264	-	FBgn0052512	CG32512	2247.26	0.980208	0.806779	0.00221649	0.0146046	TRUE	TRUE	TRUE
chrX	6076072	6077786	1715	-	FBgn0029838	CG4666	5.9944	3.34667	1.06176	0.00222532	0.0146488	FALSE	TRUE	TRUE
chr2L	19400753	19426596	25844	-	FBgn0041789	Pax	3688.85	-0.234742	-0.231884	0.00222623	0.0146488	TRUE	FALSE	FALSE
chr3L	15984322	15987815	3494	-	FBgn0263600	DNApol-delta	315.109	-0.509694	-0.481637	0.00224164	0.0147402	TRUE	FALSE	FALSE
chr3R	26872129	26875742	3614	-	FBgn0004903	Rb97D	1230.73	0.325916	0.318325	0.00226772	0.0149015	TRUE	FALSE	TRUE
chr3R	7545733	7549124	3392	-	FBgn0015568	alpha-Est1	494.366	-0.608585	-0.561865	0.00226967	0.0149042	TRUE	FALSE	FALSE
chr2L	21053033	21058044	5012	+	FBgn0010395	Itgbn	95.0868	0.685339	0.620104	0.00228459	0.0149919	TRUE	FALSE	TRUE
chrX	4939128	4955916	16789	+	FBgn0004368	Ptp4E	5009.95	0.370634	0.359523	0.00229128	0.0150256	TRUE	FALSE	TRUE
chr3R	30432064	30435139	3076	+	FBgn0039769	CG15534	23.7361	-1.25751	-0.928565	0.00230609	0.0151125	FALSE	TRUE	FALSE
chrX	4921678	4938105	16428	-	FBgn0266000	CG44774	8950.85	0.352948	0.343313	0.00230773	0.015113	TRUE	FALSE	TRUE
chr2R	12335316	12336205	890	+	FBgn0033715	CG8490	701.233	0.504845	0.477409	0.00232746	0.0152319	TRUE	FALSE	TRUE
chrX	5814864	5815820	957	-	FBgn0029813	CG15766	11.2669	-2.29223	-1.05765	0.00234	0.0153035	TRUE	TRUE	FALSE
chr2L	17187637	17260734	73098	-	FBgn0032629	beat-IIIc	597.032	0.540061	0.506614	0.00235518	0.0153924	TRUE	FALSE	TRUE
chr3R	7144724	7151270	6547	+	FBgn0037478	CG2656	625.321	0.47121	0.448666	0.0023684	0.0154683	TRUE	FALSE	TRUE
chr2L	13909333	13911719	2387	+	FBgn0032535	Ance-2	283.09	0.549607	0.514335	0.00237944	0.0155299	FALSE	FALSE	TRUE
chr2R	12169558	12171706	2149	-	FBgn0267913	CR46194	52.2014	0.814464	0.708059	0.00238447	0.0155522	FALSE	TRUE	TRUE
chrX	18101970	18103482	1513	+	FBgn0022724	Taf8	353.613	-0.427714	-0.410649	0.00239305	0.0155957	TRUE	FALSE	FALSE
chr3L	20809669	20813332	3664	+	FBgn0037027	HIPP1	1220.14	-0.24421	-0.240949	0.00239437	0.0155957	TRUE	FALSE	FALSE
chr2R	16110331	16116996	6666	+	FBgn0034075	Asph	2694.75	-0.416992	-0.401119	0.00242612	0.0157919	TRUE	FALSE	FALSE
chr2R	18277439	18278762	1324	+	FBgn0053198	pen-2	944.014	-0.270831	-0.266383	0.00242972	0.0158046	TRUE	FALSE	FALSE
chr3R	4359883	4366855	6973	+	FBgn0037238	CG1090	52.7065	-0.833361	-0.719649	0.00243507	0.0158181	FALSE	TRUE	FALSE
chr2R	24033974	24036707	2734	+	FBgn0034962	MAN1	2740.25	1.0188	0.823793	0.00243817	0.0158181	TRUE	TRUE	TRUE
chr2L	10439440	10441047	1608	+	FBgn0032251	Nse4	1554.06	0.479619	0.45575	0.00243834	0.0158181	TRUE	FALSE	TRUE
chr2L	13812700	13813256	557	-	FBgn0032533	CG16888	17.8207	-1.38885	-0.968127	0.00243835	0.0158181	FALSE	TRUE	FALSE
chr3R	9763650	9766135	2486	+	FBgn0037746	CG8478	4394.04	0.51405	0.484845	0.00244959	0.0158804	TRUE	FALSE	TRUE
chr2R	9207561	9209774	2214	+	FBgn0262515	VhaAC45	1623.44	-0.327499	-0.319654	0.00249956	0.0161867	TRUE	FALSE	FALSE
chr3R	22489105	22491439	2335	-	FBgn0003676	T-cp1	2093.31	-0.344397	-0.335295	0.00250019	0.0161867	TRUE	FALSE	FALSE
chr3R	5221632	5223365	1734	-	FBgn0037298	CG2604	1009.55	-0.556648	-0.519781	0.0025035	0.0161972	TRUE	FALSE	FALSE
chr3R	17040682	17041895	1214	+	FBgn0038471	CG5220	1703.56	0.288578	0.283173	0.00251366	0.0162521	TRUE	FALSE	TRUE
chr3R	31054085	31061210	7126	-	FBgn0002413	dco	6994.84	1.01654	0.821541	0.00252503	0.0163147	TRUE	TRUE	TRUE
chr3L	7323619	7326255	2637	+	FBgn0035762	Rint1	142.363	-0.704613	-0.63253	0.00252849	0.0163153	TRUE	FALSE	FALSE
chrX	762615	763810	1196	-	FBgn0259993	CR42491	185.689	0.515134	0.485547	0.0025285	0.0163153	FALSE	FALSE	TRUE
chr3L	27967244	28012599	45356	-	FBgn0039959	CG17514	17898.2	0.586056	0.543223	0.00253618	0.0163539	TRUE	FALSE	TRUE
chr3L	4752393	4753738	1346	-	FBgn0035571	CG12493	132.142	0.578604	0.537197	0.00254923	0.016427	TRUE	FALSE	TRUE
chr2R	21658078	21658777	700	+	FBgn0034645	ND-B12	1222.65	-0.283902	-0.278728	0.00257275	0.0165676	TRUE	FALSE	FALSE
chrX	14885952	14896891	10940	-	FBgn0030592	CG9514	13.0309	1.67404	1.02502	0.00257586	0.0165765	FALSE	TRUE	TRUE
chr2L	15062931	15070316	7386	-	FBgn0024183	vig	2071.59	-0.335006	-0.326552	0.00259483	0.0166875	TRUE	FALSE	FALSE
chr2R	6668150	6668738	589	+	FBgn0033085	CG15908	156.017	-0.540765	-0.506568	0.00260048	0.0167025	TRUE	FALSE	FALSE
chrX	11581957	11584175	2219	-	FBgn0030317	CG1561	71.9509	-0.672677	-0.609082	0.00260085	0.0167025	FALSE	FALSE	FALSE
chr2R	10139262	10142074	2813	-	FBgn0263444	CR43467	36.7895	-0.997557	-0.811476	0.00260236	0.0167025	FALSE	TRUE	FALSE
chr2L	12207709	12210110	2402	+	FBgn0051759	CG31759	1429.93	-0.416359	-0.400336	0.00261429	0.0167679	TRUE	FALSE	FALSE
chr3R	24196893	24221965	25073	-	FBgn0011725	twin	2002.23	-0.40391	-0.389227	0.00262988	0.0168567	TRUE	FALSE	FALSE
chr2L	7223328	7249343	26016	-	FBgn0259111	Ndae1	3119.35	-0.408788	-0.393573	0.00263323	0.016867	TRUE	FALSE	FALSE
chr2R	5758065	5760407	2343	-	FBgn0033038	CG7791	362.538	-0.575475	-0.534519	0.00263612	0.0168743	TRUE	FALSE	FALSE
chr3L	7972449	7974991	2543	-	FBgn0027554	CG8042	966.554	0.386794	0.373844	0.00263967	0.0168859	TRUE	FALSE	TRUE
chr2L	12706799	12707711	913	-	FBgn0032452	CG15484	193.582	-0.493978	-0.46754	0.00265206	0.0169329	TRUE	FALSE	FALSE
chr2L	10997819	11001476	3658	-	FBgn0000146	aub	3390.17	0.443548	0.424219	0.0026526	0.0169329	TRUE	FALSE	TRUE
chr3L	4825853	4829038	3186	+	FBgn0027085	LeuRS-m	569.839	0.368453	0.357217	0.00265397	0.0169329	TRUE	FALSE	TRUE
chrX	10266792	10325958	59167	-	FBgn0259170	alpha-Man-Ia	2824.78	0.909561	0.763184	0.00265404	0.0169329	TRUE	TRUE	TRUE
chr2L	18599755	18605249	5495	-	FBgn0032689	CG10413	6919.02	0.423666	0.406749	0.00265702	0.0169407	TRUE	FALSE	TRUE
chrX	409721	410817	1097	+	FBgn0002561	l(1)sc	699.063	-0.806022	-0.700398	0.00267166	0.0170228	FALSE	TRUE	FALSE
chr2L	9938863	9943058	4196	+	FBgn0032166	CG4619	597.719	0.349069	0.339471	0.00267786	0.017051	TRUE	FALSE	TRUE
chr3R	24333433	24337248	3816	+	FBgn0039183	Dis3	3128.45	0.235903	0.23289	0.00269953	0.0171777	TRUE	FALSE	TRUE
chr2R	17001994	17003599	1606	+	FBgn0034177	AsnRS-m	164.099	0.514438	0.484654	0.00271352	0.0172553	TRUE	FALSE	TRUE
chr3L	19805181	19806932	1752	+	FBgn0036909	CG15881	547.826	0.307331	0.300717	0.0027157	0.0172578	TRUE	FALSE	TRUE
chr2R	21498903	21501732	2830	-	FBgn0034631	TAF1C-like	1420.65	-0.345514	-0.33616	0.00272997	0.0173209	TRUE	FALSE	FALSE
chr3R	26057347	26058223	877	-	FBgn0039405	CG14550	110.085	-0.596917	-0.551148	0.002731	0.0173209	FALSE	FALSE	FALSE
chr3R	26057347	26058223	877	-	FBgn0260224	CG42498	110.085	-0.596917	-0.551148	0.002731	0.0173209	FALSE	FALSE	FALSE
chr2L	16853620	16858714	5095	-	FBgn0051809	CG31809	36.8527	1.20961	0.900808	0.00273978	0.0173575	FALSE	TRUE	TRUE
chr3R	14886456	14887739	1284	+	FBgn0067628	CG33331	78.8955	-0.788413	-0.688397	0.00274165	0.0173575	FALSE	FALSE	FALSE
chr3L	15509061	15509513	453	+	FBgn0004052	Z600	10439.3	0.336872	0.328186	0.00274218	0.0173575	FALSE	FALSE	TRUE
chr3L	9251978	9288522	36545	+	FBgn0264000	GluRIB	11.8743	-1.88427	-1.04117	0.00274787	0.017373	FALSE	TRUE	FALSE
chr3R	6765485	6766709	1225	+	FBgn0266235	CR44930	58.4134	-0.994735	-0.808389	0.00274823	0.017373	FALSE	TRUE	FALSE
chr2R	9078721	9082374	3654	+	FBgn0025709	CG8083	4.92533	3.78939	1.08587	0.00277488	0.0175301	FALSE	TRUE	TRUE
chr2L	11988735	11989882	1148	-	FBgn0261266	zuc	1533.66	0.265496	0.261186	0.00279206	0.0176271	TRUE	FALSE	TRUE
chr3L	21493083	21493907	825	+	FBgn0037087	CG7519	1485.25	0.280791	0.275699	0.00280377	0.0176894	TRUE	FALSE	TRUE
chr3R	27287366	27288526	1161	-	FBgn0039509	bigmax	358.615	-0.552652	-0.515685	0.00281965	0.017778	TRUE	FALSE	FALSE
chr3R	24214631	24218718	4088	-	FBgn0039167	CG17786	973.979	-0.446119	-0.426207	0.00283138	0.0178403	FALSE	FALSE	FALSE
chr2L	20928824	20929525	702	+	FBgn0053319	CR33319	6.9665	2.60769	1.0618	0.00284785	0.0179265	FALSE	TRUE	TRUE
chr2L	13229832	13230549	718	+	FBgn0032491	CG16815	1046.13	0.422583	0.405559	0.00284877	0.0179265	TRUE	FALSE	TRUE
chr2R	7012254	7018362	6109	+	FBgn0029506	Tsp42Ee	1936.6	0.349005	0.339292	0.00285176	0.0179305	TRUE	FALSE	TRUE
chr3R	9591309	9625073	33765	+	FBgn0037720	CG8312	1520.21	-0.31477	-0.307602	0.0028546	0.0179305	TRUE	FALSE	FALSE
chr3L	4936758	5079033	142276	-	FBgn0005775	Con	110.182	-0.9482	-0.782476	0.00285498	0.0179305	TRUE	TRUE	FALSE
chr3R	26040240	26041008	769	+	FBgn0000591	E(spl)m8-HLH	77.7058	-0.989341	-0.803873	0.00285766	0.0179356	FALSE	TRUE	FALSE
chrX	20170222	20171526	1305	+	FBgn0031094	CG9578	90.141	-0.762228	-0.670545	0.00286416	0.0179648	TRUE	FALSE	FALSE
chr3L	20450532	20452864	2333	-	FBgn0036994	CG5199	580.878	-0.529038	-0.496295	0.00287975	0.0180508	TRUE	FALSE	FALSE
chr2L	2759924	2763889	3966	+	FBgn0031456	Trn-SR	3940.8	0.408637	0.393169	0.00288364	0.0180634	TRUE	FALSE	TRUE
chr3R	5414527	5458394	43868	+	FBgn0037326	CG14669	3.71134	-4.39495	-0.925903	0.00291163	0.0182196	FALSE	TRUE	FALSE
chr2R	24781726	24783500	1775	-	FBgn0035064	TyrRS-m	166.351	-0.463478	-0.44112	0.002914	0.0182196	TRUE	FALSE	FALSE
chr2R	22637770	22638868	1099	+	FBgn0026261	bonsai	963.662	-0.458191	-0.436539	0.00291422	0.0182196	TRUE	FALSE	FALSE
chr3R	19879719	19886030	6312	+	FBgn0014006	Ask1	763.863	-0.449365	-0.428884	0.00293268	0.0183231	TRUE	FALSE	FALSE
chr2R	21355015	21379464	24450	-	FBgn0000395	cv-2	2169.25	-0.389272	-0.375798	0.00294025	0.0183585	FALSE	FALSE	FALSE
chr3R	25677072	25678682	1611	-	FBgn0039355	CG4730	946.076	0.408216	0.392727	0.0029473	0.0183906	TRUE	FALSE	TRUE
chr3L	9971151	9972054	904	-	FBgn0036063	CG6674	471.13	0.422625	0.405464	0.00295521	0.0184234	TRUE	FALSE	TRUE
chrX	7959274	7960898	1625	+	FBgn0267180	CR45620	2.54756	4.74254	0.736016	0.00295638	0.0184234	FALSE	TRUE	TRUE
chr2L	16733617	16738388	4772	-	FBgn0015391	glu	11813.3	0.606714	0.558033	0.00296464	0.018463	TRUE	FALSE	TRUE
chr3R	9417940	9455500	37561	+	FBgn0261552	ps	379.404	0.45513	0.43381	0.00298324	0.0185669	TRUE	FALSE	TRUE
chr4	989725	1007922	18198	+	FBgn0019650	toy	198.333	-0.571846	-0.530622	0.00300729	0.0187045	FALSE	FALSE	FALSE
chr2R	21487167	21497929	10763	-	FBgn0010470	Fkbp14	730.321	-0.299047	-0.292816	0.00302518	0.0188037	TRUE	FALSE	FALSE
chr3R	9734012	9739979	5968	-	FBgn0037736	CG12950	76.6986	-0.846348	-0.722919	0.0030322	0.0188351	FALSE	TRUE	FALSE
chrX	1012779	1046040	33262	+	FBgn0003638	su(w[a])	1748.5	-0.519361	-0.487994	0.00304734	0.018917	TRUE	FALSE	FALSE
chrX	22958856	22960091	1236	-	FBgn0263830	CG40486	51.8664	-0.843539	-0.721399	0.00306356	0.0190055	FALSE	TRUE	FALSE
chrX	10083154	10085050	1897	+	FBgn0030177	CG2972	1506.38	0.264275	0.259935	0.00308695	0.0191375	TRUE	FALSE	TRUE
chr2R	20587551	20606854	19304	+	FBgn0267791	HnRNP-K	15813.4	0.306898	0.300141	0.00308881	0.0191375	FALSE	FALSE	TRUE
chr3L	11626441	11627715	1275	+	FBgn0036184	PCID2	2188.51	-0.21767	-0.215232	0.00309157	0.0191424	TRUE	FALSE	FALSE
chr2R	20977056	20977600	545	+	FBgn0034564	CG9344	87.5937	-0.997959	-0.805583	0.00309831	0.0191718	TRUE	TRUE	FALSE
chr3R	29214562	29219667	5106	+	FBgn0051044	CR31044	111.257	-0.633128	-0.577781	0.00311959	0.0192893	TRUE	FALSE	FALSE
chr3L	16728496	16730818	2323	-	FBgn0004556	Dbp73D	2044.65	0.447864	0.427338	0.0031213	0.0192893	TRUE	FALSE	TRUE
chr2L	5212395	5215081	2687	-	FBgn0031690	CG7742	22.9539	-1.32867	-0.935099	0.00312422	0.019295	FALSE	TRUE	FALSE
chr2L	4386182	4387356	1175	-	FBgn0261976	Psf2	554.98	0.361774	0.350763	0.00314871	0.0194338	TRUE	FALSE	TRUE
chr3R	7086599	7088839	2241	+	FBgn0003884	alphaTub84B	105469	-0.206012	-0.203934	0.0031594	0.0194873	TRUE	FALSE	FALSE
chr3L	826720	830190	3471	-	FBgn0266694	CR45184	8087.01	0.253	0.249158	0.00320961	0.0197844	FALSE	FALSE	TRUE
chr3L	10459081	10463101	4021	-	FBgn0011802	Gem3	1305.28	0.343723	0.334209	0.00321192	0.0197851	TRUE	FALSE	TRUE
chr3R	18216142	18218014	1873	+	FBgn0038581	CG14314	4.97721	3.74211	1.03778	0.00321383	0.0197851	TRUE	TRUE	TRUE
chr2R	25183628	25255318	71691	-	FBgn0035094	CG9380	246.961	-0.699934	-0.626034	0.0032201	0.0198111	TRUE	FALSE	FALSE
chr4	427331	431769	4439	+	FBgn0264794	CR44024	13.4979	1.95768	1.02824	0.00322595	0.0198345	FALSE	TRUE	TRUE
chr3R	13833497	13837991	4495	-	FBgn0266464	Nsf2	1582.93	-0.32964	-0.321216	0.00323709	0.0198903	TRUE	FALSE	FALSE
chrX	5759908	5764203	4296	-	FBgn0013987	MAPk-Ak2	2816.1	0.443831	0.42368	0.00324576	0.0199188	TRUE	FALSE	TRUE
chr2R	12174802	12177516	2715	+	FBgn0010621	Cct5	2627.4	0.233594	0.230556	0.00324585	0.0199188	TRUE	FALSE	TRUE
chrX	16801929	16803344	1416	-	FBgn0030793	CG9125	111.404	-0.612155	-0.56124	0.00325848	0.0199835	TRUE	FALSE	FALSE
chrX	13811684	13812870	1187	+	FBgn0030528	CG11095	19.4974	-1.42184	-0.955965	0.00326504	0.020011	TRUE	TRUE	FALSE
chr2R	9587193	9587989	797	+	FBgn0025286	RpL31	20358.3	-0.258125	-0.25403	0.00327633	0.0200675	TRUE	FALSE	FALSE
chr3R	23126581	23127981	1401	-	FBgn0051457	CG31457	549.981	0.506625	0.47699	0.00327917	0.0200722	TRUE	FALSE	TRUE
chr2R	10078366	10084210	5845	+	FBgn0033483	egr	6817.11	-0.381946	-0.368912	0.00329	0.0201257	TRUE	FALSE	FALSE
chr2L	3810801	3813410	2610	-	FBgn0031573	CG3407	693.555	0.500921	0.472215	0.0032945	0.0201405	TRUE	FALSE	TRUE
chr2L	16731180	16732133	954	-	FBgn0032596	Prosbeta4	7422.65	0.216168	0.213742	0.00333094	0.0203504	TRUE	FALSE	TRUE
chrX	16359143	16361275	2133	+	FBgn0086448	Gpi1	991.744	0.309007	0.301987	0.00337984	0.020636	TRUE	FALSE	TRUE
chr3R	13222951	13259517	36567	-	FBgn0000024	Ace	6.06341	-2.72706	-1.02908	0.00339713	0.0207285	FALSE	TRUE	FALSE
chrX	1342106	1344770	2665	+	FBgn0024362	CG11412	1430.98	-0.343983	-0.334337	0.00340296	0.020751	TRUE	FALSE	FALSE
chr3L	15097914	15113003	15090	+	FBgn0266452	CTPsyn	7440.5	0.233458	0.230395	0.00340677	0.0207611	TRUE	FALSE	TRUE
chr3R	12366163	12367564	1402	-	FBgn0038020	GstD9	504.646	-0.317873	-0.31022	0.00341602	0.0208043	TRUE	FALSE	FALSE
chr3R	6877678	6885278	7601	-	FBgn0266236	CR44931	124.946	-0.624059	-0.569771	0.00342416	0.0208408	FALSE	FALSE	FALSE
chr2R	23992138	23995055	2918	-	FBgn0034951	CG3860	235.696	1.28795	0.914838	0.00347714	0.0211499	TRUE	TRUE	TRUE
chr3R	15259864	15263458	3595	-	FBgn0263755	Su(var)3-9	3748.58	-0.402663	-0.387249	0.00350556	0.021298	TRUE	FALSE	FALSE
chr3R	19154097	19159878	5782	-	FBgn0038683	CG11779	118.607	-0.79225	-0.686286	0.0035059	0.021298	TRUE	FALSE	FALSE
chr2R	16148812	16149795	984	-	FBgn0034081	CG10731	158.579	0.731104	0.646467	0.00351021	0.0213107	TRUE	FALSE	TRUE
chr2R	17800685	17801707	1023	-	FBgn0266808	CR45270	185.107	-0.470115	-0.445882	0.00351925	0.0213522	FALSE	FALSE	FALSE
chr2L	8521933	8525740	3808	+	FBgn0016122	Acer	6039.02	-0.264415	-0.259946	0.00353608	0.0214408	TRUE	FALSE	FALSE
chr2L	12058304	12063184	4881	-	FBgn0027505	Rab3-GAP	3228.25	0.234317	0.231193	0.00354706	0.0214939	TRUE	FALSE	TRUE
chr3L	20800410	20806853	6444	+	FBgn0037025	Spc105R	1043.28	0.346579	0.336631	0.0035521	0.0215109	TRUE	FALSE	TRUE
chr3L	22728111	22733446	5336	+	FBgn0037185	CG11367	931.797	0.599537	0.550805	0.00355635	0.021523	TRUE	FALSE	TRUE
chr3L	2717615	2766536	48922	-	FBgn0052296	Mrtf	1385.8	0.874941	0.736115	0.00355855	0.021523	TRUE	TRUE	TRUE
chr3R	25056286	25064348	8063	+	FBgn0266719	stac	1688.05	-0.291408	-0.285434	0.00357572	0.0216133	TRUE	FALSE	FALSE
chr2R	10893034	10894414	1381	-	FBgn0017414	cag	188.448	0.710059	0.631597	0.00359723	0.0217297	TRUE	FALSE	TRUE
chr2L	786153	790798	4646	-	FBgn0000442	Pkg21D	6.17891	-2.73919	-1.01275	0.00364313	0.0219881	FALSE	TRUE	FALSE
chr3L	17723718	17729244	5527	-	FBgn0036747	CG6052	22.4502	-1.35516	-0.934082	0.00364456	0.0219881	FALSE	TRUE	FALSE
chr4	610684	622470	11787	+	FBgn0025936	Eph	9844.52	0.52261	0.489454	0.00367932	0.0221839	TRUE	FALSE	TRUE
chr2L	15005733	15006607	875	+	FBgn0040228	DCTN5-p25	555.537	0.346374	0.336357	0.00368978	0.0222331	TRUE	FALSE	TRUE
chr2L	22239916	22246988	7073	+	FBgn0032986	CG3262	1679.74	0.28281	0.277302	0.00370478	0.0223096	TRUE	FALSE	TRUE
chr2R	22563152	22592964	29813	-	FBgn0260866	dnr1	216.748	1.1703	0.872899	0.00370995	0.0223268	TRUE	TRUE	TRUE
chr3L	19092670	19094760	2091	+	FBgn0036846	MESR6	2201.38	0.537025	0.501068	0.00373816	0.0224826	TRUE	FALSE	TRUE
chr3R	12705094	12705818	725	+	FBgn0038080	CG12279	149.897	-0.545741	-0.508083	0.00374685	0.022502	TRUE	FALSE	FALSE
chr3R	24851601	24854869	3269	+	FBgn0039234	nct	10015.4	0.233967	0.230821	0.00374763	0.022502	TRUE	FALSE	TRUE
chr3R	5237651	5251745	14095	-	FBgn0260462	CG12163	11302.6	-0.202073	-0.200039	0.00374838	0.022502	TRUE	FALSE	FALSE
chr3R	18299229	18300044	816	+	FBgn0024432	Dlc90F	5723.42	-0.252603	-0.248649	0.00375981	0.0225565	TRUE	FALSE	FALSE
chrX	7337352	7342731	5380	+	FBgn0026144	CBP	2673.49	0.485165	0.458241	0.00378448	0.022678	TRUE	FALSE	TRUE
chr2L	1037246	1038685	1440	+	FBgn0031296	CG4415	24.1672	1.21882	0.892017	0.0037857	0.022678	FALSE	TRUE	TRUE
chr2R	21148265	21160545	12281	-	FBgn0050389	CG30389	1195.67	-0.373099	-0.360569	0.00378917	0.022678	TRUE	FALSE	FALSE
chr3R	20029560	20031309	1750	-	FBgn0038767	trem	541.587	0.335941	0.326736	0.00378945	0.022678	TRUE	FALSE	TRUE
chr3L	20438166	20439872	1707	-	FBgn0036992	CG11796	13.1977	-1.6404	-0.986359	0.00379339	0.0226875	FALSE	TRUE	FALSE
chr2L	6950421	6954586	4166	+	FBgn0020616	SA	1073.2	-0.40956	-0.393079	0.0038104	0.0227751	TRUE	FALSE	FALSE
chr3L	8352355	8356296	3942	-	FBgn0035880	Culd	25.8552	-1.20977	-0.886629	0.00381929	0.0228141	TRUE	TRUE	FALSE
chr3R	26715165	26717389	2225	-	FBgn0039449	CG6425	1095.36	0.649912	0.587736	0.00385082	0.0229883	TRUE	FALSE	TRUE
chr2R	22106107	22122562	16456	-	FBgn0243516	Vrp1	860.185	0.344503	0.334537	0.0038902	0.0232089	TRUE	FALSE	TRUE
chr3R	8813490	8820682	7193	-	FBgn0037636	CG9821	26545.5	0.612901	0.560068	0.00389344	0.0232139	TRUE	FALSE	TRUE
chr3R	11408792	11409875	1084	-	FBgn0264694	mgr	391.942	-0.5518	-0.512575	0.00390235	0.0232527	TRUE	FALSE	FALSE
chr2R	6173684	6176195	2512	+	FBgn0033065	Cyp6w1	3.23788	-5.1846	-0.589708	0.00392482	0.0233721	TRUE	FALSE	FALSE
chr3R	22032150	22034286	2137	-	FBgn0038927	CG6015	1974.64	0.258928	0.254631	0.00394411	0.0234581	FALSE	FALSE	TRUE
chr3R	22032150	22034286	2137	-	FBgn0266538	CG45099	1974.64	0.258928	0.254631	0.00394411	0.0234581	FALSE	FALSE	TRUE
chr3R	29854695	29857491	2797	-	FBgn0039710	dgt1	2122.73	0.438256	0.418033	0.00395257	0.0234939	TRUE	FALSE	TRUE
chr3R	18274665	18283005	8341	+	FBgn0026250	eIF-1A	5074.92	-0.225726	-0.222861	0.00397536	0.0236149	TRUE	FALSE	FALSE
chr2R	24031538	24033943	2406	-	FBgn0013764	Chi	5143.31	0.444688	0.42355	0.00398695	0.0236692	TRUE	FALSE	TRUE
chr2L	19490262	19491679	1418	+	FBgn0032791	CG18094	31.4464	-1.02502	-0.810287	0.00401044	0.0237939	TRUE	TRUE	FALSE
chr3R	30789625	30806619	16995	-	FBgn0011739	wts	1677.61	0.291149	0.285039	0.00402412	0.0238604	TRUE	FALSE	TRUE
chr2L	11997900	11999340	1441	-	FBgn0042125	CG18787	1184.09	0.580564	0.534969	0.00402818	0.0238699	TRUE	FALSE	TRUE
chr2L	12993757	13000635	6879	-	FBgn0032465	CG12404	254.872	-0.415497	-0.398116	0.00403492	0.0238951	TRUE	FALSE	FALSE
chrX	18366357	18377864	11508	+	FBgn0265784	CrebB	771.797	-0.509329	-0.477934	0.00404043	0.0239131	TRUE	FALSE	FALSE
chr3L	20424424	20426071	1648	-	FBgn0036986	CG5282	126.057	-0.562419	-0.520718	0.00404563	0.0239292	TRUE	FALSE	FALSE
chr3R	17425768	17446499	20732	+	FBgn0038511	cysu	6.76562	-2.59406	-0.996058	0.00407403	0.0240825	FALSE	TRUE	FALSE
chrX	7901880	7903643	1764	+	FBgn0010292	bys	1280.53	0.677693	0.606986	0.00407905	0.0240973	TRUE	FALSE	TRUE
chrX	12631605	12653442	21838	+	FBgn0030412	Tomosyn	91.9759	-0.692517	-0.617403	0.00408315	0.0240988	TRUE	FALSE	FALSE
chr2R	13864237	13942110	77874	-	FBgn0013733	shot	1879.49	0.814557	0.697159	0.00408429	0.0240988	TRUE	FALSE	TRUE
chr2R	21143545	21145750	2206	+	FBgn0021872	Xbp1	859.163	-0.321313	-0.313099	0.00410381	0.0241992	TRUE	FALSE	FALSE
chr2R	11986008	11987653	1646	+	FBgn0085260	CG34231	307.631	-0.525403	-0.490923	0.00410786	0.0242083	TRUE	FALSE	FALSE
chrX	6288100	6289562	1463	+	FBgn0029857	wuho	491.824	0.340235	0.33051	0.00411366	0.0242276	TRUE	FALSE	TRUE
chr2R	11289688	11291096	1409	-	FBgn0033610	CG18335	39.3609	-1.01567	-0.804838	0.00413074	0.0243119	FALSE	TRUE	FALSE
chr3R	24050783	24053592	2810	+	FBgn0026576	CG5991	1192.01	0.489666	0.461515	0.00413486	0.0243119	TRUE	FALSE	TRUE
chr2L	20814337	20816240	1904	-	FBgn0053322	CG33322	17.4638	-1.75077	-0.983207	0.004138	0.0243119	FALSE	TRUE	FALSE
chr3R	27115152	27116707	1556	-	FBgn0039488	CG6066	2791.01	0.22167	0.218933	0.00413804	0.0243119	TRUE	FALSE	TRUE
chr2R	7659104	7660588	1485	-	FBgn0033202	CG1339	14.5062	1.81978	0.992102	0.00416477	0.0244393	FALSE	TRUE	TRUE
chr2L	9708921	9711271	2351	-	FBgn0032138	CG4364	15385.3	0.177464	0.176051	0.00416575	0.0244393	TRUE	FALSE	TRUE
chr2L	9895287	9896104	818	+	FBgn0010520	Bka	775.785	0.352084	0.341292	0.00416731	0.0244393	TRUE	FALSE	TRUE
chr3R	30035240	30036870	1631	-	FBgn0039740	ZIPIC	1961.79	0.247211	0.243418	0.00417823	0.0244885	TRUE	FALSE	TRUE
chr2L	6564112	6566181	2070	-	FBgn0031834	CG13766	136.645	-0.626819	-0.569639	0.00419061	0.0245363	TRUE	FALSE	FALSE
chr2R	8570499	8572147	1649	+	FBgn0033304	Cyp6a13	107.8	-0.647452	-0.584927	0.00419147	0.0245363	TRUE	FALSE	FALSE
chrX	245978	254650	8673	+	FBgn0040372	G9a	2309.06	0.231027	0.227917	0.00422975	0.0247453	TRUE	FALSE	TRUE
chr3R	26452534	26454585	2052	+	FBgn0039427	CG5447	2506.11	-0.301024	-0.294183	0.00430302	0.0251587	TRUE	FALSE	FALSE
chr3R	12691743	12694232	2490	+	FBgn0011745	Arp1	544.924	-0.41364	-0.396231	0.00431039	0.0251865	TRUE	FALSE	FALSE
chr2R	8327490	8396280	68791	+	FBgn0261588	pdm3	8.51446	3.52216	0.833018	0.00431547	0.025201	FALSE	TRUE	TRUE
chr2L	8030721	8040826	10106	+	FBgn0044323	Cka	7130.61	0.232897	0.229696	0.00432071	0.0252107	TRUE	FALSE	TRUE
chr2L	2581281	2585430	4150	-	FBgn0026479	Drp1	340.33	0.461667	0.437675	0.00432236	0.0252107	TRUE	FALSE	TRUE
chr2L	5949450	5955235	5786	+	FBgn0031752	CG9044	911.072	-0.443462	-0.422123	0.00432983	0.025239	TRUE	FALSE	FALSE
chrX	4549070	4549957	888	+	FBgn0029712	CG15912	51.8798	0.865478	0.726145	0.00434339	0.0252926	TRUE	TRUE	TRUE
chrX	11355881	11358724	2844	+	FBgn0000499	dsh	3619.6	0.590278	0.541728	0.00434426	0.0252926	TRUE	FALSE	TRUE
chrX	8273412	8276450	3039	+	FBgn0030030	CG1636	4610	0.246013	0.24224	0.00435443	0.0253365	TRUE	FALSE	TRUE
chr3R	13269137	13272011	2875	-	FBgn0038129	TBC1D5	1278.63	0.642285	0.580603	0.00437293	0.0254288	TRUE	FALSE	TRUE
chr3L	21172853	21183278	10426	+	FBgn0021760	chb	5764.31	0.336589	0.327043	0.00437632	0.0254332	TRUE	FALSE	TRUE
chr2R	9566146	9579007	12862	-	FBgn0085436	Not1	20373.8	0.694428	0.617658	0.00437907	0.0254339	TRUE	FALSE	TRUE
chrX	3175018	3176223	1206	+	FBgn0040396	CG3939	96.4912	-0.824803	-0.701649	0.00442688	0.0256962	TRUE	TRUE	FALSE
chr2L	5989400	5999501	10102	-	FBgn0031759	lid	20245.6	0.664366	0.596328	0.00443755	0.0257426	TRUE	FALSE	TRUE
chr3R	21127573	21129601	2029	+	FBgn0038858	CG5793	111.301	-0.624376	-0.567191	0.00444914	0.0257943	TRUE	FALSE	FALSE
chr2L	5620615	5623762	3148	-	FBgn0031726	Cyp6a16	4.59798	3.6993	0.996564	0.00446519	0.0258639	FALSE	TRUE	TRUE
chr3R	21215079	21216226	1148	+	FBgn0038868	CG5862	934.108	0.249322	0.245375	0.00446651	0.0258639	TRUE	FALSE	TRUE
chr2L	833584	851071	17488	-	FBgn0020304	drongo	3874.81	-0.302094	-0.295118	0.00448467	0.0259535	TRUE	FALSE	FALSE
chr2R	13554077	13555606	1530	+	FBgn0014877	Roe1	363.239	0.367645	0.355196	0.00449094	0.0259743	TRUE	FALSE	TRUE
chr2L	4185401	4186187	787	+	FBgn0264866	CR44057	15.2149	1.74701	0.981049	0.0045076	0.0260498	TRUE	TRUE	TRUE
chr3L	21625806	21628571	2766	+	FBgn0037108	CG11306	543.566	-0.480682	-0.453483	0.0045094	0.0260498	TRUE	FALSE	FALSE
chr3R	9257727	9258501	775	-	FBgn0037669	Ibf2	1562.92	-0.315764	-0.307784	0.00455246	0.0262741	TRUE	FALSE	FALSE
chr3R	9759622	9761208	1587	+	FBgn0037744	CG8417	273.148	-0.643789	-0.581134	0.00455367	0.0262741	TRUE	FALSE	FALSE
chr3R	26005046	26006023	978	-	FBgn0002733	E(spl)mbeta-HLH	5.56388	-2.92313	-0.971822	0.00456323	0.0263077	FALSE	TRUE	FALSE
chr3R	23061493	23062751	1259	+	FBgn0027526	Ublcp1	3795.55	0.268617	0.263669	0.00456575	0.0263077	TRUE	FALSE	TRUE
chr4	177348	179389	2042	-	FBgn0039889	Arl4	557.032	-0.459251	-0.435349	0.00456768	0.0263077	TRUE	FALSE	FALSE
chr2L	1164443	1166425	1983	+	FBgn0031314	IntS14	1661.25	0.317332	0.309232	0.00457092	0.0263107	TRUE	FALSE	TRUE
chr3R	17150587	17151630	1044	+	FBgn0038490	CG5285	25.4266	1.80952	0.972359	0.004594	0.0264278	TRUE	TRUE	TRUE
chr2R	19164143	19178223	14081	+	FBgn0034420	CG10737	72.1933	-0.66811	-0.598438	0.00462189	0.0265475	TRUE	FALSE	FALSE
chr3R	7811814	7813009	1196	+	FBgn0051473	CG31473	22.6751	1.67275	0.968583	0.00462222	0.0265475	FALSE	TRUE	TRUE
chr3L	3466428	3468098	1671	+	FBgn0010317	CycJ	14.8344	1.41652	0.935329	0.00462305	0.0265475	TRUE	TRUE	TRUE
chr3R	5649065	5652629	3565	+	FBgn0262125	Sec23	2148.77	-0.352181	-0.341141	0.00463293	0.0265884	TRUE	FALSE	FALSE
chr2L	5207267	5209345	2079	+	FBgn0031688	Cyp28d2	5.00838	-2.78634	-1.00356	0.00464371	0.0266344	FALSE	TRUE	FALSE
chr3L	21420388	21433134	12747	-	FBgn0037081	barc	1044.72	-0.394247	-0.378859	0.00465588	0.0266788	TRUE	FALSE	FALSE
chr3R	23993008	23995452	2445	+	FBgn0015795	Rab7	1648.23	-0.285063	-0.279135	0.00465698	0.0266788	TRUE	FALSE	FALSE
chr3R	12373068	12373813	746	+	FBgn0010039	GstD3	10.7119	2.4541	0.959556	0.00467281	0.0267421	TRUE	TRUE	TRUE
chr2R	12183844	12184310	467	-	FBgn0000426	SmF	2568.12	0.252127	0.248004	0.00467587	0.0267421	TRUE	FALSE	TRUE
chr2R	6642418	6645098	2681	-	FBgn0033079	Fmo-2	218.49	-0.485312	-0.457164	0.00467634	0.0267421	TRUE	FALSE	FALSE
chr3R	22034298	22038925	4628	+	FBgn0266581	pit	8793.94	0.185981	0.184313	0.00468048	0.02675	TRUE	FALSE	TRUE
chr3L	175112	176228	1117	-	FBgn0035102	CG7049	688.015	0.342273	0.33208	0.00471061	0.0269062	TRUE	FALSE	TRUE
chrX	17672458	17698730	26273	-	FBgn0263258	chas	205.34	0.911461	0.748641	0.00471548	0.0269181	TRUE	TRUE	TRUE
chr3R	21355692	21359768	4077	-	FBgn0266177	pre-mod(mdg4)-I	78.3855	-0.820075	-0.697181	0.00472799	0.0269736	FALSE	FALSE	FALSE
chrX	1881313	1889950	8638	-	FBgn0023518	trr	3162.5	0.326795	0.317878	0.00477161	0.0272063	TRUE	FALSE	TRUE
chrX	15472804	15475400	2597	-	FBgn0267977	mh	211.443	-0.578996	-0.532081	0.00478195	0.0272366	FALSE	FALSE	FALSE
chr2L	16680054	16699926	19873	+	FBgn0261278	grp	1774.58	-0.480967	-0.4534	0.00478256	0.0272366	TRUE	FALSE	FALSE
chr3R	21083043	21097827	14785	-	FBgn0038853	RhoGAP93B	5027.57	0.193422	0.191538	0.00478603	0.0272403	TRUE	FALSE	TRUE
chr3L	1862881	1865240	2360	-	FBgn0042712	HBS1	2555.66	0.21249	0.209996	0.00479581	0.0272799	TRUE	FALSE	TRUE
chrX	19652305	19659407	7103	+	FBgn0031052	CG14215	8944.81	0.48678	0.458216	0.00480092	0.0272929	TRUE	FALSE	TRUE
chr3R	8646172	8650796	4625	-	FBgn0024326	Mkk4	2084.41	-0.282249	-0.276452	0.00480871	0.027321	TRUE	FALSE	FALSE
chr2L	25402	65404	40003	-	FBgn0051973	Cda5	553.716	-0.423327	-0.404228	0.00483335	0.0274449	TRUE	FALSE	FALSE
chr3R	24128049	24130255	2207	-	FBgn0039153	GatB	117.128	0.862153	0.72055	0.00489601	0.0277843	TRUE	TRUE	TRUE
chr3R	31745172	31746077	906	-	FBgn0000150	awd	13686.6	-0.225719	-0.222717	0.00492003	0.0279042	TRUE	FALSE	FALSE
chr2R	20238495	20239429	935	-	FBgn0034486	CG13869	7.92852	-2.16515	-0.986474	0.00494479	0.0280282	FALSE	TRUE	FALSE
chr3R	21140739	21214269	73531	+	FBgn0264357	SNF4Agamma	6186.44	0.683686	0.608285	0.00496827	0.0281448	TRUE	FALSE	TRUE
chrX	11893943	11899920	5978	+	FBgn0260780	wisp	6599.55	1.16779	0.856654	0.00498137	0.0282024	TRUE	TRUE	TRUE
chr2L	21344607	21358271	13665	+	FBgn0032943	Tsp39D	772.042	0.507335	0.474917	0.00498545	0.028209	TRUE	FALSE	TRUE
chrX	17907692	17911097	3406	+	FBgn0283469	Vps4	1801.27	-0.34073	-0.330529	0.00503193	0.0284553	FALSE	FALSE	FALSE
chr2R	5967397	5967746	350	-	FBgn0264958	CR44127	2.39819	-4.74752	-0.638996	0.00504937	0.0285247	FALSE	FALSE	FALSE
chr3L	22872200	22873702	1503	+	FBgn0037200	CG11109	404.601	-0.567332	-0.522544	0.00505011	0.0285247	TRUE	FALSE	FALSE
chrX	21292308	21306665	14358	-	FBgn0031170	CG1718	2982.51	0.578449	0.531112	0.00507102	0.0286261	TRUE	FALSE	TRUE
chr3L	12471728	12474428	2701	+	FBgn0036286	CG10616	308.215	-0.462541	-0.43757	0.00507967	0.0286581	TRUE	FALSE	FALSE
chr2L	17501401	17525515	24115	+	FBgn0013810	Dhc36C	73.0563	0.671467	0.599586	0.00509473	0.0287263	TRUE	FALSE	TRUE
chrX	21093844	21111417	17574	+	FBgn0031159	CG11566	10.0962	1.94216	0.978337	0.00512818	0.0288812	FALSE	TRUE	TRUE
chrX	21093844	21111417	17574	+	FBgn0064123	stg1	10.0962	1.94216	0.978337	0.00512818	0.0288812	FALSE	TRUE	TRUE
chr3L	14071892	14076123	4232	+	FBgn0013563	Pex1	402.586	0.369937	0.35688	0.00513311	0.0288921	TRUE	FALSE	TRUE
chr3L	20521009	20522434	1426	+	FBgn0037009	CG5104	711.069	0.339271	0.329142	0.00514477	0.0289408	TRUE	FALSE	TRUE
chr2R	8127575	8129476	1902	+	FBgn0033266	Socs44A	342.392	-0.501085	-0.469527	0.00515618	0.0289881	TRUE	FALSE	FALSE
chr2L	2237076	2238251	1176	-	FBgn0051679	Tengl3	2.5454	4.74155	0.63529	0.005177	0.0290752	FALSE	FALSE	TRUE
chr3R	29055927	29059204	3278	+	FBgn0039631	Sirt7	1801.78	0.556381	0.513813	0.0051777	0.0290752	TRUE	FALSE	TRUE
chr2L	6911090	6914138	3049	-	FBgn0011737	Wee1	1770.8	0.613443	0.557195	0.00522597	0.0293122	TRUE	FALSE	TRUE
chr2L	21216004	21218544	2541	-	FBgn0032934	CG8679	1270.32	0.904168	0.741362	0.00524076	0.0293781	TRUE	TRUE	TRUE
chr2L	21531302	21532324	1023	+	FBgn0053861	His1:CG33861	10.0809	-2.10954	-0.97116	0.00524618	0.0293834	FALSE	TRUE	FALSE
chr3L	7977805	7978650	846	-	FBgn0035831	CG8038	468.191	0.462081	0.436993	0.0052478	0.0293834	TRUE	FALSE	TRUE
chr3R	25653091	25661286	8196	-	FBgn0027508	Tnks	3042.07	0.494892	0.464347	0.0052569	0.0294173	TRUE	FALSE	TRUE
chr2L	18708846	18711297	2452	+	FBgn0032705	Grip71	509.633	-0.394083	-0.378246	0.0053333	0.0298275	TRUE	FALSE	FALSE
chr2R	24509508	24515320	5813	-	FBgn0284252	Letm1	6628.35	-0.350368	-0.339143	0.00534092	0.0298529	FALSE	FALSE	FALSE
chr2L	5072170	5093592	21423	-	FBgn0031681	pgant5	614.385	0.360853	0.348613	0.00534899	0.0298668	TRUE	FALSE	TRUE
chrX	16560684	16587172	26489	-	FBgn0267912	CanA-14F	96.9522	1.17041	0.854381	0.00534961	0.0298668	FALSE	TRUE	TRUE
chr2L	286383	288292	1910	+	FBgn0267996	CR46263	24.8256	-1.17634	-0.857659	0.00536872	0.0299389	FALSE	TRUE	FALSE
chrX	11769769	11778784	9016	-	FBgn0004511	dy	4.65708	3.01083	0.988023	0.00537447	0.0299537	FALSE	TRUE	TRUE
chr2L	2212738	2214211	1474	-	FBgn0010288	Uch	652.432	0.364899	0.352231	0.00538604	0.0300008	TRUE	FALSE	TRUE
chr3R	4391711	4394259	2549	-	FBgn0086608	CG34112	7.72574	2.58172	0.934035	0.0054236	0.0301926	FALSE	TRUE	TRUE
chr3L	13994231	13996571	2341	+	FBgn0250848	26-29-p	2047.79	-1.03096	-0.800299	0.00542728	0.0301957	TRUE	TRUE	FALSE
chr3L	1235726	1242025	6300	+	FBgn0035192	CG9194	2.22863	4.54965	0.665993	0.00544453	0	FALSE	FALSE	TRUE
chr2L	7426866	7430329	3464	+	FBgn0283658	muc	482.257	-0.42063	-0.401379	0.00548899	0.0305135	FALSE	FALSE	FALSE
chr2L	16699921	16700825	905	-	FBgn0263744	CR43669	19.209	1.27065	0.887334	0.00549073	0.0305135	FALSE	TRUE	TRUE
chr2L	20093088	20093849	762	-	FBgn0032847	Taf13	1286.07	-0.304137	-0.296678	0.00552091	0.0306593	TRUE	FALSE	FALSE
chrX	17579861	17599314	19454	+	FBgn0030847	CG12991	12.0219	2.38054	0.930454	0.00552332	0.0306593	TRUE	TRUE	TRUE
chr3R	31048929	31052540	3612	+	FBgn0016123	Alp4	4.81125	3.07322	0.967362	0.0055368	0.0307165	FALSE	TRUE	TRUE
chr2R	12848034	12848993	960	-	FBgn0050486	CG30486	12.6116	-1.55242	-0.942037	0.00558265	0.0309531	FALSE	TRUE	FALSE
chr3R	16434899	16436066	1168	+	FBgn0038425	CG14881	300.698	-0.39975	-0.383076	0.00560094	0.0310367	TRUE	FALSE	FALSE
chr2R	22689495	22690295	801	+	FBgn0265984	CR44763	5.82414	2.51783	0.976843	0.00561161	0.0310779	FALSE	TRUE	TRUE
chr2L	5724656	5762420	37765	+	FBgn0031736	CG11030	1556.56	0.442872	0.420363	0.00563736	0.0311891	TRUE	FALSE	TRUE
chr3R	21116254	21117899	1646	+	FBgn0010770	ppan	2668.78	0.293973	0.287196	0.00563939	0.0311891	TRUE	FALSE	TRUE
chr3R	17733598	17734381	784	+	FBgn0038540	CG14321	121.829	0.843773	0.706114	0.00564138	0.0311891	FALSE	TRUE	TRUE
chr2L	10325026	10327943	2918	-	FBgn0011703	RnrL	1634.87	0.608872	0.552892	0.00564656	0.0311999	TRUE	FALSE	TRUE
chr3L	5797549	5810931	13383	-	FBgn0283472	S6k	3706.01	-0.357021	-0.344985	0.00569435	0.0314393	FALSE	FALSE	FALSE
chrX	22872812	22875367	2556	+	FBgn0263829	CG34334	11.7642	1.5235	0.940411	0.00569639	0.0314393	TRUE	TRUE	TRUE
chr3R	30022842	30035311	12470	+	FBgn0026597	Axn	8164.32	0.363801	0.351074	0.00571455	0.0315215	TRUE	FALSE	TRUE
chr3L	8297018	8298506	1489	+	FBgn0015793	Rab19	207.638	-0.629031	-0.567443	0.00572343	0.0315393	TRUE	FALSE	FALSE
chrX	19706418	19713045	6628	-	FBgn0040089	meso18E	56.1117	0.937706	0.755633	0.00572432	0.0315393	TRUE	TRUE	TRUE
chr2R	9414342	9417846	3505	+	FBgn0041087	wun2	510.801	-0.321703	-0.312824	0.00574637	0.0316427	TRUE	FALSE	FALSE
chr3R	18185498	18187875	2378	+	FBgn0038576	Arp5	1534.14	-0.216081	-0.213347	0.00575458	0.0316509	TRUE	FALSE	FALSE
chrX	16350315	16356482	6168	+	FBgn0003416	sl	6128.47	0.3653	0.352397	0.00575689	0.0316509	TRUE	FALSE	TRUE
chr2L	271912	273715	1804	-	FBgn0086912	mbm	4655.28	0.341196	0.330634	0.0057577	0.0316509	TRUE	FALSE	TRUE
chr3R	30180232	30181486	1255	+	FBgn0260860	Bet5	445.738	-0.365603	-0.352645	0.00577791	0.0317376	TRUE	FALSE	FALSE
chr3R	16807214	16830049	22836	-	FBgn0000014	abd-A	351.091	-0.436528	-0.414806	0.00578004	0.0317376	FALSE	FALSE	FALSE
chr3R	24585653	24623899	38247	+	FBgn0263490	mld	972.42	0.531601	0.493279	0.00581041	0.0318862	TRUE	FALSE	TRUE
chr3R	9044183	9047977	3795	-	FBgn0014018	Rel	451.141	-0.29933	-0.292128	0.00582616	0.0319545	TRUE	FALSE	FALSE
chr3R	10756296	10759398	3103	-	FBgn0051272	CG31272	13.4643	-1.51092	-0.932653	0.00584042	0.0320145	FALSE	TRUE	FALSE
chr2L	19761587	19764136	2550	-	FBgn0032820	fbp	380.101	-0.410676	-0.392438	0.00587609	0.0321918	TRUE	FALSE	FALSE
chrX	2367121	2387664	20544	-	FBgn0264598	PsGEF	751.619	-0.519695	-0.483623	0.00590619	0.0323383	FALSE	FALSE	FALSE
chr3R	21365609	21370249	4641	+	FBgn0261843	pre-mod(mdg4)-W	719.03	-0.277182	-0.271422	0.00590997	0.0323407	FALSE	FALSE	FALSE
chr2R	9252310	9285097	32788	-	FBgn0020621	Pkn	3241.4	0.522594	0.485892	0.00595466	0.0325466	TRUE	FALSE	TRUE
chrX	8119082	8121147	2066	-	FBgn0030000	CG2260	3036.27	0.247817	0.243678	0.0059575	0.0325466	TRUE	FALSE	TRUE
chr2R	10420414	10423650	3237	-	FBgn0033519	CG11825	1295.34	-0.243957	-0.240004	0.00595771	0.0325466	TRUE	FALSE	FALSE
chrX	8972908	9048991	76084	-	FBgn0264384	CR43836	127.691	0.743014	0.644658	0.00596402	0.0325626	TRUE	FALSE	TRUE
chr2R	15541435	15542498	1064	+	FBgn0022097	Vha36-1	342.617	-0.487677	-0.457558	0.00598519	0.0326597	TRUE	FALSE	FALSE
chr2R	21502097	21517241	15145	+	FBgn0043070	MESK2	380.749	-0.384286	-0.369185	0.00600154	0.0327304	TRUE	FALSE	FALSE
chrX	17456169	17561180	105012	-	FBgn0263706	CG43658	193.456	0.689398	0.609102	0.00603553	0.0328972	TRUE	FALSE	TRUE
chr3R	4375084	4377600	2517	+	FBgn0266227	CR44922	3.24427	4.02787	0.838753	0.00604987	0.0329568	FALSE	TRUE	TRUE
chr2R	20992276	20994381	2106	-	FBgn0034569	dgt3	399.973	-0.383477	-0.368431	0.00606892	0.0330419	TRUE	FALSE	FALSE
chr2L	8512174	8514868	2695	-	FBgn0032051	CG13097	5107.27	0.264176	0.259145	0.00610259	0.0332065	TRUE	FALSE	TRUE
chr3R	21220704	21223584	2881	-	FBgn0038871	CG3337	373.733	-0.449769	-0.425786	0.00610845	0.0332196	TRUE	FALSE	FALSE
chr3L	22288665	22292810	4146	+	FBgn0027086	IleRS	12453.7	0.436434	0.414414	0.00616859	0.0335278	TRUE	FALSE	TRUE
chr2R	22185972	22189886	3915	+	FBgn0034708	Vps35	6941.21	0.279848	0.273863	0.00617945	0.033568	TRUE	FALSE	TRUE
chr3R	3846729	3868401	21673	+	FBgn0039955	CG41099	14911.9	0.360543	0.347917	0.00618961	0.0336042	TRUE	FALSE	TRUE
chr2R	18182435	18184090	1656	-	FBgn0034315	CG5721	272.755	-0.764619	-0.657212	0.00619967	0.0336399	TRUE	FALSE	FALSE
chr3L	1496853	1502590	5738	-	FBgn0028577	hfp	8411.89	0.234934	0.231365	0.00622076	0.0337273	TRUE	FALSE	TRUE
chr2L	4969004	4970216	1213	+	FBgn0031657	CG3756	127.736	0.481532	0.452242	0.00622276	0.0337273	TRUE	FALSE	TRUE
chrX	2588503	2599111	10609	+	FBgn0001404	egh	2120.64	0.87176	0.718585	0.00628999	0.0340624	TRUE	TRUE	TRUE
chr3L	3401153	3424935	23783	-	FBgn0014388	sty	1077.77	0.435497	0.413506	0.00629165	0.0340624	FALSE	FALSE	TRUE
chr2R	11293776	11294586	811	-	FBgn0040763	CG18336	162.765	-0.530563	-0.491694	0.00629653	0.0340697	FALSE	FALSE	FALSE
chr2R	16196384	16196928	545	+	FBgn0265177	CG44242	1551.26	-0.233052	-0.229553	0.00632141	0.0341852	TRUE	FALSE	FALSE
chr2R	7393546	7395932	2387	-	FBgn0283450	Glo1	2517.18	-0.193418	-0.191407	0.00634935	0.034317	FALSE	FALSE	FALSE
chr2L	21614232	21624080	9849	-	FBgn0032955	CG2201	5489.5	-0.188341	-0.186482	0.00635956	0.034353	TRUE	FALSE	FALSE
chrX	19704176	19706417	2242	+	FBgn0031062	CG14230	834.543	0.75548	0.650989	0.00638058	0.0344473	TRUE	FALSE	TRUE
chr3R	25483098	25485481	2384	+	FBgn0259991	CG42488	277.246	-0.568952	-0.52136	0.0064368	0.0347314	FALSE	FALSE	FALSE
chr3R	24719697	24749125	29429	+	FBgn0004885	tok	3011.18	-0.466408	-0.43941	0.00649181	0.0349944	FALSE	FALSE	FALSE
chr2L	13384822	13385403	582	-	FBgn0265810	CR44599	25.9069	1.25309	0.869908	0.00649558	0.0349944	TRUE	TRUE	TRUE
chr3L	4697601	4698058	458	+	FBgn0042199	CG13713	777.241	0.75145	0.648082	0.00649642	0.0349944	FALSE	FALSE	TRUE
chrX	16063738	16070304	6567	+	FBgn0030723	dpr18	6.76745	2.23061	0.961228	0.00650731	0.0350228	TRUE	TRUE	TRUE
chr2L	10268872	10269904	1033	+	FBgn0032205	CG4957	95.4235	-0.754289	-0.649692	0.00650895	0.0350228	FALSE	FALSE	FALSE
chr3L	3510974	3512681	1708	-	FBgn0001254	ImpE2	507.143	-0.465255	-0.438386	0.00654774	0.0352119	FALSE	FALSE	FALSE
chr3R	15232212	15242236	10025	-	FBgn0045035	tefu	398.978	0.414085	0.394932	0.0065535	0.0352232	TRUE	FALSE	TRUE
chrX	1356488	1357601	1114	-	FBgn0000826	png	45.997	-0.813582	-0.685305	0.00658138	0.0353519	TRUE	FALSE	FALSE
chr3R	24509228	24515106	5879	-	FBgn0004118	nAChRbeta2	199.406	-0.641661	-0.574592	0.00658655	0.0353519	FALSE	FALSE	FALSE
chr2L	2492955	2498846	5892	+	FBgn0011818	oaf	3682.13	0.284573	0.278187	0.00658843	0.0353519	TRUE	FALSE	TRUE
chr3L	20241267	20245312	4046	+	FBgn0036959	CG6951	722.369	0.282259	0.276026	0.006601	0.0353997	TRUE	FALSE	TRUE
chr2R	12589239	12591395	2157	+	FBgn0050055	CR30055	718.385	0.61187	0.553121	0.00662556	0.0355117	TRUE	FALSE	TRUE
chr2R	12756434	12757173	740	+	FBgn0026741	mRpL18	826.736	0.265861	0.26062	0.00669302	0.0358533	TRUE	FALSE	TRUE
chrX	5818559	5840823	22265	+	FBgn0029814	CG15765	14.5828	-1.57332	-0.924761	0.00677421	0.0362681	FALSE	TRUE	FALSE
chrX	17078836	17081237	2402	+	FBgn0030813	CG4949	2363.04	-0.266572	-0.26127	0.00679697	0.0363698	TRUE	FALSE	FALSE
chrX	939170	940805	1636	-	FBgn0040346	CG3704	2084.43	0.329042	0.319166	0.00681852	0.0364649	TRUE	FALSE	TRUE
chr2L	15257267	15264692	7426	-	FBgn0045842	yuri	58.3327	-1.00811	-0.781428	0.00683701	0.0365235	TRUE	TRUE	FALSE
chr2L	1143201	1147395	4195	+	FBgn0031307	MFS3	2.37811	4.6443	0.606169	0.0068386	0.0365235	FALSE	FALSE	TRUE
chr3L	14762028	14767703	5676	+	FBgn0036446	CG9384	618.489	0.313828	0.305227	0.00684449	0.0365235	TRUE	FALSE	TRUE
chr2L	4333913	4345776	11864	+	FBgn0020762	Atet	102.148	-0.752705	-0.647441	0.00684719	0.0365235	FALSE	FALSE	FALSE
chr3L	13939250	13962647	23398	+	FBgn0052137	CG32137	6.61159	2.42547	0.936647	0.00684839	0.0365235	FALSE	TRUE	TRUE
chrX	1013984	1026703	12720	-	FBgn0040351	CG11638	69.9424	0.827994	0.692293	0.00687794	0.0366608	TRUE	FALSE	TRUE
chr3R	8005924	8008110	2187	-	FBgn0037537	CG2767	1939.68	0.204959	0.202521	0.00688787	0.0366756	TRUE	FALSE	TRUE
chrX	8972908	8974255	1348	-	FBgn0030073	CG10962	31.5811	-1.1516	-0.835515	0.00688831	0.0366756	TRUE	TRUE	FALSE
chr3R	9015446	9016822	1377	+	FBgn0037656	CG11986	748.067	0.340484	0.329532	0.00692383	0.0368444	TRUE	FALSE	TRUE
chr3R	17796376	17798304	1929	-	FBgn0038546	CG7379	1458.31	0.426108	0.405	0.00693981	0.0369091	TRUE	FALSE	TRUE
chr3R	16892410	16897861	5452	+	FBgn0263595	CR43617	306.95	-0.52089	-0.483232	0.00694589	0.0369211	FALSE	FALSE	FALSE
chr3L	1738407	1745421	7015	+	FBgn0035266	Gk2	140.667	0.482388	0.452111	0.00696667	0.0370111	TRUE	FALSE	TRUE
chr3R	31311157	31371748	60592	+	FBgn0085376	CG34347	55.1175	-0.896429	-0.728115	0.00698294	0.0370772	TRUE	TRUE	FALSE
chr3L	7640798	7641648	851	-	FBgn0035805	CG7506	987.629	0.256723	0.251943	0.0070052	0.0371749	TRUE	FALSE	TRUE
chr2R	14753337	14756288	2952	-	FBgn0033960	CG10151	76.1526	-0.582967	-0.531099	0.00701078	0.0371841	TRUE	FALSE	FALSE
chr2L	19533479	19537363	3885	+	FBgn0053116	CG33116	2639.73	0.300692	0.293059	0.0070331	0.037282	TRUE	FALSE	TRUE
chr3L	5813338	5845664	32327	-	FBgn0003984	vn	620.106	-0.423826	-0.402965	0.00704332	0.0373157	TRUE	FALSE	FALSE
chr2R	22103177	22105963	2787	+	FBgn0034694	CG6613	16.6968	1.5311	0.912382	0.00705755	0.0373706	TRUE	TRUE	TRUE
chr3R	17532325	17534587	2263	-	FBgn0038515	CG5823	399.877	0.351939	0.339813	0.00707726	0.0374532	TRUE	FALSE	TRUE
chr2L	16681819	16684008	2190	-	FBgn0051807	CG31807	36.7379	0.990312	0.7729	0.00708091	0.0374532	TRUE	TRUE	TRUE
chr2R	11366710	11370287	3578	+	FBgn0033627	CG13204	28.9624	1.13397	0.82892	0.00709161	0.0374892	TRUE	TRUE	TRUE
chr2L	12817000	12822787	5788	-	FBgn0015399	kek1	1796.91	-0.511171	-0.475286	0.00712347	0.037637	TRUE	FALSE	FALSE
chr2L	404285	407969	3685	+	FBgn0003278	RpI135	844.679	0.375983	0.36122	0.00713644	0.0376849	TRUE	FALSE	TRUE
chr3L	20970812	20974700	3889	-	FBgn0053286	CG33286	2.29869	-4.72056	-0.586709	0.00714529	0	FALSE	FALSE	FALSE
chrX	17924307	18063247	138941	-	FBgn0003380	Sh	12.8475	1.55047	0.919495	0.00715071	0.0377396	FALSE	TRUE	TRUE
chr3R	21365609	21368279	2671	+	FBgn0261839	pre-mod(mdg4)-Y	4.19744	3.47203	0.918691	0.00716836	0.0377915	FALSE	TRUE	TRUE
chr3R	21365609	21368279	2671	+	FBgn0261842	pre-mod(mdg4)-AE	4.19744	3.47203	0.918691	0.00716836	0.0377915	FALSE	TRUE	TRUE
chrX	8461479	8463349	1871	+	FBgn0023506	Es2	391.491	0.650907	0.579779	0.00719905	0.0379326	TRUE	FALSE	TRUE
chr3R	14391683	14481713	90031	-	FBgn0086901	cv-c	36.7497	0.885279	0.721753	0.00720805	0.0379593	TRUE	TRUE	TRUE
chr2L	13211925	13212116	192	-	FBgn0004191	snRNA:U2:34ABa	5.75829	-2.32774	-0.946116	0.00723213	0.0380653	FALSE	TRUE	FALSE
chr2R	9590867	9592744	1878	+	FBgn0010342	Map60	13846.7	-0.1889	-0.186964	0.00724502	0.0381124	TRUE	FALSE	FALSE
chr2R	16288208	16288969	762	-	FBgn0050099	CG30099	48.5406	-0.921534	-0.739074	0.00724915	0.0381133	FALSE	TRUE	FALSE
chr2L	4455137	4456807	1671	-	FBgn0019982	Gs1l	51.096	-0.743932	-0.640948	0.0072958	0.0383265	TRUE	FALSE	FALSE
chrX	1920166	1922874	2709	-	FBgn0023512	eIF2B-epsilon	556.974	-0.36106	-0.347885	0.00729763	0.0383265	TRUE	FALSE	FALSE
chr3L	7355717	7356598	882	+	FBgn0267472	CR45822	3.25329	4.0312	0.786435	0.00732748	0.0384382	FALSE	TRUE	TRUE
chr3R	24530576	24536395	5820	+	FBgn0262167	ana1	3733.82	0.447323	0.422714	0.00732853	0.0384382	TRUE	FALSE	TRUE
chr3R	8824411	8827279	2869	+	FBgn0037638	CG8379	4054.74	0.233144	0.229514	0.00733085	0.0384382	TRUE	FALSE	TRUE
chr2R	5706202	5727525	21324	-	FBgn0267978	ap	19.9339	1.12862	0.825184	0.00734963	0.0385158	FALSE	TRUE	TRUE
chr2L	2743375	2744934	1560	-	FBgn0031451	CG9961	50.8162	0.994777	0.771382	0.00738079	0.0386581	FALSE	TRUE	TRUE
chr3R	23860162	23890052	29891	-	FBgn0025574	Pli	3827.22	0.194683	0.192555	0.00738752	0.0386723	TRUE	FALSE	TRUE
chr2R	17861273	17865963	4691	-	FBgn0003701	thr	5676.02	0.702228	0.613881	0.00740919	0.0387647	TRUE	FALSE	TRUE
chr2R	2374631	2375134	504	+	FBgn0058100	CR40100	2.53598	-4.82148	-0.557037	0.00743283	0.0388673	FALSE	FALSE	FALSE
chr2L	1555129	1608404	53276	+	FBgn0261509	haf	6.15067	-2.45568	-0.923217	0.0074415	0.0388916	FALSE	TRUE	FALSE
chr2R	6662265	6668085	5821	+	FBgn0284249	Adf1	3509.19	-0.287241	-0.280474	0.00747143	0.0390269	FALSE	FALSE	FALSE
chr3R	6895178	6896128	951	-	FBgn0266237	CR44932	14.1394	-1.42807	-0.89719	0.00753457	0.0393267	FALSE	TRUE	FALSE
chr3R	30807117	30807978	862	+	FBgn0039802	dj-1beta	614.418	-0.408979	-0.389853	0.00753697	0.0393267	TRUE	FALSE	FALSE
chr3R	16268329	16272415	4087	-	FBgn0261286	Mat89Ba	6042.69	0.351362	0.339089	0.00755498	0.0393994	TRUE	FALSE	TRUE
chr2L	19447365	19453490	6126	-	FBgn0284220	Top2	64412.5	0.245965	0.241677	0.00756208	0.0394151	FALSE	FALSE	TRUE
chr3L	8344421	8346382	1962	-	FBgn0035878	CG7182	4108.5	-0.207551	-0.204961	0.00757059	0.0394382	TRUE	FALSE	FALSE
chr2R	19445085	19446286	1202	-	FBgn0266711	EloC	2349.11	0.250546	0.246013	0.00758192	0.0394759	TRUE	FALSE	TRUE
chr3L	15983135	15984362	1228	+	FBgn0000115	Arl1	1632.94	0.414934	0.394944	0.00764412	0.0397783	TRUE	FALSE	TRUE
chr2L	8997605	8998544	940	+	FBgn0040964	CG18661	307.681	0.447107	0.422263	0.00765279	0.0398019	TRUE	FALSE	TRUE
chr2R	13964653	13965455	803	+	FBgn0261975	CG42806	204.213	-0.52196	-0.483231	0.00769574	0.0400038	TRUE	FALSE	FALSE
chr3R	12411809	12413759	1951	-	FBgn0000455	Dip-C	946.539	0.520713	0.482188	0.00772487	0.0401336	TRUE	FALSE	TRUE
chr3L	12269452	12271345	1894	-	FBgn0036271	Pbgs	136.627	0.617615	0.554963	0.00778071	0.0404019	TRUE	FALSE	TRUE
chrX	2023822	2042311	18490	-	FBgn0000667	Actn	1653.68	-0.397211	-0.379509	0.00781361	0.0405509	TRUE	FALSE	FALSE
chr2R	10810556	10810936	381	-	FBgn0033548	CG7637	672.647	0.306427	0.298141	0.00782337	0.0405674	TRUE	FALSE	TRUE
chr3L	3319555	3322489	2935	+	FBgn0035436	CG12016	519.117	-0.349611	-0.337405	0.00782519	0.0405674	FALSE	FALSE	FALSE
chr2R	18969404	18971133	1730	-	FBgn0014269	prod	4438.98	0.212986	0.210157	0.00792097	0.0410419	TRUE	FALSE	TRUE
chr3R	23808285	23819237	10953	-	FBgn0260634	eIF4G2	2563.52	0.340209	0.328911	0.00793475	0.0410913	TRUE	FALSE	TRUE
chr2L	9568890	9573572	4683	+	FBgn0032130	CG3838	1961.05	0.420773	0.399759	0.00794562	0.0411055	TRUE	FALSE	TRUE
chrX	17151231	17154592	3362	-	FBgn0016080	xmas-1	107.044	0.586403	0.532112	0.00794601	0.0411055	TRUE	FALSE	TRUE
chr3L	1637942	1639235	1294	-	FBgn0035247	metl	1394.75	-0.220748	-0.217598	0.00795739	0.0411423	TRUE	FALSE	FALSE
chr3R	15986152	16004081	17930	+	FBgn0003507	srp	4149.91	0.449212	0.42377	0.00800009	0.041341	TRUE	FALSE	TRUE
chr3R	10161464	10170487	9024	-	FBgn0040238	Best1	3785.12	-0.430614	-0.408089	0.00801796	0.0414087	TRUE	FALSE	FALSE
chr3R	32055279	32068441	13163	-	FBgn0002645	Map205	9265.85	0.428698	0.406462	0.00802178	0.0414087	TRUE	FALSE	TRUE
chr3L	15619901	15624130	4230	+	FBgn0036522	CG7372	19044.4	0.190151	0.188124	0.00805903	0.0415787	TRUE	FALSE	TRUE
chr3R	23128169	23141906	13738	-	FBgn0004644	hh	223.305	-0.576416	-0.524441	0.00807061	0.0416162	FALSE	FALSE	FALSE
chr2R	9396265	9398734	2470	-	FBgn0028473	Non1	22724.6	0.180332	0.1786	0.00808378	0.0416619	TRUE	FALSE	TRUE
chr3R	18183656	18185715	2060	-	FBgn0038575	CG7208	37.6055	1.56048	0.901105	0.00810367	0.0417311	TRUE	TRUE	TRUE
chr2R	24565554	24568082	2529	+	FBgn0035025	uri	1845.57	0.699614	0.610429	0.00810586	0.0417311	TRUE	FALSE	TRUE
chr2R	23090100	23094266	4167	-	FBgn0034821	CG9876	5.84119	2.51011	0.91161	0.00812684	0.0418168	FALSE	TRUE	TRUE
chr2L	10837732	10842597	4866	-	FBgn0032305	CG6700	6415.67	0.3014	0.293434	0.00814746	0.0419006	TRUE	FALSE	TRUE
chr3L	19830864	19834304	3441	-	FBgn0003744	trc	238.945	-0.531056	-0.489689	0.00817147	0.0420017	TRUE	FALSE	FALSE
chr3L	914074	993788	79715	+	FBgn0264574	Glut1	660.626	-0.436295	-0.41279	0.00819985	0.0421252	TRUE	FALSE	FALSE
chrX	8681252	8688760	7509	+	FBgn0030056	CG11284	541.907	0.432245	0.409323	0.00823437	0.04228	TRUE	FALSE	TRUE
chr2L	15036293	15038861	2569	-	FBgn0001977	CIAPIN1	1792.19	-0.240826	-0.23671	0.00824979	0.0423366	TRUE	FALSE	FALSE
chr2L	2054589	2057967	3379	+	FBgn0026396	Or22c	9.04978	-2.23041	-0.901227	0.00825448	0.0423382	FALSE	TRUE	FALSE
chrX	12628370	12629640	1271	-	FBgn0030410	Aven	370.069	-0.298542	-0.29077	0.00826424	0.0423658	TRUE	FALSE	FALSE
chr2R	17054546	17056835	2290	-	FBgn0086350	tef	2715.98	-0.667504	-0.588786	0.00826977	0.0423716	TRUE	FALSE	FALSE
chr3R	19864496	19866869	2374	+	FBgn0038739	CG4686	532.678	0.712522	0.618334	0.00828514	0.0424278	TRUE	FALSE	TRUE
chr3R	10873038	10875582	2545	+	FBgn0037849	CG4596	20.8769	-1.18854	-0.835645	0.00829753	0.0424688	FALSE	TRUE	FALSE
chr2R	17670082	17670748	667	+	FBgn0050109	CG30109	76.8799	-0.59582	-0.53839	0.008308	0.0424812	TRUE	FALSE	FALSE
chr3R	29490544	29491150	607	-	FBgn0040623	Spase12	972.46	0.30505	0.296751	0.00830876	0.0424812	TRUE	FALSE	TRUE
chr3R	5357012	5358364	1353	-	FBgn0250746	Prosbeta7	9938.1	0.169871	0.168409	0.00836205	0.042731	TRUE	FALSE	TRUE
chr2R	21539584	21540573	990	-	FBgn0260477	CG30283	27.2715	-1.21508	-0.84258	0.0083711	0.0427546	FALSE	TRUE	FALSE
chr3R	19044882	19094270	49389	-	FBgn0004876	cdi	340.042	0.509565	0.472616	0.0083961	0.0428596	TRUE	FALSE	TRUE
chr3R	9999771	10001276	1506	-	FBgn0037773	CG5359	650.517	-0.326744	-0.316569	0.00840657	0.0428904	TRUE	FALSE	FALSE
chr3R	11231912	11232539	628	+	FBgn0037883	CG14701	87.3778	0.676443	0.59444	0.00841338	0.0428942	TRUE	FALSE	TRUE
chr3R	23891597	23893383	1787	-	FBgn0039124	tbrd-1	22.3867	1.11411	0.813505	0.0084162	0.0428942	TRUE	TRUE	TRUE
chr2R	10836570	10838727	2158	-	FBgn0027525	LTV1	6085.72	0.204492	0.201944	0.00844276	0.0429911	TRUE	FALSE	TRUE
chr3R	17687818	17718350	30533	-	FBgn0261885	osa	13692.1	0.447148	0.421715	0.00844444	0.0429911	TRUE	FALSE	TRUE
chr3R	18366638	18367913	1276	+	FBgn0038609	Nup43	332.528	-0.508268	-0.471484	0.00844858	0.0429911	TRUE	FALSE	FALSE
chr2R	16145904	16148719	2816	-	FBgn0029175	Ext2	917.668	0.641283	0.570509	0.00845375	0.0429948	TRUE	FALSE	TRUE
chr3R	29491524	29493518	1995	-	FBgn0039665	CG2310	1049.21	0.442722	0.418	0.00847065	0.043058	TRUE	FALSE	TRUE
chr3R	17807407	17809222	1816	-	FBgn0038551	CG7357	2852.94	0.446004	0.420665	0.00857817	0.0435816	TRUE	FALSE	TRUE
chr2L	11122574	11123567	994	-	FBgn0032346	Csl4	973.737	0.410624	0.390667	0.00860013	0.0436702	TRUE	FALSE	TRUE
chr3R	28580976	28585264	4289	-	FBgn0000659	fkh	3715.32	0.268761	0.262996	0.00864433	0.0438716	FALSE	FALSE	TRUE
chr2L	11011312	11012135	824	+	FBgn0250837	dUTPase	15247.8	0.187367	0.18539	0.00867214	0.0439896	TRUE	FALSE	TRUE
chrX	16956232	16968679	12448	-	FBgn0030809	Ubr1	4651.44	0.447691	0.421972	0.00871845	0.0442012	TRUE	FALSE	TRUE
chrX	19816072	19816700	629	+	FBgn0026175	SkpC	3.80296	3.39059	0.912818	0.00880042	0.0445865	TRUE	TRUE	TRUE
chr2L	21221312	21232059	10748	+	FBgn0026577	CG8677	10345.3	0.495233	0.460773	0.00880794	0.0445865	TRUE	FALSE	TRUE
chr3L	20027819	20029020	1202	-	FBgn0036932	CG14184	887.349	0.452194	0.425665	0.00880872	0.0445865	TRUE	FALSE	TRUE
chr3L	7510986	7517316	6331	+	FBgn0035793	CG7546	7426.7	0.418257	0.397073	0.00881292	0.0445865	TRUE	FALSE	TRUE
chr2R	8129354	8131323	1970	-	FBgn0260390	CG42516	187.143	-0.586209	-0.530559	0.0088194	0.0445919	FALSE	FALSE	FALSE
chr3L	17238613	17242128	3516	-	FBgn0036702	CG6512	2219.97	-0.256461	-0.251417	0.00882321	0.0445919	TRUE	FALSE	FALSE
chr3L	5138652	5139395	744	-	FBgn0035590	Prpk	349.685	-0.326828	-0.316496	0.00889714	0.0449238	TRUE	FALSE	FALSE
chr2R	22600405	22605667	5263	-	FBgn0034742	CG4294	1939.34	0.291552	0.284169	0.00889903	0.0449238	TRUE	FALSE	TRUE
chr3L	19266473	19268913	2441	-	FBgn0036857	CG9629	30.5115	1.03713	0.782244	0.00890284	0.0449238	TRUE	TRUE	TRUE
chr3R	13779624	13780795	1172	+	FBgn0259721	CG42375	541.413	0.368	0.353341	0.00897394	0.0452352	FALSE	FALSE	TRUE
chr3R	13779624	13780795	1172	+	FBgn0260464	CG9288	541.413	0.368	0.353341	0.00897394	0.0452352	FALSE	FALSE	TRUE
chr3R	7747913	7750079	2167	-	FBgn0037513	pyd3	87.3089	-0.697915	-0.606978	0.00906369	0.0456636	TRUE	FALSE	FALSE
chr3R	31738468	31743306	4839	+	FBgn0000557	Ef1alpha100E	390.699	0.411334	0.390998	0.00906838	0.0456636	FALSE	FALSE	TRUE
chr2L	6131023	6132484	1462	+	FBgn0031784	CG9222	23.1719	1.07149	0.791918	0.00910227	0.0458103	FALSE	TRUE	TRUE
chr3L	7811458	7867369	55912	-	FBgn0016694	Pdp1	38.8563	-0.896268	-0.718344	0.00918087	0.0461818	TRUE	TRUE	FALSE
chr2L	19030844	19033498	2655	-	FBgn0001202	hook	1762.49	-0.207211	-0.204502	0.0092067	0.0462876	TRUE	FALSE	FALSE
chr3R	25888542	25893270	4729	+	FBgn0028717	Lnk	3282.42	0.359166	0.345406	0.00924904	0.0464763	TRUE	FALSE	TRUE
chr3L	18802265	18820675	18411	-	FBgn0036814	CG14073	2067.71	0.218155	0.214992	0.00927298	0.0465724	TRUE	FALSE	TRUE
chr3R	13715207	13764667	49461	+	FBgn0085412	CG34383	5695.73	0.341587	0.329671	0.00935062	0.0469232	TRUE	FALSE	TRUE
chr2R	21665940	21666579	640	+	FBgn0259710	CG42364	3.64728	-3.39911	-0.88303	0.00935256	0.0469232	FALSE	TRUE	FALSE
chr3L	826720	833385	6666	-	FBgn0035162	CG13900	19190.8	0.281524	0.274775	0.00936708	0.0469717	TRUE	FALSE	TRUE
chr3R	15486050	15493310	7261	+	FBgn0038344	obe	551.241	0.443769	0.418253	0.00938242	0.0470241	TRUE	FALSE	TRUE
chr3R	7538972	7541631	2660	-	FBgn0015571	alpha-Est3	26.7085	-1.10811	-0.802708	0.00941562	0.0471363	TRUE	TRUE	FALSE
chr3R	15196598	15203074	6477	+	FBgn0260659	CG42542	999.894	-0.24443	-0.23998	0.00942511	0.0471363	TRUE	FALSE	FALSE
chr2L	8355678	8362469	6792	-	FBgn0032026	CG7627	117.355	-0.462401	-0.43362	0.00942685	0.0471363	TRUE	FALSE	FALSE
chr2L	8206171	8209637	3467	+	FBgn0031999	CG8419	18.9998	-1.44492	-0.876736	0.00942797	0.0471363	TRUE	TRUE	FALSE
chr2R	12651301	12652487	1187	-	FBgn0033761	CG8778	58.942	0.760726	0.645089	0.00942921	0.0471363	TRUE	FALSE	TRUE
chr3R	16436880	16441661	4782	-	FBgn0038427	ema	2401.03	0.214481	0.21146	0.00943629	0.0471473	TRUE	FALSE	TRUE
chrX	1891401	1900646	9246	-	FBgn0000117	arm	38905.1	-0.202334	-0.199787	0.00954209	0.0476512	TRUE	FALSE	FALSE
chrX	9149309	9151976	2668	+	FBgn0030093	Bap111	7983.26	0.249887	0.245119	0.00955446	0.0476883	TRUE	FALSE	TRUE
chr3L	18901594	18902952	1359	+	FBgn0036827	CG6843	2038.12	0.314707	0.305281	0.009583	0.047806	TRUE	FALSE	TRUE
chr2R	1866080	2262115	396036	-	FBgn0263780	CG17684	21.9888	-1.10591	-0.80178	0.00961278	0.0479298	TRUE	TRUE	FALSE
chr2R	9864510	9875072	10563	-	FBgn0011241	cbx	626.58	0.289636	0.282247	0.0096318	0.0479999	TRUE	FALSE	TRUE
chr3R	7794069	7796599	2531	+	FBgn0037518	CG2641	118.336	-0.48747	-0.453818	0.00963882	0.0480101	TRUE	FALSE	FALSE
chr2R	15680545	15682477	1933	+	FBgn0050091	CG30091	24.6778	-1.03685	-0.776806	0.00971673	0.0483732	FALSE	TRUE	FALSE
chr2L	2383202	2384747	1546	+	FBgn0031422	CG9870	9.31473	1.84699	0.90511	0.00972934	0.048411	TRUE	TRUE	TRUE
chrX	15890589	15891547	959	+	FBgn0030704	CG15916	76.3982	-0.600333	-0.539488	0.00973508	0.0484146	FALSE	FALSE	FALSE
chrX	17160006	17200728	40723	+	FBgn0000163	baz	4560.84	-0.435357	-0.410957	0.00975656	0.0484964	TRUE	FALSE	FALSE
chr3L	16017165	16018317	1153	-	FBgn0264601	CR43950	28.8764	-0.920498	-0.727984	0.00978521	0.0486138	FALSE	TRUE	FALSE
chrX	268509	279718	11210	-	FBgn0005427	ewg	350.299	0.371007	0.355656	0.00980986	0.0487061	TRUE	FALSE	TRUE
chrX	8157628	8159348	1721	+	FBgn0030013	GIIIspla2	13.9489	1.73057	0.894221	0.00981389	0.0487061	TRUE	TRUE	TRUE
chr3R	29131193	29137980	6788	+	FBgn0028671	Vha100-1	5811.31	-0.272927	-0.266693	0.00982178	0.0487203	TRUE	FALSE	FALSE
chrX	5664628	5665940	1313	-	FBgn0029783	Sirt4	84.9996	-0.780357	-0.65486	0.00983058	0.0487389	FALSE	FALSE	FALSE
chr2R	7793625	7801044	7420	+	FBgn0002891	mus205	465.14	-0.367818	-0.352819	0.00984806	0.0488005	TRUE	FALSE	FALSE
chr4	959675	962692	3018	+	FBgn0264822	CR44030	38.6355	-0.848637	-0.692416	0.0098635	0.0488519	TRUE	FALSE	FALSE
chr3L	543060	581099	38040	+	FBgn0035142	Hipk	7320.22	0.296189	0.28824	0.00988415	0.0489231	TRUE	FALSE	TRUE
chr3L	3319555	3322489	2935	+	FBgn0259933	CG42456	512.395	-0.365711	-0.350945	0.00988802	0.0489231	FALSE	FALSE	FALSE
chr3R	12465453	12467776	2324	-	FBgn0013277	Hsp70Ba	85.7697	-1.21273	-0.827567	0.00990173	0.0489659	FALSE	TRUE	FALSE
chr3L	22898744	22900262	1519	+	FBgn0037204	CG11131	4.45164	3.00151	0.869415	0.00992101	0.0490361	FALSE	TRUE	TRUE
chr3L	22864600	22867535	2936	+	FBgn0053170	CG33170	727.007	0.284497	0.277422	0.00993635	0.04908	TRUE	FALSE	TRUE
chr3L	16780100	16782419	2320	+	FBgn0036661	CG9705	8909.9	0.27113	0.264997	0.00994079	0.04908	TRUE	FALSE	TRUE
chr2L	12142780	12170508	27729	+	FBgn0051760	CG31760	3.1984	4.03493	0.724316	0.00994514	0.04908	FALSE	TRUE	TRUE
chr2R	12757133	12757529	397	-	FBgn0011227	ox	1214.34	-0.250061	-0.245224	0.0099926	0.049289	TRUE	FALSE	FALSE
chr3R	30765926	30789202	23277	+	FBgn0004606	zfh1	429.569	0.46577	0.435956	0.0100151	0.049375	TRUE	FALSE	TRUE
chr2R	12037298	12038851	1554	+	FBgn0010339	128up	722.068	-0.311249	-0.302014	0.0100471	0.0495074	TRUE	FALSE	FALSE
chr3R	10001554	10042895	41342	-	FBgn0053208	Mical	1645.92	0.348099	0.335269	0.0100681	0.0495854	TRUE	FALSE	TRUE
chr3R	28812102	28817354	5253	+	FBgn0039600	CG1646	8777.27	-0.237173	-0.23303	0.0100857	0.0496465	TRUE	FALSE	FALSE
chr2R	1349392	1443935	94544	+	FBgn0262123	l(2)41Ab	80.0056	-0.568148	-0.515472	0.0101166	0.0497733	TRUE	FALSE	FALSE
chr3R	25112867	25122920	10054	-	FBgn0051108	CG31108	6397.01	0.430819	0.406908	0.0101493	0.0498864	TRUE	FALSE	TRUE
chr3L	2117466	2151700	34235	-	FBgn0052311	zormin	14.9378	1.27943	0.84434	0.0101499	0.0498864	FALSE	TRUE	TRUE
chr3L	648555	651311	2757	+	FBgn0035147	Gale	314.13	0.516646	0.476348	0.0101575	0.0498982	TRUE	FALSE	TRUE
chr3L	11631392	11642902	11511	+	FBgn0052091	CG32091	2.87138	-4.00965	-0.725094	0.0101778	0.0499647	FALSE	TRUE	FALSE
chr3L	11993274	11998138	4865	-	FBgn0026432	Grip163	560.701	0.531558	0.487914	0.0101813	0.0499647	TRUE	FALSE	TRUE
chr2R	18232761	18236311	3551	+	FBgn0000658	fj	895.291	-0.516194	-0.475967	0.0101988	0.0500251	FALSE	FALSE	FALSE
chr2R	22896174	22916719	20546	+	FBgn0034797	nahoda	431.709	0.476829	0.444736	0.0102226	0.0501011	TRUE	FALSE	TRUE
chr2L	9940773	9947648	6876	-	FBgn0032167	CG5853	97.9954	-0.607332	-0.543713	0.0102247	0.0501011	FALSE	FALSE	FALSE
chr2R	18627918	18629395	1478	+	FBgn0000566	Eip55E	4409.57	0.252299	0.247304	0.010233	0.0501165	TRUE	FALSE	TRUE
chr4	778516	788978	10463	-	FBgn0039923	MED26	22294.3	0.549732	0.501619	0.0102387	0.0501187	TRUE	FALSE	TRUE
chrX	19202103	19208187	6085	-	FBgn0027603	Ulp1	10352.6	0.294988	0.287054	0.0102733	0.0502628	TRUE	FALSE	TRUE
chr3L	6189745	6192049	2305	+	FBgn0035691	CG7386	8.53507	1.83992	0.900732	0.0102877	0.0503074	TRUE	FALSE	TRUE
chr3R	31617977	31622217	4241	+	FBgn0039861	pasha	2991.71	0.265487	0.259664	0.0103362	0.0505189	TRUE	FALSE	TRUE
chr2L	10056900	10060095	3196	+	FBgn0267727	Pen	8135.8	-0.299738	-0.291382	0.0104618	0.0511072	FALSE	FALSE	FALSE
chr3L	2169553	2170971	1419	-	FBgn0026570	CG5704	413.601	-0.729399	-0.62349	0.0104763	0.0511515	TRUE	FALSE	FALSE
chr3L	17751731	17764158	12428	-	FBgn0036752	Adgf-A	723.538	-0.382138	-0.365103	0.0104815	0.0511515	TRUE	FALSE	FALSE
chr2L	16738850	16742610	3761	+	FBgn0032598	ChLD3	3.03388	3.95499	0.732713	0.0105073	0.0512516	FALSE	FALSE	TRUE
chrX	12629878	12631111	1234	+	FBgn0030411	CG2540	160.698	-0.593727	-0.533522	0.010515	0.0512633	FALSE	FALSE	FALSE
chr3L	9489502	9492215	2714	-	FBgn0052037	CG32037	137.09	-0.538727	-0.49295	0.0105323	0.0513219	FALSE	FALSE	FALSE
chrX	12917477	12950417	32941	+	FBgn0086675	fne	24.3841	1.32315	0.845648	0.0105854	0.0515542	FALSE	FALSE	TRUE
chr3L	4629604	4687317	57714	-	FBgn0262870	axo	32.6442	-0.850524	-0.690674	0.0105981	0.0515904	FALSE	FALSE	FALSE
chr3L	22136090	22247702	111613	+	FBgn0037153	olf413	41.6477	1.23591	0.830401	0.0106131	0.0516371	FALSE	FALSE	TRUE
chr2L	6854142	6860849	6708	+	FBgn0086451	l(2)k09022	7225.64	0.525367	0.482631	0.0106553	0.0518166	TRUE	FALSE	TRUE
chr3L	18668153	18673324	5172	-	FBgn0042134	Capr	4488.02	-0.25956	-0.254065	0.0106832	0.0519261	TRUE	FALSE	FALSE
chr3L	20839096	20841576	2481	-	FBgn0027055	CSN3	4351.09	0.214493	0.211369	0.0107137	0.0520479	TRUE	FALSE	TRUE
chr3L	17549826	17550980	1155	+	FBgn0036738	CG7542	2.0107	-4.5202	-0.554037	0.0107237	0	FALSE	FALSE	FALSE
chr3L	17874715	17876573	1859	+	FBgn0262533	CR43087	2.0107	-4.5202	-0.554037	0.0107237	0	FALSE	FALSE	FALSE
chrX	8145839	8147855	2017	+	FBgn0030008	CG2129	11.774	-1.4396	-0.869141	0.0107507	0.0522015	TRUE	FALSE	FALSE
chr2R	10812157	10813310	1154	-	FBgn0033550	CG12341	554.883	0.473254	0.441458	0.0107679	0.0522586	TRUE	FALSE	TRUE
chrX	17248372	17249502	1131	-	FBgn0030834	CG8675	879.665	0.266469	0.260518	0.0107819	0.0523004	TRUE	FALSE	TRUE
chr3L	690517	691951	1435	+	FBgn0035155	RabX6	491.271	0.3918	0.373356	0.0107964	0.0523443	TRUE	FALSE	TRUE
chrX	6958032	6968750	10719	-	FBgn0052732	CG32732	81.4938	0.606866	0.542558	0.0108218	0.0524414	TRUE	FALSE	TRUE
chr2R	8696428	8698583	2156	+	FBgn0033321	CG8738	8.80869	-1.70886	-0.891176	0.0108339	0.0524736	FALSE	FALSE	FALSE
chr3R	9756491	9759313	2823	+	FBgn0037743	CG8412	466.113	-0.329032	-0.317927	0.0108802	0.0526624	TRUE	FALSE	FALSE
chr2R	21619321	21624446	5126	-	FBgn0016641	PTP-ER	999.702	0.535233	0.489954	0.0108838	0.0526624	TRUE	FALSE	TRUE
chr2L	18855126	18859248	4123	-	FBgn0032721	CG10602	4674.09	-0.304872	-0.295992	0.0109018	0.052723	TRUE	FALSE	FALSE
chr3L	708601	710607	2007	-	FBgn0025676	CkIIalpha-i3	298.146	0.60533	0.541279	0.0109448	0.0529044	TRUE	FALSE	TRUE
chr3L	17012886	17016180	3295	-	FBgn0036685	CG6664	501.362	-0.27988	-0.272971	0.010952	0.0529126	TRUE	FALSE	FALSE
chr3L	19620502	19624309	3808	+	FBgn0036895	ms(3)76Cc	141.52	-0.632725	-0.560106	0.0109613	0.0529313	FALSE	FALSE	FALSE
chrX	15510877	15554278	43402	-	FBgn0022710	Ac13E	210.443	1.01915	0.762792	0.0109761	0.0529559	TRUE	FALSE	TRUE
chrX	4617564	4627206	9643	+	FBgn0003053	peb	644.034	0.496887	0.460156	0.0109774	0.0529559	TRUE	FALSE	TRUE
chr2R	7674450	7675362	913	+	FBgn0033209	CG12107	271.176	-0.408246	-0.387343	0.0109993	0.0530349	TRUE	FALSE	FALSE
chr2R	17665678	17669275	3598	+	FBgn0034258	eIF3-S8	26084.5	-0.165696	-0.164237	0.0110156	0.053068	TRUE	FALSE	FALSE
[truncated: 15,272 more rows]

## Sheet: DESEQ2_CTCF_All_table
seqnames	start	end	width	strand	geneID	geneSymbol	baseMean	log2FC	log2FCShrunk	pvalue	padj	maternal	isDE	isUpRegulated
chr3L	11708979	11710570	1592	+	FBgn0261353	Ccdc56	1834.49	3.46087	3.35237	1.87264e-294	9.9437e-293	FALSE	TRUE	TRUE
chr3L	11708979	11710570	1592	+	FBgn0261381	mtTFB1	1834.49	3.46087	3.35237	1.87264e-294	9.9437e-293	FALSE	TRUE	TRUE
chr2L	18826770	18829059	2290	+	FBgn0027070	CG17322	1813.14	-3.8722	-3.68135	4.11111e-237	1.45533e-233	TRUE	TRUE	FALSE
chr3L	7357275	7360263	2989	-	FBgn0035770	pst	1144.88	4.3505	4.0835	4.55171e-235	1.20848e-231	TRUE	TRUE	TRUE
chr3L	5873311	5875466	2156	+	FBgn0035642	CG18586	743.752	-4.88365	-4.50215	9.79309e-221	2.08005e-217	TRUE	TRUE	FALSE
chr3R	7533496	7536390	2895	-	FBgn0261393	alpha-Est5	1853.64	-2.37584	-2.32515	4.2229e-213	7.47453e-210	TRUE	TRUE	FALSE
chr2L	5242699	5244239	1541	+	FBgn0046776	CR14033	6239.59	-2.1541	-2.11531	2.14713e-208	3.2575e-205	TRUE	TRUE	FALSE
chr3R	30010476	30015284	4809	-	FBgn0039737	CG7920	1144.92	-2.73744	-2.65849	2.06845e-207	2.74586e-204	TRUE	TRUE	FALSE
chr3R	10853374	10854451	1078	-	FBgn0037842	CG6567	737.948	3.89781	3.67825	5.58923e-207	6.59529e-204	TRUE	TRUE	TRUE
chr2L	7693727	7701601	7875	-	FBgn0041182	Tep2	1043.98	2.92963	2.83059	8.23159e-202	8.74195e-199	TRUE	TRUE	TRUE
chr3R	29113071	29116197	3127	+	FBgn0039635	CG11876	2672.07	2.33889	2.28412	5.59797e-188	5.40458e-185	TRUE	TRUE	TRUE
chr2L	5626291	5658560	32270	-	FBgn0051646	DIP-theta	882.198	-7.06152	-5.99796	1.17901e-175	1.04342e-172	FALSE	TRUE	FALSE
chrX	18832682	18842901	10220	+	FBgn0030964	Pvf1	539.08	-5.38483	-4.78477	5.14924e-170	4.20654e-167	TRUE	TRUE	FALSE
chr3L	6604366	6606032	1667	-	FBgn0024177	zpg	932.822	3.61493	3.38685	2.43091e-160	1.84402e-157	TRUE	TRUE	TRUE
chr2L	602813	604430	1618	+	FBgn0031270	CG13689	465.49	-4.42466	-4.01855	2.67235e-152	1.89203e-149	TRUE	TRUE	FALSE
chr2R	16119793	16122773	2981	+	FBgn0010052	Jhe	911.44	2.3761	2.30212	4.18703e-145	2.77914e-142	FALSE	TRUE	TRUE
chr2R	9204410	9207124	2715	-	FBgn0033392	CG8027	1748.36	-1.80577	-1.77239	3.17947e-143	1.98624e-140	TRUE	TRUE	FALSE
chr3R	15362796	15363857	1062	-	FBgn0026737	CG6171	1951.99	2.01724	1.9702	5.60646e-141	3.30781e-138	TRUE	TRUE	TRUE
chr2R	6924687	6971637	46951	-	FBgn0053558	mim	1435.02	3.60933	3.33492	3.34816e-131	1.87144e-128	TRUE	TRUE	TRUE
chr2R	17792870	17800677	7808	+	FBgn0028743	Dhit	1492.83	2.48834	2.394	4.43831e-130	2.35674e-127	TRUE	TRUE	TRUE
chr3L	1247817	1250451	2635	+	FBgn0283500	Sac1	3293.91	-1.66517	-1.63615	1.4149e-129	7.15536e-127	FALSE	TRUE	FALSE
chr2R	13408042	13409887	1846	-	FBgn0033836	CG18278	494.206	5.45856	4.63687	2.64387e-128	1.27627e-125	TRUE	TRUE	TRUE
chr3R	31812609	31846570	33962	+	FBgn0039883	RhoGAP100F	417.107	4.13685	3.73073	5.17456e-126	2.3893e-123	TRUE	TRUE	TRUE
chr3R	23227727	23248903	21177	-	FBgn0039064	CG4467	411.89	3.65069	3.35807	2.03868e-124	9.02118e-122	FALSE	TRUE	TRUE
chr4	12640	25054	12415	-	FBgn0052010	CR32010	513.778	4.78748	4.16283	5.1156e-122	2.17311e-119	FALSE	TRUE	TRUE
chr2L	21179933	21182812	2880	+	FBgn0032929	Mcm10	5951.77	1.93677	1.88835	2.25091e-121	9.19412e-119	TRUE	TRUE	TRUE
chr3L	7353578	7356713	3136	-	FBgn0035769	CTCF	384.537	-4.09327	-3.68601	6.19685e-121	2.43743e-118	TRUE	TRUE	FALSE
chr2L	6555717	6557502	1786	-	FBgn0031829	IFT52	487.495	6.72244	5.4768	2.05644e-120	7.79977e-118	FALSE	TRUE	TRUE
chr3L	7976406	7977849	1444	+	FBgn0035830	CG8209	4004.45	1.66959	1.63741	7.68982e-118	2.81607e-115	TRUE	TRUE	TRUE
chrX	4106113	4110981	4869	+	FBgn0026084	cib	1029.13	2.39437	2.29059	2.38312e-105	8.43626e-103	TRUE	TRUE	TRUE
chr3R	18021600	18023689	2090	+	FBgn0038564	CG7785	1451.18	-1.83072	-1.78253	4.21272e-103	1.4432e-100	TRUE	TRUE	FALSE
chr3R	29841657	29854699	13043	+	FBgn0039709	Cad99C	321.029	-4.90638	-4.16229	4.66872e-101	1.54943e-98	FALSE	TRUE	FALSE
chr3L	12393804	12399322	5519	-	FBgn0052104	CG32104	2453.86	-1.77753	-1.73095	8.50804e-98	2.73804e-95	TRUE	TRUE	FALSE
chr2R	6923366	6924929	1564	+	FBgn0033117	CG3358	351.608	-4.50127	-3.85863	3.53949e-96	1.10557e-93	TRUE	TRUE	FALSE
chr2R	6828356	6838360	10005	+	FBgn0033108	CG15236	533.858	-2.5616	-2.41873	2.80696e-92	8.51713e-90	FALSE	TRUE	FALSE
chrX	2790599	2796466	5868	-	FBgn0003996	w	1843.69	10.5124	7.6282	4.07581e-91	1.20236e-88	TRUE	TRUE	TRUE
chr2R	6992681	6994306	1626	+	FBgn0050159	CG30159	361.29	-3.44888	-3.10679	9.80014e-89	2.81291e-86	TRUE	TRUE	FALSE
chr3L	16673964	16676264	2301	+	FBgn0036652	CG13032	293.818	6.0842	4.82123	1.08427e-88	3.03025e-86	TRUE	TRUE	TRUE
chrX	9571537	9579987	8451	-	FBgn0052699	LPCAT	1087.63	-1.55742	-1.52144	1.23665e-85	3.3675e-83	TRUE	TRUE	FALSE
chr3R	7974409	7978428	4020	-	FBgn0037533	CD98hc	3281.33	-1.20494	-1.18757	5.88062e-83	1.56131e-80	TRUE	TRUE	FALSE
chrX	13184478	13184996	519	+	FBgn0052641	CG32641	663.571	-2.03799	-1.95611	7.34519e-83	1.90258e-80	FALSE	TRUE	FALSE
chrX	13668014	13669573	1560	+	FBgn0030507	CG11164	1169.52	2.31075	2.19112	1.1508e-81	2.90989e-79	TRUE	TRUE	TRUE
chr2L	10457658	10462472	4815	+	FBgn0027611	LManII	7518.9	1.51456	1.47967	2.39009e-81	5.90296e-79	TRUE	TRUE	TRUE
chr3R	29244961	29250451	5491	-	FBgn0263236	SP1029	7299.01	-1.07049	-1.05785	2.92464e-80	7.05903e-78	TRUE	TRUE	FALSE
chr2R	13840053	13841743	1691	+	FBgn0033875	CG6357	1926.47	2.04483	1.95654	1.38309e-77	3.26409e-75	TRUE	TRUE	TRUE
chr2R	13960675	13967981	7307	+	FBgn0013770	Cp1	22328.2	-1.11729	-1.10243	1.52388e-77	3.51816e-75	TRUE	TRUE	FALSE
chr3R	17018780	17021120	2341	-	FBgn0038467	AdSL	1716.27	1.56167	1.5215	2.45228e-77	5.54112e-75	TRUE	TRUE	TRUE
chr3L	14075772	14083229	7458	+	FBgn0005592	btl	377.864	2.48144	2.32586	9.84932e-77	2.17916e-74	FALSE	TRUE	TRUE
chr3L	2488804	2492613	3810	+	FBgn0035346	CG1146	942.327	1.61775	1.57267	1.74807e-76	3.78867e-74	TRUE	TRUE	TRUE
chrX	13178005	13178523	519	+	FBgn0052640	CG32640	335.564	7.14271	5.30203	6.49536e-74	1.37961e-71	TRUE	TRUE	TRUE
chr2R	16587045	16589184	2140	-	FBgn0034141	CG8311	635.601	2.95747	2.68793	4.12537e-73	8.59048e-71	TRUE	TRUE	TRUE
chrX	15667885	15671029	3145	-	FBgn0030665	CG15646	236.608	3.32358	2.95291	2.74764e-72	5.61153e-70	FALSE	TRUE	TRUE
chr3L	8356404	8360906	4503	-	FBgn0001248	Idh	478.509	-2.14414	-2.03563	3.83213e-72	7.67873e-70	TRUE	TRUE	FALSE
chr3R	11533483	11542949	9467	-	FBgn0053512	dpr4	218.934	4.10853	3.45616	9.4054e-71	1.84973e-68	FALSE	TRUE	TRUE
chr3R	7810532	7811912	1381	+	FBgn0051472	sgll	734.525	-1.839	-1.76757	3.49508e-70	6.74869e-68	TRUE	TRUE	FALSE
chr3R	19028931	19030159	1229	+	FBgn0015781	P5cr	234.754	-3.14044	-2.81284	2.27996e-69	4.32378e-67	TRUE	TRUE	FALSE
chrX	18091259	18092853	1595	+	FBgn0021765	scu	1928.35	-1.44596	-1.409	5.58222e-67	1.04006e-64	TRUE	TRUE	FALSE
chr3L	12399539	12401935	2397	-	FBgn0036282	Smyd4-2	240.203	5.65014	4.23058	1.33115e-66	2.43738e-64	FALSE	TRUE	TRUE
chr2L	9787279	9790745	3467	-	FBgn0042174	CR18854	4703.17	1.85463	1.77466	2.79536e-64	5.03165e-62	TRUE	TRUE	TRUE
chr3R	16652446	16655662	3217	-	FBgn0051217	modSP	688.618	1.59899	1.54718	3.53589e-64	6.25852e-62	TRUE	TRUE	TRUE
chrX	18764483	18774027	9545	-	FBgn0030954	CCKLR-17D3	264.027	-6.75885	-4.94099	1.09181e-62	1.90083e-60	FALSE	TRUE	FALSE
chr2R	23890512	23893177	2666	+	FBgn0262619	DNA-ligI	1033.8	-1.44096	-1.40186	1.15778e-62	1.98317e-60	TRUE	TRUE	FALSE
chr2R	19646483	19647645	1163	-	FBgn0034462	CG15905	257.271	-3.20644	-2.82296	1.39622e-62	2.35363e-60	FALSE	TRUE	FALSE
chr3R	13948420	13949742	1323	+	FBgn0047199	CG31517	456.198	-8.19385	-5.80141	2.24237e-62	3.72093e-60	TRUE	TRUE	FALSE
chrX	18775228	18781345	6118	+	FBgn0030955	CG6891	197.549	-3.16076	-2.79444	2.55375e-62	4.17243e-60	FALSE	TRUE	FALSE
chr4	215009	227748	12740	-	FBgn0051999	CG31999	634.921	1.81139	1.73312	3.29215e-61	5.29736e-59	TRUE	TRUE	TRUE
chr2R	15368074	15371520	3447	-	FBgn0011660	Pms2	332.022	-2.37511	-2.20443	5.15876e-61	8.17702e-59	TRUE	TRUE	FALSE
chr3R	20978183	21015613	37431	+	FBgn0013995	Calx	184.236	-3.95016	-3.28689	5.32113e-61	8.31036e-59	TRUE	TRUE	FALSE
chr3L	17245882	17264290	18409	+	FBgn0264462	CR43870	190.175	-5.5485	-4.1868	1.18826e-60	1.82889e-58	FALSE	TRUE	FALSE
chr3L	4114289	4122388	8100	-	FBgn0035499	Chd64	2918.98	-1.50206	-1.45639	1.22596e-60	1.85996e-58	TRUE	TRUE	FALSE
chrX	12017225	12017961	737	-	FBgn0043001	Chrac-16	3247.11	-1.66892	-1.60404	3.94469e-58	5.90037e-56	TRUE	TRUE	FALSE
chr2L	21632587	21647964	15378	+	FBgn0023416	Ac3	1011.61	-1.73474	-1.66181	6.4156e-58	9.463e-56	TRUE	TRUE	FALSE
chr2L	12719045	12766546	47502	+	FBgn0032456	MRP	14337.5	-1.36335	-1.32716	1.46421e-57	2.13012e-55	TRUE	TRUE	FALSE
chr3L	18878250	18890483	12234	-	FBgn0036821	CG3961	366.419	-2.06909	-1.94508	1.49058e-56	2.13918e-54	TRUE	TRUE	FALSE
chr3L	11487550	11499055	11506	+	FBgn0036165	chrb	2640.91	-1.13484	-1.11333	2.54412e-56	3.60247e-54	TRUE	TRUE	FALSE
chr2R	8444560	8447164	2605	+	FBgn0014469	Cyp4e2	571.733	2.62648	2.37955	4.5067e-56	6.29752e-54	TRUE	TRUE	TRUE
chr2R	14276130	14300095	23966	+	FBgn0263397	Ih	376.997	-2.70845	-2.43899	6.15064e-56	8.48309e-54	TRUE	TRUE	FALSE
chr2R	15657318	15676669	19352	-	FBgn0023441	fus	1706.35	-1.19173	-1.16663	8.54e-56	1.16275e-53	TRUE	TRUE	FALSE
chr2R	14357927	14360297	2371	-	FBgn0033926	Arc1	7983.15	-1.67279	-1.60469	9.50384e-56	1.27761e-53	TRUE	TRUE	FALSE
chr2L	16853620	16858714	5095	-	FBgn0051809	CG31809	169.312	3.39604	2.90651	1.16686e-55	1.54901e-53	FALSE	TRUE	TRUE
chr3L	6959554	6964758	5205	-	FBgn0261445	sgl	1808.52	1.71746	1.64304	4.28698e-55	5.62071e-53	TRUE	TRUE	TRUE
chrX	10010481	10014279	3799	+	FBgn0030170	CG2990	426.999	-1.93301	-1.82724	1.57152e-54	2.03531e-52	TRUE	TRUE	FALSE
chr3R	21949114	22014539	65426	+	FBgn0264490	Eip93F	145.989	4.88119	3.70804	6.85279e-54	8.76826e-52	FALSE	TRUE	TRUE
chrX	17629791	17632047	2257	-	FBgn0267967	corolla	687.703	1.79695	1.70959	1.6779e-53	2.12134e-51	FALSE	TRUE	TRUE
chrX	20239855	20243209	3355	+	FBgn0031097	obst-A	236.002	7.07162	4.89211	1.97164e-53	2.46339e-51	FALSE	TRUE	TRUE
chrX	122493	122706	214	+	FBgn0058469	CR40469	543.139	9.16198	6.21092	4.5642e-53	5.63626e-51	FALSE	TRUE	TRUE
chr2R	7447473	7449995	2523	+	FBgn0033174	CG11125	2162.08	1.04218	1.02438	6.39426e-53	7.80541e-51	TRUE	TRUE	TRUE
chr3R	9754735	9756510	1776	-	FBgn0037742	Rpt3R	653.194	2.05454	1.92448	8.42427e-53	1.01666e-50	TRUE	TRUE	TRUE
chr3R	11674920	11678116	3197	-	FBgn0037931	CG18476	329.866	2.38299	2.1799	1.49795e-51	1.78744e-49	FALSE	TRUE	TRUE
chr2L	21104568	21134255	29688	+	FBgn0040297	Nhe2	3864.69	-1.21198	-1.18325	2.70664e-51	3.19384e-49	TRUE	TRUE	FALSE
chr2L	283385	291795	8411	-	FBgn0031245	CG3625	1395.57	1.3923	1.34847	1.51426e-50	1.76719e-48	TRUE	TRUE	TRUE
chr3R	14900432	14901563	1132	-	FBgn0038277	RpS5b	32958.5	-1.05843	-1.038	2.31623e-48	2.67374e-46	TRUE	TRUE	FALSE
chr2L	12035984	12038511	2528	-	FBgn0032397	Tom70	1483.66	-1.21028	-1.1799	2.39792e-48	2.73827e-46	TRUE	TRUE	FALSE
chr3L	3145405	3148358	2954	-	FBgn0035402	Usp5	6465.74	-0.934338	-0.920152	3.99681e-48	4.51554e-46	TRUE	TRUE	FALSE
chr2L	20450225	20456978	6754	+	FBgn0051687	CG31687	1155.59	-1.92999	-1.80976	1.11576e-47	1.24731e-45	TRUE	TRUE	FALSE
chr2R	22807860	22815993	8134	+	FBgn0086408	stl	381.051	1.83101	1.72764	1.66116e-47	1.83766e-45	FALSE	TRUE	TRUE
chr2L	19183863	19185726	1864	-	FBgn0010097	gammaTub37C	184.394	-2.86656	-2.50515	1.73747e-47	1.90227e-45	TRUE	TRUE	FALSE
chr3L	7650548	7759123	108576	+	FBgn0052373	CG32373	722.003	1.72359	1.63497	1.15325e-46	1.24974e-44	TRUE	TRUE	TRUE
chr3R	27767966	27905843	137878	-	FBgn0085382	CG34353	136.081	-4.82072	-3.55701	1.71669e-46	1.84154e-44	FALSE	TRUE	FALSE
chr3L	7134516	7143074	8559	+	FBgn0023001	melt	1529.72	-1.14209	-1.11541	2.04756e-46	2.17451e-44	FALSE	TRUE	FALSE
chr3R	22464985	22465938	954	+	FBgn0038972	CG7054	1474.35	-1.28247	-1.24456	5.54143e-46	5.82673e-44	TRUE	TRUE	FALSE
chr3R	8667868	8673702	5835	+	FBgn0037607	CG8036	3570.82	-1.07654	-1.05378	1.0723e-45	1.11646e-43	TRUE	TRUE	FALSE
chr3L	10893646	10894743	1098	-	FBgn0266681	CR45171	163.502	-2.9355	-2.53713	1.16835e-45	1.20465e-43	TRUE	TRUE	FALSE
chr3R	10786481	10788226	1746	-	FBgn0037834	Art1	6633.23	1.11985	1.09355	1.88773e-44	1.92767e-42	TRUE	TRUE	TRUE
chr3R	22749014	22750597	1584	-	FBgn0086253	rumi	1307.96	1.07841	1.05478	2.83338e-44	2.86576e-42	TRUE	TRUE	TRUE
chr3L	13377957	13380380	2424	+	FBgn0036350	CG14111	924.243	1.19858	1.16628	3.19299e-44	3.19902e-42	FALSE	TRUE	TRUE
chr2L	18833710	18839679	5970	-	FBgn0032717	CG10600	3940.23	-1.24318	-1.20622	4.53185e-43	4.49797e-41	TRUE	TRUE	FALSE
chr2R	9390165	9395281	5117	+	FBgn0010549	l(2)03659	233.639	3.51699	2.82906	4.96575e-43	4.88299e-41	TRUE	TRUE	TRUE
chr2R	17478158	17482118	3961	+	FBgn0034225	veil	1872.44	-1.08125	-1.05672	5.36438e-43	5.22658e-41	FALSE	TRUE	FALSE
chr3L	10884261	10886471	2211	-	FBgn0027615	CG6404	489.217	-1.58768	-1.51036	4.67703e-42	4.51546e-40	TRUE	TRUE	FALSE
chr2R	8910900	8914069	3170	-	FBgn0003074	Pgi	1395.53	-1.17156	-1.13962	7.13871e-42	6.83001e-40	TRUE	TRUE	FALSE
chr3L	11699496	11708553	9058	-	FBgn0036196	CG11658	593.538	1.39209	1.33847	2.32834e-41	2.20776e-39	TRUE	TRUE	TRUE
chr2L	4277696	4281324	3629	-	FBgn0031592	Art2	445.45	-1.80627	-1.69183	3.05246e-41	2.86877e-39	FALSE	TRUE	FALSE
chr3R	15361692	15362850	1159	+	FBgn0038327	Trax	1190.31	-1.16482	-1.13279	5.06242e-41	4.71604e-39	TRUE	TRUE	FALSE
chrX	15675476	15677737	2262	+	FBgn0030666	CG12708	439.463	1.6286	1.54328	5.65622e-41	5.2234e-39	TRUE	TRUE	TRUE
chr3R	11170817	11172664	1848	-	FBgn0026315	Ugt35a	158.193	5.13235	3.4399	5.96945e-41	5.46513e-39	TRUE	TRUE	TRUE
chr2R	16589518	16594646	5129	-	FBgn0034142	CG8306	481.604	-1.4362	-1.37574	3.90964e-40	3.54875e-38	TRUE	TRUE	FALSE
chr3L	16576859	16580306	3448	-	FBgn0036640	nxf2	4626.87	1.01856	0.996225	1.23338e-39	1.11005e-37	TRUE	TRUE	TRUE
chrX	9608946	9623243	14298	+	FBgn0261931	CG42797	4660.9	-1.03145	-1.00823	1.3623e-39	1.21577e-37	TRUE	TRUE	FALSE
chr2R	7243024	7245776	2753	-	FBgn0026602	Ady43A	128.206	3.04492	2.53894	7.45859e-39	6.60085e-37	FALSE	TRUE	TRUE
chr2L	21310866	21319527	8662	+	FBgn0000370	crc	16448.2	-0.920583	-0.903605	1.08688e-38	9.53937e-37	TRUE	TRUE	FALSE
chr2R	11117225	11121884	4660	-	FBgn0050489	Cyp12d1-p	211.845	-2.15996	-1.95455	7.22945e-38	6.29318e-36	TRUE	TRUE	FALSE
chr3L	19422838	19424183	1346	-	FBgn0052205	CR32205	676.418	1.26749	1.2226	1.46758e-37	1.26713e-35	TRUE	TRUE	TRUE
chr2R	8798489	8856091	57603	+	FBgn0024189	sns	101.947	-4.6265	-3.29404	1.95802e-37	1.67695e-35	FALSE	TRUE	FALSE
chr2R	5496674	5549543	52870	+	FBgn0050438	CG30438	579.364	2.14577	1.94022	2.27189e-37	1.93019e-35	TRUE	TRUE	TRUE
chrX	3373159	3391697	18539	+	FBgn0262656	Myc	7632.31	0.943092	0.924099	3.4046e-37	2.86959e-35	TRUE	TRUE	TRUE
chrX	9551140	9553750	2611	-	FBgn0028327	l(1)G0320	3977.88	-0.96097	-0.940836	4.39933e-37	3.67881e-35	TRUE	TRUE	FALSE
chr3L	19538425	19544172	5748	-	FBgn0036882	CG9279	939.958	-1.39054	-1.32923	4.37252e-36	3.62782e-34	FALSE	TRUE	FALSE
chr3L	18828632	18846267	17636	-	FBgn0036816	Indy	2721.08	-1.19703	-1.15662	2.498e-35	2.0565e-33	TRUE	TRUE	FALSE
chr2R	9237512	9239831	2320	+	FBgn0033395	Cyp4p2	564.942	-2.13585	-1.92172	2.62317e-35	2.14293e-33	FALSE	TRUE	FALSE
chrX	409721	410817	1097	+	FBgn0002561	l(1)sc	852.516	-1.35219	-1.29399	5.03155e-35	4.07901e-33	FALSE	TRUE	FALSE
chr2L	8008302	8009477	1176	-	FBgn0031974	CG12560	634.164	-1.76342	-1.63816	5.17133e-35	4.16057e-33	TRUE	TRUE	FALSE
chr3L	8340785	8342876	2092	+	FBgn0035877	CG7083	3448.1	-1.05218	-1.02419	6.32802e-35	5.0529e-33	TRUE	TRUE	FALSE
chr3R	15137148	15139007	1860	+	FBgn0038291	CG3984	99.0336	3.39698	2.6742	6.88613e-35	5.45752e-33	FALSE	TRUE	TRUE
chr3L	1789631	1795328	5698	-	FBgn0024510	dlt	2057.48	-1.08496	-1.05397	1.53698e-34	1.20909e-32	TRUE	TRUE	FALSE
chr2L	20750934	20752341	1408	-	FBgn0032881	CG9319	1080.75	-0.977324	-0.954535	1.6929e-34	1.32195e-32	TRUE	TRUE	FALSE
chrX	13744928	13745476	549	+	FBgn0262108	CR42861	255.106	-1.75379	-1.6267	7.08795e-34	5.49446e-32	TRUE	TRUE	FALSE
chr3L	4539302	4541244	1943	-	FBgn0052243	CG32243	1184.1	1.14644	1.10924	7.71384e-34	5.9363e-32	TRUE	TRUE	TRUE
chrX	5879869	5883391	3523	+	FBgn0029820	CG16721	4605.86	-0.747808	-0.737264	9.05787e-34	6.91775e-32	TRUE	TRUE	FALSE
chr3L	24927130	24927710	581	+	FBgn0085736	CG40472	782.349	-1.63114	-1.52727	9.11945e-34	6.91775e-32	TRUE	TRUE	FALSE
chrX	15977967	15982944	4978	-	FBgn0030716	CG9170	1516.57	0.918432	0.898949	1.35072e-33	1.01735e-31	TRUE	TRUE	TRUE
chr3L	4405127	4406059	933	-	FBgn0035541	CG15019	2202.58	-0.908207	-0.88912	3.30401e-33	2.47103e-31	TRUE	TRUE	FALSE
chr3R	26915761	26945309	29549	+	FBgn0015541	sda	584.438	5.0815	2.88157	3.87922e-33	2.88093e-31	FALSE	TRUE	TRUE
chr3L	26354140	26371356	17217	-	FBgn0260997	CG42598	86.8958	-3.78886	-2.83057	7.61632e-33	5.61703e-31	TRUE	TRUE	FALSE
chrX	4797231	4804862	7632	-	FBgn0029728	CG2861	98.3327	-5.21324	-3.3869	9.231e-33	6.76091e-31	FALSE	TRUE	FALSE
chr2L	12403270	12423439	20170	-	FBgn0043841	vir-1	159.112	-2.18772	-1.94285	1.63464e-32	1.18903e-30	TRUE	TRUE	FALSE
chr3R	21482325	21487444	5120	+	FBgn0038889	Fancm	148.961	-2.39326	-2.07948	2.03542e-32	1.47049e-30	TRUE	TRUE	FALSE
chr2R	326768	705848	379081	+	FBgn0267428	CG45781	244.393	-1.89367	-1.72758	3.87467e-32	2.78034e-30	FALSE	TRUE	FALSE
chrX	11724668	11729099	4432	-	FBgn0260812	inaF-D	1338.06	5.69765	2.66289	5.8708e-32	4.18442e-30	TRUE	TRUE	TRUE
chr2R	18796975	18803727	6753	-	FBgn0010651	MFS14	5844.75	-1.20761	-1.16137	9.71606e-32	6.87897e-30	FALSE	TRUE	FALSE
chr2R	12001473	12019846	18374	-	FBgn0004839	otk	587.37	1.21474	1.16753	1.28345e-31	9.02667e-30	FALSE	TRUE	TRUE
chr2R	2770380	2846708	76329	-	FBgn0085638	CG41378	981.237	-1.29556	-1.23773	3.72431e-31	2.60212e-29	TRUE	TRUE	FALSE
chr2L	20832849	20835840	2992	-	FBgn0032891	Oseg5	230.401	8.50648	5.16593	4.14649e-31	2.87815e-29	FALSE	TRUE	TRUE
chr3R	12323521	12325210	1690	+	FBgn0038012	CG10013	168.042	2.06838	1.84546	1.49318e-30	1.02972e-28	TRUE	TRUE	TRUE
chr3R	20816445	20818929	2485	-	FBgn0038828	CG17270	444.78	-2.04719	-1.82912	1.75952e-30	1.20063e-28	TRUE	TRUE	FALSE
chr3L	11120847	11122041	1195	+	FBgn0036135	mRpL2	1051.47	-1.10513	-1.06795	1.76363e-30	1.20063e-28	TRUE	TRUE	FALSE
chr3L	19585093	19586003	911	-	FBgn0036887	CG9231	2025.4	-1.13447	-1.09429	1.96119e-30	1.32661e-28	TRUE	TRUE	FALSE
chr2R	12314117	12317573	3457	+	FBgn0050046	CG30046	422.978	1.34763	1.2802	5.75955e-30	3.87129e-28	TRUE	TRUE	TRUE
chr3L	1778485	1795328	16844	-	FBgn0250789	alpha-Spec	13872.9	-0.646337	-0.638569	7.34941e-30	4.90885e-28	TRUE	FALSE	FALSE
chr3L	22901912	22905470	3559	+	FBgn0037205	BoYb	3027.01	-0.908924	-0.887498	9.25924e-30	6.14582e-28	TRUE	TRUE	FALSE
chr3R	15837419	15844415	6997	+	FBgn0003483	spn-E	4120.05	-0.837054	-0.820181	1.23921e-29	8.17416e-28	TRUE	TRUE	FALSE
chr4	1112874	1123357	10484	-	FBgn0039928	Cals	10680.3	0.745794	0.733782	1.45234e-29	9.52087e-28	TRUE	TRUE	TRUE
chr3R	10876384	10878257	1874	+	FBgn0022359	Sodh-2	2494.58	-0.963829	-0.938147	1.60072e-29	1.04292e-27	TRUE	TRUE	FALSE
chr2R	5960275	5966856	6582	-	FBgn0033048	CG7881	106.698	-6.25257	-3.74476	1.80879e-29	1.1713e-27	FALSE	TRUE	FALSE
chr3R	31772219	31775163	2945	+	FBgn0039875	sip3	2957.98	0.908832	0.887182	1.87179e-29	1.20475e-27	TRUE	TRUE	TRUE
chr3L	8599442	8600879	1438	-	FBgn0017430	Nelf-E	2068.74	0.752895	0.740424	2.63832e-29	1.68789e-27	TRUE	TRUE	TRUE
chr2L	20643351	20645791	2441	-	FBgn0016054	phr6-4	432.361	-1.46254	-1.37453	4.51838e-29	2.87336e-27	TRUE	TRUE	FALSE
chr2L	6487342	6488756	1415	-	FBgn0031821	KFase	131.598	2.33614	2.0112	5.20948e-29	3.29313e-27	TRUE	TRUE	TRUE
chr2R	5503437	5507866	4430	-	FBgn0033027	TpnC4	87.6137	5.63195	3.37986	5.85267e-29	3.67783e-27	TRUE	TRUE	TRUE
chr3R	23890388	23891060	673	-	FBgn0013347	TfIIA-S	1919.88	-0.921553	-0.898558	6.49137e-29	4.0552e-27	TRUE	TRUE	FALSE
chr2L	13387571	13393959	6389	+	FBgn0032517	CG7099	1877.73	-0.84709	-0.829144	6.84327e-29	4.25003e-27	TRUE	TRUE	FALSE
chr2L	20822828	20827744	4917	+	FBgn0032889	CG9331	204.112	-1.78393	-1.62728	1.07013e-28	6.60744e-27	TRUE	TRUE	FALSE
chrX	7286358	7288117	1760	+	FBgn0029942	CG2059	298.536	-1.48776	-1.39408	1.12001e-28	6.87546e-27	TRUE	TRUE	FALSE
chrX	9030205	9054575	24371	+	FBgn0259734	Nost	600.831	-1.13367	-1.09104	1.14008e-28	6.9584e-27	TRUE	TRUE	FALSE
chr2R	15794000	15855645	61646	+	FBgn0034046	tun	6524.31	0.814639	0.798512	1.21093e-28	7.34864e-27	TRUE	TRUE	TRUE
chr3R	10222698	10223745	1048	+	FBgn0037797	CG12420	3735.59	-0.842229	-0.824342	1.66026e-28	1.00181e-26	FALSE	TRUE	FALSE
chr4	915297	930715	15419	-	FBgn0023213	eIF4G	18859.1	-0.727856	-0.716156	2.73779e-28	1.64267e-26	TRUE	TRUE	FALSE
chr3R	9494801	9496723	1923	+	FBgn0043791	phu	7748.34	-0.802573	-0.786923	2.93897e-28	1.75347e-26	FALSE	TRUE	FALSE
chr3L	21382501	21424416	41916	+	FBgn0261258	rgn	285.478	1.62306	1.49931	8.13828e-28	4.82841e-26	TRUE	TRUE	TRUE
chr3L	4861269	4895749	34481	+	FBgn0035581	Dnah3	82.8879	-5.71274	-3.51242	9.02113e-28	5.32241e-26	FALSE	TRUE	FALSE
chr3L	914074	993788	79715	+	FBgn0264574	Glut1	960.033	-1.14544	-1.10006	9.07115e-28	5.32241e-26	TRUE	TRUE	FALSE
chr3R	18283660	18286624	2965	+	FBgn0038597	CG8064	2643.83	-0.707065	-0.696107	9.71591e-28	5.66939e-26	TRUE	FALSE	FALSE
chr2R	25183628	25255318	71691	-	FBgn0035094	CG9380	468.002	1.34345	1.27084	1.29151e-27	7.49501e-26	TRUE	TRUE	TRUE
chr3R	11820381	11822493	2113	-	FBgn0037955	CG6950	255.317	1.59397	1.47541	1.5935e-27	9.19356e-26	TRUE	TRUE	TRUE
chr3R	25506275	25508279	2005	+	FBgn0039343	CG5111	132.836	2.11425	1.8537	1.60151e-27	9.19356e-26	FALSE	TRUE	TRUE
chr2R	924636	951252	26617	-	FBgn0069969	CG40498	84.6077	3.72979	2.64034	1.79413e-27	1.02439e-25	TRUE	TRUE	TRUE
chr2L	11086721	11090973	4253	+	FBgn0032338	CG16854	86.4772	2.89915	2.30229	2.64539e-27	1.50235e-25	FALSE	TRUE	TRUE
chr3L	15925805	15954797	28993	-	FBgn0000489	Pka-C3	7105.23	-0.841786	-0.823074	2.95347e-27	1.6684e-25	FALSE	TRUE	FALSE
chr3L	20813353	20816075	2723	-	FBgn0037028	CG3618	4067.31	-0.622476	-0.614786	4.24986e-27	2.38802e-25	TRUE	FALSE	FALSE
chr2L	4978484	4979379	896	-	FBgn0031663	CG8891	1831.98	-1.16749	-1.11821	4.70971e-27	2.63248e-25	TRUE	TRUE	FALSE
chr2R	20587551	20606854	19304	+	FBgn0267791	HnRNP-K	27898.2	0.616356	0.608848	5.83777e-27	3.24592e-25	FALSE	FALSE	TRUE
chrX	3789969	3792477	2509	+	FBgn0029676	HIP-R	8823.49	0.681603	0.67146	6.53898e-27	3.61687e-25	TRUE	FALSE	TRUE
chr2L	19792773	19795851	3079	-	FBgn0004811	fs(2)ltoPP43	6647.03	0.71004	0.698573	6.93497e-27	3.81603e-25	TRUE	FALSE	TRUE
chr3R	15135138	15137004	1867	-	FBgn0038290	CG6912	101.482	2.83428	2.25637	8.08646e-27	4.42671e-25	FALSE	TRUE	TRUE
chr3R	7804665	7810014	5350	-	FBgn0037521	CG2993	141.454	-2.35931	-1.99764	1.24776e-26	6.79548e-25	TRUE	TRUE	FALSE
chrX	3545750	3546110	361	-	FBgn0267910	MRE16	28216.2	-0.859982	-0.839497	1.50279e-26	8.14265e-25	FALSE	TRUE	FALSE
chr2L	13784084	13790562	6479	+	FBgn0028539	CG31731	9817.05	-0.690675	-0.679964	1.57319e-26	8.48083e-25	TRUE	FALSE	FALSE
chr3R	24717937	24719364	1428	-	FBgn0039219	CG13630	997.463	-0.983577	-0.95286	2.74098e-26	1.47016e-24	TRUE	TRUE	FALSE
chr3R	31777020	31790681	13662	+	FBgn0005632	faf	11868.3	-1.22604	-1.16723	3.67952e-26	1.96364e-24	TRUE	TRUE	FALSE
chr2L	10224457	10226808	2352	-	FBgn0032196	CG5708	1971.98	0.950841	0.922695	5.35336e-26	2.84263e-24	TRUE	TRUE	TRUE
chrX	6349016	6350401	1386	-	FBgn0029868	ND-B16.6	1723.22	0.770901	0.755649	7.94132e-26	4.19586e-24	TRUE	TRUE	TRUE
chr3R	21520928	21528598	7671	+	FBgn0038890	CG7956	2148.07	-0.806246	-0.788564	1.80686e-25	9.49945e-24	TRUE	TRUE	FALSE
chr3R	32055279	32068441	13163	-	FBgn0002645	Map205	9817.62	-0.862726	-0.841003	2.53608e-25	1.32676e-23	TRUE	TRUE	FALSE
chr2L	5040648	5044712	4065	-	FBgn0031673	CG31650	5473.71	0.566957	0.560637	4.49037e-25	2.33763e-23	TRUE	FALSE	TRUE
chrX	15796908	15799162	2255	-	FBgn0052581	CG32581	619.934	12.7782	4.1964	6.19546e-25	3.20955e-23	FALSE	TRUE	TRUE
chr3R	16430681	16432897	2217	+	FBgn0051279	CG31279	141.865	2.11958	1.8298	9.99883e-25	5.15474e-23	TRUE	TRUE	TRUE
chr3R	28026615	28090740	64126	+	FBgn0085391	trv	80.2881	6.38316	3.669	1.51286e-24	7.76163e-23	FALSE	TRUE	TRUE
chr2R	10109740	10117457	7718	+	FBgn0003071	Pfk	1255.65	-0.973828	-0.941724	1.63404e-24	8.34306e-23	TRUE	TRUE	FALSE
chr3R	10414218	10416046	1829	-	FBgn0037816	CG6345	425.445	-1.13845	-1.08768	1.90151e-24	9.6622e-23	FALSE	TRUE	FALSE
chr2R	12351793	12355413	3621	+	FBgn0050047	CG30047	167.107	2.25039	1.90122	2.79869e-24	1.41534e-22	FALSE	TRUE	TRUE
chr3R	8005924	8008110	2187	-	FBgn0037537	CG2767	3617.38	0.673328	0.662384	3.41605e-24	1.71936e-22	TRUE	FALSE	TRUE
chr3R	18199857	18215001	15145	+	FBgn0028499	CG7985	165.135	2.05587	1.78197	3.97951e-24	1.99351e-22	TRUE	TRUE	TRUE
chr2R	12145710	12152752	7043	+	FBgn0033686	Hen1	1342.78	0.85121	0.829098	5.81854e-24	2.90107e-22	TRUE	TRUE	TRUE
chr2R	10469473	10478567	9095	-	FBgn0261862	whd	4058	0.747813	0.73264	7.80937e-24	3.87549e-22	TRUE	TRUE	TRUE
chrX	19583617	19587057	3441	+	FBgn0031032	CG14204	1296	0.967202	0.934706	9.439e-24	4.66243e-22	TRUE	TRUE	TRUE
chr2R	12044612	12050172	5561	+	FBgn0024732	Drep1	5302.56	-0.945584	-0.915046	1.17543e-23	5.77919e-22	TRUE	TRUE	FALSE
chr3R	15532137	15537292	5156	-	FBgn0267408	AOX1	993.741	-0.7884	-0.770419	1.60655e-23	7.86246e-22	FALSE	TRUE	FALSE
chr3L	1798803	1802184	3382	+	FBgn0067864	Patj	4287.58	-0.734474	-0.719723	2.84091e-23	1.38397e-21	TRUE	TRUE	FALSE
chr3L	7719350	7721472	2123	+	FBgn0035811	CG12262	17886.1	0.766786	0.749975	3.38318e-23	1.64061e-21	TRUE	TRUE	TRUE
chr2R	9062295	9077554	15260	+	FBgn0011746	ana	75.658	2.84153	2.18852	4.62142e-23	2.23089e-21	FALSE	TRUE	TRUE
chr2R	9712321	9716256	3936	+	FBgn0010316	dap	461.273	1.09025	1.04247	6.46218e-23	3.10536e-21	TRUE	TRUE	TRUE
chr2L	1988290	1988940	651	+	FBgn0031381	Npc2a	2831.75	-0.734163	-0.719008	1.19907e-22	5.73608e-21	TRUE	TRUE	FALSE
chr3L	1203316	1204795	1480	-	FBgn0035189	CG9119	101.162	2.40299	1.96344	1.38974e-22	6.61839e-21	TRUE	TRUE	TRUE
chr3L	8966829	8968171	1343	+	FBgn0035944	CG5021	237.303	1.65671	1.49545	1.70205e-22	8.06955e-21	TRUE	TRUE	TRUE
chr3L	11123348	11134663	11316	+	FBgn0260795	NaPi-III	4191.94	0.557989	0.551213	1.87089e-22	8.83061e-21	TRUE	FALSE	TRUE
chr3R	21875293	21877788	2496	+	FBgn0038912	CG6656	127.035	-1.99168	-1.72073	3.72952e-22	1.75254e-20	TRUE	TRUE	FALSE
chr3R	20823313	20824239	927	-	FBgn0038830	CG17272	876.77	0.833894	0.811282	3.82841e-22	1.79109e-20	TRUE	TRUE	TRUE
chr2L	13000770	13004107	3338	-	FBgn0265262	Vha68-1	878.821	0.941831	0.909433	4.29286e-22	1.99957e-20	TRUE	TRUE	TRUE
chr2R	13858952	13860432	1481	+	FBgn0263697	Uba3	1185.64	0.830738	0.808139	6.27833e-22	2.91161e-20	TRUE	TRUE	TRUE
chr3L	17238613	17242128	3516	-	FBgn0036702	CG6512	3367.57	-0.635397	-0.625174	6.31209e-22	2.91454e-20	TRUE	FALSE	FALSE
chr3R	29794597	29795805	1209	+	FBgn0262112	sro	682.384	-1.03479	-0.991665	7.26057e-22	3.33798e-20	FALSE	TRUE	FALSE
chr2L	19757245	19758615	1371	-	FBgn0032818	CG10628	1415.84	0.724829	0.709675	7.31995e-22	3.35077e-20	TRUE	TRUE	TRUE
chr2R	14901475	14928425	26951	-	FBgn0027596	Kank	739.788	1.01518	0.974317	7.66959e-22	3.49575e-20	TRUE	TRUE	TRUE
chr4	1060969	1077273	16305	+	FBgn0087002	apolpp	671.619	1.02448	0.982182	1.11311e-21	5.05181e-20	TRUE	TRUE	TRUE
chr2L	1114654	1128953	14300	-	FBgn0016926	Pino	8634.78	-0.649232	-0.638159	1.33277e-21	6.02297e-20	TRUE	FALSE	FALSE
chr3R	17733598	17734381	784	+	FBgn0038540	CG14321	95.9882	-2.22352	-1.85229	1.44464e-21	6.50089e-20	FALSE	TRUE	FALSE
chr3R	7112850	7117732	4883	-	FBgn0014863	Mlp84B	699.75	0.939982	0.906567	2.55073e-21	1.14299e-19	FALSE	TRUE	TRUE
chr4	1230837	1271759	40923	+	FBgn0053653	Cadps	1048.07	0.767633	0.749145	2.91825e-21	1.30218e-19	TRUE	TRUE	TRUE
chr3R	26254069	26261591	7523	-	FBgn0000064	Ald	9001.16	-0.727489	-0.711622	3.84992e-21	1.71072e-19	TRUE	TRUE	FALSE
chr2R	18288696	18294712	6017	+	FBgn0034321	CG14502	167.378	1.96567	1.69075	4.52881e-21	2.004e-19	TRUE	TRUE	TRUE
chr3R	21738345	21739110	766	-	FBgn0054034	CG34034	60.277	5.96732	3.28107	5.35823e-21	2.36118e-19	FALSE	TRUE	TRUE
chrX	17907692	17911097	3406	+	FBgn0283469	Vps4	2534.43	-0.659336	-0.64739	5.3996e-21	2.36957e-19	FALSE	FALSE	FALSE
chrX	17285704	17301929	16226	-	FBgn0024238	Fim	703.496	-0.911866	-0.880751	5.70599e-21	2.49373e-19	TRUE	TRUE	FALSE
chr2R	16386524	16431758	45235	+	FBgn0264273	Sema2b	142.154	-1.85106	-1.61633	6.29808e-21	2.74122e-19	FALSE	TRUE	FALSE
chr3L	9047439	9048724	1286	+	FBgn0035957	CG5144	606.885	1.19976	1.13041	6.3819e-21	2.76636e-19	TRUE	TRUE	TRUE
chr3R	11736810	11741783	4974	-	FBgn0002906	Blm	854.157	0.925103	0.892209	1.02308e-20	4.4167e-19	TRUE	TRUE	TRUE
chr2R	9044850	9060608	15759	-	FBgn0033368	CG13743	49.3155	4.76553	2.75541	1.18107e-20	5.07813e-19	FALSE	TRUE	TRUE
chrX	1523554	1668788	145235	-	FBgn0025390	Mur2B	318.79	-1.2896	-1.20322	1.20155e-20	5.14536e-19	TRUE	TRUE	FALSE
chrX	16811699	16826494	14796	+	FBgn0030796	CG4829	158.235	1.61111	1.44816	1.51735e-20	6.47158e-19	FALSE	TRUE	TRUE
chr2R	10418718	10419761	1044	+	FBgn0033518	Prx2540-2	263.05	1.30498	1.21461	2.05354e-20	8.72343e-19	TRUE	TRUE	TRUE
chr3L	9974651	10139360	164710	+	FBgn0040823	dpr6	380.951	-1.89833	-1.63743	3.22196e-20	1.36323e-18	TRUE	TRUE	FALSE
chr3R	13382106	13385283	3178	+	FBgn0038145	Droj2	12053	-0.632814	-0.621764	3.77488e-20	1.59084e-18	TRUE	FALSE	FALSE
chr3R	23091724	23095184	3461	+	FBgn0039049	CG6726	358.286	1.68844	1.49839	3.95253e-20	1.65913e-18	FALSE	TRUE	TRUE
chr3L	1304850	1307418	2569	-	FBgn0035204	CG2277	3935.66	-0.534852	-0.528121	4.41605e-20	1.8464e-18	TRUE	FALSE	FALSE
chr2L	21974749	21992933	18185	-	FBgn0032969	CG2528	51.262	-4.55775	-2.66322	4.52401e-20	1.88412e-18	FALSE	TRUE	FALSE
chr4	132220	143123	10904	+	FBgn0052000	CG32000	13092.3	0.768408	0.748591	5.78325e-20	2.39914e-18	TRUE	TRUE	TRUE
chr2R	18621541	18622986	1446	+	FBgn0034365	CG5335	128.846	-2.19632	-1.80713	7.17174e-20	2.96358e-18	TRUE	TRUE	FALSE
chr3L	20484293	20494921	10629	-	FBgn0037000	ZnT77C	1771.41	-0.693103	-0.678395	7.74826e-20	3.1894e-18	TRUE	FALSE	FALSE
chrX	16093059	16104946	11888	-	FBgn0259699	CG42353	46.1745	4.02143	2.49188	8.47584e-20	3.47542e-18	FALSE	TRUE	TRUE
chr2R	16291453	16292269	817	+	FBgn0050100	CG30100	413.262	1.01434	0.968967	1.08622e-19	4.41981e-18	FALSE	TRUE	TRUE
chr2R	16291453	16292269	817	+	FBgn0259718	CG42372	413.262	1.01434	0.968967	1.08622e-19	4.41981e-18	FALSE	TRUE	TRUE
chr3R	7536687	7538615	1929	-	FBgn0015572	alpha-Est4	47.0402	4.31213	2.54847	1.12494e-19	4.55985e-18	FALSE	TRUE	TRUE
chr3L	1618414	1620397	1984	+	FBgn0053230	CG33230	730.668	-0.875845	-0.846146	1.3346e-19	5.38916e-18	TRUE	TRUE	FALSE
chr2R	12321238	12322797	1560	+	FBgn0033712	CG13163	1427.71	0.738031	0.72008	1.36582e-19	5.49433e-18	TRUE	TRUE	TRUE
chr3L	8405454	8407354	1901	+	FBgn0035890	CG13667	1095.89	-0.727419	-0.710121	1.77465e-19	7.11198e-18	TRUE	TRUE	FALSE
chr3R	8356978	8359964	2987	+	FBgn0020249	stck	1329.6	0.793847	0.771442	1.80794e-19	7.21818e-18	TRUE	TRUE	TRUE
chr2R	7590119	7595242	5124	+	FBgn0261385	scra	12397.3	0.523018	0.516503	1.8704e-19	7.43956e-18	TRUE	FALSE	TRUE
chrX	6995882	6997799	1918	-	FBgn0264385	CR43837	399.287	1.30996	1.21361	2.17034e-19	8.60039e-18	TRUE	TRUE	TRUE
chr3L	21173118	21174973	1856	+	FBgn0270926	AsnS	5199.85	-0.598526	-0.588735	2.49267e-19	9.84095e-18	FALSE	FALSE	FALSE
chr2L	20788662	20797042	8381	-	FBgn0250785	vari	1964.54	-0.971165	-0.93029	2.81793e-19	1.10839e-17	TRUE	TRUE	FALSE
chr3R	26452534	26454585	2052	+	FBgn0039427	CG5447	3751.09	-0.562277	-0.55408	3.41971e-19	1.34012e-17	TRUE	FALSE	FALSE
chrX	15762956	15769514	6559	+	FBgn0030687	CG17209	272.963	1.16051	1.09165	3.67425e-19	1.43458e-17	FALSE	TRUE	TRUE
chrX	15340373	15342117	1745	-	FBgn0030629	CG9123	1175.32	0.722732	0.705438	3.9176e-19	1.52399e-17	TRUE	TRUE	TRUE
chr3L	4003474	4006626	3153	+	FBgn0035482	CG14985	1596.04	-0.63524	-0.623334	5.49799e-19	2.13097e-17	TRUE	FALSE	FALSE
chrX	13193094	13194551	1458	-	FBgn0030460	CG2453	551.207	-0.869691	-0.839434	7.20238e-19	2.78143e-17	TRUE	TRUE	FALSE
chr3L	20248080	20265554	17475	+	FBgn0265959	rdgC	42.904	4.70721	2.66582	7.48019e-19	2.87825e-17	FALSE	TRUE	TRUE
chrX	15568993	15570369	1377	+	FBgn0030653	CG7860	221.132	1.32732	1.2235	1.17386e-18	4.50049e-17	TRUE	TRUE	TRUE
chr3L	17804916	17806365	1450	-	FBgn0052187	CG32187	43.2652	3.83502	2.38686	1.21756e-18	4.65127e-17	TRUE	TRUE	TRUE
chrX	10590920	10595855	4936	-	FBgn0001206	Hmr	11458.1	0.48355	0.478127	1.42348e-18	5.4184e-17	TRUE	FALSE	TRUE
chr3R	25270209	25273267	3059	+	FBgn0039308	CG11889	47.0398	5.36165	2.84475	1.4739e-18	5.59031e-17	FALSE	TRUE	TRUE
chr2R	16266960	16271971	5012	-	FBgn0001308	Khc	1033.73	1.47572	1.33446	1.51019e-18	5.70757e-17	TRUE	TRUE	TRUE
chr3L	11232972	11236218	3247	-	FBgn0036150	Ir68a	1188.54	-0.723348	-0.705248	2.21216e-18	8.33091e-17	FALSE	TRUE	FALSE
chr3L	18611900	18614004	2105	+	FBgn0052199	CG32199	42.1647	4.83237	2.66508	2.8464e-18	1.06815e-16	FALSE	TRUE	TRUE
chr4	1057365	1065001	7637	-	FBgn0011642	Zyx	6652.22	0.655848	0.642204	2.88223e-18	1.07779e-16	TRUE	FALSE	TRUE
chr2R	18833372	18834775	1404	-	FBgn0034398	CG15098	7825.72	-0.552927	-0.544697	2.9544e-18	1.1009e-16	TRUE	FALSE	FALSE
chr2R	9084598	9087808	3211	-	FBgn0033372	CG13742	1698.7	0.880341	0.847345	5.55475e-18	2.06264e-16	TRUE	TRUE	TRUE
chrX	16560684	16587172	26489	-	FBgn0267912	CanA-14F	230.052	1.21272	1.12925	5.77995e-18	2.13878e-16	FALSE	TRUE	TRUE
chr2R	23074823	23076857	2035	+	FBgn0034816	CG3085	991.923	-0.777253	-0.754098	8.77801e-18	3.23689e-16	TRUE	TRUE	FALSE
chr2R	5468319	5495861	27543	-	FBgn0050440	CG30440	5612.5	0.88785	0.853513	9.95024e-18	3.65645e-16	TRUE	TRUE	TRUE
chr3R	30277932	30372382	94451	+	FBgn0010113	hdc	12287	0.473965	0.468567	1.19608e-17	4.38014e-16	TRUE	FALSE	TRUE
chr2R	22871190	22874427	3238	+	FBgn0034788	CG13532	90.7263	7.58211	3.4636	1.44999e-17	5.2917e-16	FALSE	TRUE	TRUE
chr2R	10426880	10427915	1036	-	FBgn0033521	CG12896	1340.34	0.990548	0.942776	1.58374e-17	5.76005e-16	TRUE	TRUE	TRUE
chrX	18515428	18520445	5018	+	FBgn0027087	HisRS	4354.65	-0.582122	-0.572071	1.78828e-17	6.48175e-16	TRUE	FALSE	FALSE
chr3L	1140429	1177276	36848	-	FBgn0025525	bab2	269.748	1.18343	1.10334	1.80127e-17	6.50662e-16	FALSE	TRUE	TRUE
chr2L	6000228	6003738	3511	+	FBgn0031760	Tsp26A	479.268	1.15646	1.08113	2.20687e-17	7.94475e-16	TRUE	TRUE	TRUE
chr3R	7541810	7545230	3421	+	FBgn0015570	alpha-Est2	123.076	-1.7256	-1.49242	3.50914e-17	1.25902e-15	FALSE	TRUE	FALSE
chrX	20189440	20194227	4788	-	FBgn0052823	Sdic3	114.998	-2.03817	-1.67328	3.72101e-17	1.33054e-15	FALSE	TRUE	FALSE
chr3R	7658247	7694874	36628	+	FBgn0051146	Nlg1	56.5045	2.87946	2.02108	4.14768e-17	1.47813e-15	FALSE	TRUE	TRUE
chrX	4544617	4548794	4178	-	FBgn0029711	Usf	752.009	-0.813288	-0.785593	4.91295e-17	1.745e-15	TRUE	TRUE	FALSE
chr2R	17007674	17015894	8221	-	FBgn0034180	Ehbp1	8178.01	0.457221	0.452127	7.2188e-17	2.55546e-15	TRUE	FALSE	TRUE
chr3L	9097629	9134405	36777	-	FBgn0011206	bol	491.725	1.04267	0.984909	7.62858e-17	2.69154e-15	TRUE	TRUE	TRUE
chr2L	10182557	10199117	16561	-	FBgn0028675	Sur	51.1864	3.21486	2.09923	1.17996e-16	4.14067e-15	FALSE	TRUE	TRUE
chr3R	8001562	8006033	4472	+	FBgn0037536	CG2698	5429.53	0.568711	0.55883	1.18138e-16	4.14067e-15	TRUE	FALSE	TRUE
chr3L	3303708	3314009	10302	+	FBgn0035432	ZnT63C	3239.61	-0.503435	-0.496494	1.61365e-16	5.63716e-15	TRUE	FALSE	FALSE
chrX	6540771	6589173	48403	+	FBgn0085446	CG34417	129.821	-2.15874	-1.7176	1.78574e-16	6.2179e-15	TRUE	TRUE	FALSE
chrX	6350629	6361323	10695	+	FBgn0261955	kdn	7827.26	-0.482531	-0.476381	1.93784e-16	6.72545e-15	TRUE	FALSE	FALSE
chrX	4909102	4915161	6060	+	FBgn0052772	CG32772	779.432	0.760522	0.736887	2.015e-16	6.97045e-15	TRUE	TRUE	TRUE
chrX	6653113	6654248	1136	-	FBgn0029882	CG3226	2644.99	0.624573	0.611302	2.20978e-16	7.61944e-15	TRUE	FALSE	TRUE
chr3L	217932	223069	5138	-	FBgn0035113	pyx	252.586	1.2809	1.17376	2.24798e-16	7.72608e-15	TRUE	TRUE	TRUE
chrX	16388820	16391438	2619	-	FBgn0010416	TH1	8298.31	0.473571	0.467723	2.32782e-16	7.96298e-15	TRUE	FALSE	TRUE
chr3L	9860217	9864349	4133	-	FBgn0036053	iPLA2-VIA	523.351	-0.880476	-0.844023	2.33191e-16	7.96298e-15	TRUE	TRUE	FALSE
chr2L	11071027	11071532	506	+	FBgn0032335	CG14915	20810.3	-0.708461	-0.689163	2.38703e-16	8.12509e-15	FALSE	FALSE	FALSE
chr2L	21104568	21132909	28342	+	FBgn0284223	CG46307	480.793	-1.1137	-1.04152	2.4946e-16	8.4641e-15	FALSE	TRUE	FALSE
chr2R	21685283	21686201	919	+	FBgn0034654	CG10306	11748	-0.441692	-0.436898	3.13974e-16	1.06191e-14	TRUE	FALSE	FALSE
chr3R	19633418	19642722	9305	-	FBgn0038721	subdued	226.587	1.21791	1.12425	3.28777e-16	1.10845e-14	TRUE	TRUE	TRUE
chr3L	11062131	11062614	484	-	FBgn0052069	CG32069	457.729	-0.883624	-0.846342	3.47382e-16	1.16747e-14	TRUE	TRUE	FALSE
chr3L	5933036	5950658	17623	-	FBgn0053993	CG33993	54.1507	-3.25503	-2.07983	4.07057e-16	1.36371e-14	FALSE	TRUE	FALSE
chr3R	9412548	9417264	4717	+	FBgn0011740	alpha-Man-IIa	400.205	0.96016	0.912449	4.13279e-16	1.3802e-14	TRUE	TRUE	TRUE
chrX	9319359	9324458	5100	+	FBgn0040234	c12.2	644.804	-0.863612	-0.828554	4.15805e-16	1.38428e-14	TRUE	TRUE	FALSE
chr3R	7855582	7886733	31152	-	FBgn0037525	CG17816	624.149	0.751538	0.728174	4.46541e-16	1.48196e-14	TRUE	TRUE	TRUE
chr2R	16110331	16116996	6666	+	FBgn0034075	Asph	5605.07	0.569052	0.558743	4.89109e-16	1.61817e-14	TRUE	FALSE	TRUE
chrX	8241501	8244016	2516	-	FBgn0030026	sni	233.317	1.20025	1.10931	4.96115e-16	1.63626e-14	TRUE	TRUE	TRUE
chr3R	27375088	27437482	62395	-	FBgn0016061	side	195.299	1.58253	1.38423	5.1787e-16	1.70272e-14	FALSE	TRUE	TRUE
chr2L	11484707	11486949	2243	+	FBgn0003313	sala	16668.6	-0.57375	-0.563162	5.26946e-16	1.72721e-14	FALSE	FALSE	FALSE
chr2R	17054546	17056835	2290	-	FBgn0086350	tef	3641.02	-0.879351	-0.842072	5.72065e-16	1.86933e-14	TRUE	TRUE	FALSE
chr2L	2954762	2968434	13673	+	FBgn0010263	Rbp9	192.52	1.78447	1.50862	5.9856e-16	1.94969e-14	TRUE	TRUE	TRUE
chr3R	7266065	7270809	4745	+	FBgn0028400	Syt4	39.3505	4.46881	2.34177	6.00327e-16	1.94969e-14	FALSE	TRUE	TRUE
chrX	12609977	12611667	1691	-	FBgn0030406	CG1463	1496.59	0.616548	0.60333	7.12524e-16	2.30701e-14	TRUE	FALSE	TRUE
chr2R	12025614	12027707	2094	-	FBgn0259985	Mppe	2482.08	-0.632361	-0.618066	8.02124e-16	2.58923e-14	TRUE	FALSE	FALSE
chr3R	29123370	29128247	4878	+	FBgn0039637	CG11880	986.666	-0.820758	-0.789895	8.91591e-16	2.8693e-14	TRUE	TRUE	FALSE
chr2L	10744075	10756325	12251	-	FBgn0032297	CG17124	37.8631	5.28337	2.64987	9.39492e-16	3.01432e-14	FALSE	TRUE	TRUE
chr2L	5824004	5856767	32764	+	FBgn0085410	TrissinR	65.404	-6.97045	-3.37902	9.47301e-16	3.03022e-14	FALSE	TRUE	FALSE
chr3R	5150908	5170121	19214	+	FBgn0037295	dpr16	79.8634	1.95691	1.60245	1.06348e-15	3.39164e-14	FALSE	TRUE	TRUE
chr2L	6950421	6954586	4166	+	FBgn0020616	SA	2282.55	0.669741	0.652659	1.06862e-15	3.39781e-14	TRUE	FALSE	TRUE
chr3R	25268661	25269965	1305	+	FBgn0039307	CR13656	40.9283	5.65745	2.76578	1.10141e-15	3.49164e-14	FALSE	TRUE	TRUE
chr3R	31052616	31053915	1300	-	FBgn0010808	l(3)03670	4250.55	-0.509477	-0.501838	1.2588e-15	3.969e-14	TRUE	FALSE	FALSE
chr2L	18449517	18454587	5071	-	FBgn0284256	bsf	1522.14	0.671189	0.653909	1.25947e-15	3.969e-14	FALSE	FALSE	TRUE
chrX	6863888	6881580	17693	+	FBgn0263993	CG43736	17172.5	0.447148	0.441908	1.80217e-15	5.66243e-14	TRUE	FALSE	TRUE
chr3L	6744426	6752752	8327	-	FBgn0035713	velo	8401.44	-0.530173	-0.521472	1.8546e-15	5.81e-14	TRUE	FALSE	FALSE
chr2L	13224620	13225275	656	-	FBgn0032489	CG15480	3155.14	-0.655833	-0.639496	1.889e-15	5.90036e-14	FALSE	FALSE	FALSE
chr3L	14945499	14946125	627	-	FBgn0040487	BobA	7695.81	-0.720612	-0.698936	2.25431e-15	7.02076e-14	FALSE	FALSE	FALSE
chrX	9502826	9550838	48013	-	FBgn0267253	CG32700	42.2453	-3.67524	-2.14357	2.59086e-15	8.0453e-14	FALSE	TRUE	FALSE
chrX	2242138	2246041	3904	+	FBgn0000810	fs(1)K10	6208.15	0.473405	0.467116	2.7132e-15	8.40065e-14	TRUE	FALSE	TRUE
chr2R	22408525	22409342	818	+	FBgn0053200	VepD	366.579	-1.15982	-1.0727	3.14023e-15	9.69455e-14	FALSE	TRUE	FALSE
chr2R	16197042	16199378	2337	+	FBgn0262026	CG42837	3871.74	-0.468722	-0.462569	3.47284e-15	1.06903e-13	FALSE	FALSE	FALSE
chrX	2295466	2343870	48405	+	FBgn0003079	Raf	2306.24	-0.563936	-0.553259	3.74961e-15	1.15089e-13	TRUE	FALSE	FALSE
chrX	11754273	11769508	15236	+	FBgn0002577	m	38.509	-3.50317	-2.11903	3.76777e-15	1.15313e-13	TRUE	TRUE	FALSE
chrX	9324508	9356227	31720	-	FBgn0085478	CG34449	1578.16	-0.619312	-0.605211	3.87484e-15	1.18249e-13	TRUE	FALSE	FALSE
chr4	1126602	1137919	11318	+	FBgn0039927	CG11155	184.2	1.4193	1.26451	4.04072e-15	1.22958e-13	TRUE	TRUE	TRUE
chr4	1137830	1162158	24329	-	FBgn0052017	CG32017	136.062	-1.65215	-1.41673	4.70584e-15	1.42789e-13	FALSE	TRUE	FALSE
chr3L	4677832	4678233	402	+	FBgn0085295	CG34266	588.48	-0.933842	-0.88659	4.78335e-15	1.44727e-13	FALSE	TRUE	FALSE
chr2L	21416953	21417975	1023	+	FBgn0053801	His1:CG33801	62.0359	-2.56971	-1.84511	4.82347e-15	1.45526e-13	FALSE	TRUE	FALSE
chr3L	9430312	9439490	9179	+	FBgn0040305	MTF-1	790.378	0.780537	0.752403	5.3146e-15	1.5989e-13	TRUE	TRUE	TRUE
chr3L	9384063	9385694	1632	+	FBgn0001226	Hsp27	1050.11	0.920235	0.874695	5.61942e-15	1.68583e-13	TRUE	TRUE	TRUE
chr2L	21331756	21342155	10400	+	FBgn0023091	dimm	38.2613	-4.73963	-2.36447	5.72618e-15	1.71301e-13	FALSE	TRUE	FALSE
chr3L	6790158	6794941	4784	+	FBgn0086680	vvl	211.324	-1.15027	-1.06351	6.47338e-15	1.9311e-13	FALSE	TRUE	FALSE
chr2L	15895454	15897071	1618	+	FBgn0051735	CG31735	64.0068	-9.38443	-3.45255	6.75418e-15	2.00923e-13	FALSE	TRUE	FALSE
chr2R	6975285	6985712	10428	-	FBgn0022960	vimar	1835.36	-0.685081	-0.665667	7.77703e-15	2.30704e-13	TRUE	FALSE	FALSE
chr3R	29680241	29682278	2038	-	FBgn0039681	CG7582	58.4506	9.36944	3.42033	8.01552e-15	2.37117e-13	FALSE	TRUE	TRUE
chr2R	18407834	18408955	1122	+	FBgn0063492	GstE8	293.676	1.53838	1.34049	8.56933e-15	2.52795e-13	TRUE	TRUE	TRUE
chr3R	5372592	5374962	2371	-	FBgn0086695	hd	727.869	-0.814689	-0.782302	8.71047e-15	2.56247e-13	TRUE	TRUE	FALSE
chr2R	17093246	17099501	6256	-	FBgn0010226	GstS1	10697.9	0.436051	0.43093	9.33878e-15	2.73972e-13	TRUE	FALSE	TRUE
chr3L	14103481	14108118	4638	-	FBgn0036411	Sox21a	40.7401	3.40523	2.05115	9.40379e-15	2.75119e-13	FALSE	TRUE	TRUE
chr3R	9763650	9766135	2486	+	FBgn0037746	CG8478	7253.98	0.569803	0.558419	1.07533e-14	3.13737e-13	TRUE	FALSE	TRUE
chr3L	2263581	2265857	2277	-	FBgn0000543	ecd	2103.54	-0.607781	-0.593968	1.14877e-14	3.34244e-13	TRUE	FALSE	FALSE
chr2R	10424436	10425471	1036	+	FBgn0033520	Prx2540-1	2511.22	0.694185	0.673679	1.2899e-14	3.74283e-13	TRUE	FALSE	TRUE
chr3L	26215815	26229433	13619	+	FBgn0058160	CG40160	2777.44	-0.939738	-0.890029	1.33536e-14	3.86418e-13	TRUE	TRUE	FALSE
chr3L	9360316	9362042	1727	+	FBgn0085484	Pdxk	3528.87	-0.490346	-0.48298	1.45736e-14	4.20574e-13	TRUE	FALSE	FALSE
chr3L	1331744	1332326	583	+	FBgn0035209	msd1	1228.15	0.745365	0.719947	1.54138e-14	4.43617e-13	TRUE	TRUE	TRUE
chr2L	15888640	15893811	5172	-	FBgn0041183	Tep1	106.254	-9.15695	-4.18179	1.54605e-14	4.43757e-13	FALSE	TRUE	FALSE
chr2L	16879517	16886319	6803	+	FBgn0032618	CG31743	106.298	1.81076	1.49951	1.64211e-14	4.69522e-13	FALSE	TRUE	TRUE
chr3R	24653371	24654820	1450	-	FBgn0051125	CG31125	544.069	0.815282	0.782202	1.64465e-14	4.69522e-13	TRUE	TRUE	TRUE
chr2R	16143147	16145906	2760	+	FBgn0027091	CysRS	794.161	0.653084	0.635746	1.86209e-14	5.30173e-13	TRUE	FALSE	TRUE
chr3R	29128584	29130972	2389	-	FBgn0039638	dgt6	2864.41	0.656708	0.639017	2.0975e-14	5.95602e-13	TRUE	FALSE	TRUE
chr3R	30424499	30425162	664	-	FBgn0039766	CG15536	374.608	-0.939623	-0.889238	2.12039e-14	6.00496e-13	TRUE	TRUE	FALSE
chrX	12596047	12609910	13864	+	FBgn0052654	Sec16	2593.51	0.630213	0.614501	2.2688e-14	6.40814e-13	TRUE	FALSE	TRUE
chr2L	1160290	1163886	3597	-	FBgn0031313	CG5080	426.944	1.47812	1.29587	2.41499e-14	6.80297e-13	TRUE	TRUE	TRUE
chr3R	18216142	18218014	1873	+	FBgn0038581	CG14314	38.6878	5.59625	2.50908	2.58611e-14	7.26575e-13	TRUE	TRUE	TRUE
chr2L	20647533	20648848	1316	+	FBgn0259936	Uhg3	438.027	0.901223	0.856254	2.60651e-14	7.30372e-13	TRUE	TRUE	TRUE
chr3L	2786207	2879158	92952	-	FBgn0263392	Tet	746.736	-1.10092	-1.02062	2.94344e-14	8.22615e-13	TRUE	TRUE	FALSE
chr2L	16257688	16259511	1824	+	FBgn0028515	EndoGI	283.531	-1.17408	-1.07771	3.01551e-14	8.40543e-13	TRUE	TRUE	FALSE
chr2L	21614232	21624080	9849	-	FBgn0032955	CG2201	6582.5	-0.462973	-0.456609	3.04959e-14	8.47819e-13	TRUE	FALSE	FALSE
chr2L	19110154	19114110	3957	+	FBgn0000075	amd	54.681	2.55923	1.80815	3.08876e-14	8.56464e-13	FALSE	TRUE	TRUE
chrX	7337352	7342731	5380	+	FBgn0026144	CBP	3487.93	0.524077	0.51487	3.1772e-14	8.78693e-13	TRUE	FALSE	TRUE
chr2L	8542147	8672041	129895	+	FBgn0011259	Sema1a	691.869	1.09846	1.01833	3.33689e-14	9.2046e-13	TRUE	TRUE	TRUE
chr3R	20580683	20581522	840	-	FBgn0054008	CG34008	505.22	0.799676	0.767618	3.5218e-14	9.68952e-13	TRUE	TRUE	TRUE
chr2L	20426199	20447905	21707	+	FBgn0263355	CG31688	572.994	-0.827717	-0.792234	3.55528e-14	9.75635e-13	TRUE	TRUE	FALSE
chr2R	11825345	11827097	1753	+	FBgn0033653	CG13192	968.084	-0.704634	-0.682444	3.80166e-14	1.04056e-12	TRUE	FALSE	FALSE
chr3R	15358481	15361657	3177	-	FBgn0026634	ldlCp	783.922	0.745234	0.719028	3.95652e-14	1.08016e-12	TRUE	TRUE	TRUE
chr3R	17719454	17722955	3502	+	FBgn0261987	Pxt	749.207	-0.907621	-0.861044	4.01606e-14	1.0936e-12	TRUE	TRUE	FALSE
chr3L	18609620	18611862	2243	+	FBgn0052201	CG32201	47.6623	6.62684	3.01149	4.32319e-14	1.17423e-12	FALSE	TRUE	TRUE
chr2L	6041181	6046050	4870	-	FBgn0000052	ade2	475.397	-0.805115	-0.772078	4.78757e-14	1.29704e-12	TRUE	TRUE	FALSE
chr2R	22060950	22069757	8808	+	FBgn0265192	Snp	9596.82	0.517274	0.508272	5.09012e-14	1.3755e-12	TRUE	FALSE	TRUE
chr3R	23678895	23679855	961	+	FBgn0039099	GILT2	1763.62	-0.649235	-0.631545	5.8185e-14	1.56834e-12	TRUE	FALSE	FALSE
chrX	808217	927975	119759	-	FBgn0264449	CG43867	3361.62	0.716142	0.692384	6.92744e-14	1.86048e-12	TRUE	FALSE	TRUE
chr2R	11380347	11384114	3768	-	FBgn0033631	Sod3	2820.4	0.643521	0.626174	6.93738e-14	1.86048e-12	TRUE	FALSE	TRUE
chr3R	31220702	31231259	10558	+	FBgn0039831	CG12054	5482.5	0.417238	0.412416	7.71338e-14	2.06338e-12	TRUE	FALSE	TRUE
chr2L	13920707	13923553	2847	-	FBgn0028938	CG16886	230.422	1.24795	1.12996	7.82725e-14	2.08858e-12	FALSE	TRUE	TRUE
chr3R	29819131	29825800	6670	+	FBgn0039704	neo	47.2186	-2.78028	-1.85867	8.49822e-14	2.26193e-12	TRUE	TRUE	FALSE
chr3R	22608670	22613656	4987	-	FBgn0051156	CG31156	4092.58	-0.467094	-0.460321	8.71778e-14	2.31457e-12	TRUE	FALSE	FALSE
chr3L	7811458	7867369	55912	-	FBgn0016694	Pdp1	59.0165	-2.45836	-1.75578	1.08928e-13	2.88483e-12	TRUE	TRUE	FALSE
chrX	17151231	17154592	3362	-	FBgn0016080	xmas-1	313.285	1.20249	1.0946	1.14503e-13	3.02142e-12	TRUE	TRUE	TRUE
chr3L	4366494	4367458	965	-	FBgn0035537	CG11342	239.485	-1.0168	-0.949988	1.14655e-13	3.02142e-12	TRUE	TRUE	FALSE
chr3L	1555363	1558484	3122	-	FBgn0035232	CG12099	2560.58	-0.597696	-0.583487	1.18415e-13	3.11278e-12	TRUE	FALSE	FALSE
chr3R	26863376	26864559	1184	+	FBgn0039459	IntS12	570.019	0.776907	0.746208	1.18891e-13	3.1176e-12	TRUE	TRUE	TRUE
chrX	11877737	11887162	9426	-	FBgn0030349	CG10353	867.668	0.768036	0.738139	1.4559e-13	3.80829e-12	TRUE	TRUE	TRUE
chr3R	16345825	16349226	3402	-	FBgn0038419	CG14879	94.8228	1.99238	1.56662	1.65022e-13	4.30598e-12	TRUE	TRUE	TRUE
chr2R	18878391	18959500	81110	+	FBgn0034408	sano	182.179	1.52587	1.31411	2.03273e-13	5.26735e-12	FALSE	TRUE	TRUE
chr3R	29718663	29722388	3726	+	FBgn0039686	CG15506	29.6259	4.69307	2.26799	2.03319e-13	5.26735e-12	FALSE	TRUE	TRUE
chr2L	3056598	3068177	11580	+	FBgn0283427	FASN1	312.777	1.02675	0.956765	2.03354e-13	5.26735e-12	FALSE	TRUE	TRUE
chr2R	18048108	18048909	802	+	FBgn0054005	CG34005	44.9565	-8.88058	-3.07487	2.1006e-13	5.42782e-12	FALSE	TRUE	FALSE
chrX	5085759	5254864	169106	+	FBgn0266098	rg	4855.09	-0.57325	-0.560379	2.35773e-13	6.07746e-12	TRUE	FALSE	FALSE
chr2R	7829062	7830429	1368	+	FBgn0042173	CG18853	46.6092	-8.93146	-2.93979	2.39364e-13	6.15508e-12	TRUE	TRUE	FALSE
chr3R	9367603	9394546	26944	-	FBgn0000723	FER	2122.44	-0.615295	-0.599391	2.52389e-13	6.47434e-12	FALSE	FALSE	FALSE
chr3L	4021457	4023501	2045	+	FBgn0035483	Mul1	738.697	0.686593	0.664622	2.54999e-13	6.52551e-12	TRUE	FALSE	TRUE
chr3L	2499372	2503606	4235	-	FBgn0035348	CG16758	927.044	-0.767047	-0.736647	2.58302e-13	6.59414e-12	FALSE	TRUE	FALSE
chr3L	9884411	9888683	4273	-	FBgn0011836	Taf2	8590.23	-0.411629	-0.406779	2.83447e-13	7.21873e-12	TRUE	FALSE	FALSE
chrX	10114340	10208574	94235	-	FBgn0266199	CR44894	146.898	-1.34196	-1.1906	3.30572e-13	8.39874e-12	TRUE	TRUE	FALSE
chr2R	7703506	7705095	1590	-	FBgn0085245	CG34216	171.135	1.24258	1.12018	3.4609e-13	8.77201e-12	TRUE	TRUE	TRUE
chr3L	21294492	21296698	2207	+	FBgn0037068	Cpr78Cb	32.0808	-3.84444	-2.05351	3.54374e-13	8.96059e-12	FALSE	TRUE	FALSE
chrX	2617758	2619738	1981	-	FBgn0040334	Tsp3A	1443.31	-0.696538	-0.673301	3.81313e-13	9.61886e-12	TRUE	FALSE	FALSE
chrX	6284138	6287990	3853	-	FBgn0026015	Top3beta	2938.61	-0.455038	-0.448419	4.01643e-13	1.01077e-11	TRUE	FALSE	FALSE
chr3L	5155821	5277944	122124	-	FBgn0052423	shep	2627.61	0.535715	0.524946	4.35233e-13	1.09271e-11	TRUE	FALSE	TRUE
chr2L	7098188	7157695	59508	-	FBgn0085407	Pvf3	201.851	-1.12041	-1.02807	4.5466e-13	1.1388e-11	FALSE	TRUE	FALSE
chr3R	31622136	31664646	42511	+	FBgn0039862	kek6	142.695	1.73094	1.42636	4.56866e-13	1.14163e-11	TRUE	TRUE	TRUE
chrX	10794338	10796292	1955	-	FBgn0266731	CR45204	822.13	0.697056	0.673567	4.87481e-13	1.21527e-11	FALSE	FALSE	TRUE
chr2R	12174802	12177516	2715	+	FBgn0010621	Cct5	3352.09	-0.483107	-0.47514	4.95043e-13	1.23123e-11	TRUE	FALSE	FALSE
chr3R	28853606	28859497	5892	-	FBgn0265274	Inx3	29733.9	-0.428871	-0.423272	5.09012e-13	1.26302e-11	TRUE	FALSE	FALSE
chr3R	29499025	29503797	4773	-	FBgn0039668	Trc8	2205.26	0.794529	0.760008	5.15741e-13	1.27673e-11	TRUE	TRUE	TRUE
chr2R	9087834	9089802	1969	+	FBgn0010220	Dbp45A	2628.69	-0.564437	-0.55176	5.4716e-13	1.35136e-11	TRUE	FALSE	FALSE
chr3R	29692591	29697025	4435	+	FBgn0039683	dmrt99B	35.2763	3.28808	1.91359	6.22626e-13	1.53417e-11	FALSE	TRUE	TRUE
chr2L	18153123	18154516	1394	+	FBgn0032668	CG17681	32.3762	3.21682	1.91452	6.57509e-13	1.61638e-11	FALSE	TRUE	TRUE
chr3L	11683980	11690155	6176	+	FBgn0036191	Sugb	1274.77	-0.672991	-0.651535	6.88523e-13	1.68871e-11	TRUE	FALSE	FALSE
chr2L	13396392	13398664	2273	-	FBgn0032520	CG10859	33.8683	3.31725	1.92063	7.36131e-13	1.80132e-11	FALSE	TRUE	TRUE
chr3L	8176135	8178429	2295	-	FBgn0020392	Nmt	6716.82	-0.450174	-0.443615	7.44486e-13	1.81521e-11	TRUE	FALSE	FALSE
chr3L	20424424	20426071	1648	-	FBgn0036986	CG5282	141.431	-1.41712	-1.23648	7.45228e-13	1.81521e-11	TRUE	TRUE	FALSE
chr2R	17604951	17639138	34188	-	FBgn0034253	CG10936	150.514	1.25693	1.12711	7.6616e-13	1.86193e-11	TRUE	TRUE	TRUE
chr2L	10463340	10474349	11010	-	FBgn0051719	RluA-1	229.218	1.19868	1.08443	8.56813e-13	2.07748e-11	FALSE	TRUE	TRUE
chr2L	6684842	6686712	1871	-	FBgn0031849	CG11327	56.7094	2.18432	1.62565	8.7242e-13	2.1105e-11	FALSE	TRUE	TRUE
chr2R	11222871	11226746	3876	+	FBgn0033584	CG7737	3559.87	-0.549683	-0.53774	9.07638e-13	2.19071e-11	TRUE	FALSE	FALSE
chr3L	8507469	8509763	2295	-	FBgn0035900	ZC3H3	1961.73	0.471094	0.463528	9.14332e-13	2.20186e-11	TRUE	FALSE	TRUE
chr3L	11074769	11078736	3968	+	FBgn0036124	CG7839	12518	-0.482873	-0.474713	9.75944e-13	2.34492e-11	TRUE	FALSE	FALSE
chr2R	13554077	13555606	1530	+	FBgn0014877	Roe1	678.854	0.69729	0.673137	1.00761e-12	2.41553e-11	TRUE	FALSE	TRUE
chr3R	25214325	25215188	864	-	FBgn0039291	CG13663	620.85	-0.787819	-0.753333	1.01454e-12	2.42666e-11	TRUE	TRUE	FALSE
chr3R	8301440	8302770	1331	+	FBgn0037566	mRpL1	3206.06	0.482575	0.474407	1.05132e-12	2.50898e-11	TRUE	FALSE	TRUE
chr2L	16742315	16743100	786	-	FBgn0261068	LSm7	350.544	0.860417	0.815748	1.07551e-12	2.56097e-11	TRUE	TRUE	TRUE
chr2R	1264140	1267747	3608	+	FBgn0058191	CG40191	2388.49	-0.49335	-0.484614	1.09078e-12	2.59152e-11	TRUE	FALSE	FALSE
chr3L	14997981	14999666	1686	-	FBgn0036462	mRpL39	2400.55	-0.526638	-0.515995	1.22037e-12	2.89294e-11	TRUE	FALSE	FALSE
chr2L	13004480	13013197	8718	+	FBgn0021796	Tor	3056.52	0.583852	0.569403	1.25762e-12	2.97458e-11	TRUE	FALSE	TRUE
chrX	17240468	17245001	4534	-	FBgn0030833	CG8915	1264.07	0.82977	0.78912	1.42994e-12	3.37465e-11	TRUE	TRUE	TRUE
chr3L	9203065	9208853	5789	-	FBgn0035968	Slc45-1	96.5894	2.2395	1.62509	1.49779e-12	3.52696e-11	TRUE	TRUE	TRUE
chrX	3387944	3448943	61000	-	FBgn0029657	CG12535	103.979	-1.63293	-1.3618	1.57518e-12	3.70097e-11	TRUE	TRUE	FALSE
chrX	13756164	13756826	663	-	FBgn0052625	CG32625	2169.35	0.605563	0.589313	1.6487e-12	3.86515e-11	TRUE	FALSE	TRUE
chr2L	17963379	17974868	11490	+	FBgn0032656	CG5674	1598.71	0.706651	0.681055	1.66369e-12	3.89171e-11	TRUE	FALSE	TRUE
chr3L	9135709	9137181	1473	-	FBgn0035965	Use1	431.007	-0.773985	-0.74054	1.74651e-12	4.07648e-11	TRUE	TRUE	FALSE
chr2L	5767002	5800253	33252	-	FBgn0031738	CG9171	998	0.606877	0.590469	1.75917e-12	4.09702e-11	TRUE	FALSE	TRUE
chr2L	1498455	1500608	2154	-	FBgn0031343	CG18131	35.6714	2.82548	1.80202	1.89639e-12	4.40694e-11	TRUE	TRUE	TRUE
chrX	1046224	1047009	786	+	FBgn0266569	CG42259	567.676	-0.742085	-0.712427	1.9023e-12	4.41102e-11	TRUE	TRUE	FALSE
chr3R	10225690	10251277	25588	+	FBgn0261928	CG42795	44.5928	-2.44453	-1.70314	1.93826e-12	4.48459e-11	FALSE	TRUE	FALSE
chr3L	11121966	11123216	1251	-	FBgn0036136	Ufd1-like	707.463	0.717942	0.690956	1.9796e-12	4.57029e-11	TRUE	FALSE	TRUE
chr2R	15223560	15241589	18030	-	FBgn0259878	Fs	104.037	1.77031	1.43031	2.07492e-12	4.77997e-11	FALSE	TRUE	TRUE
chr3R	10788524	10791150	2627	+	FBgn0017577	Mcm5	4210.29	-0.480748	-0.472439	2.19721e-12	5.05074e-11	TRUE	FALSE	FALSE
chr3L	13356376	13357223	848	+	FBgn0040813	Nplp2	221.792	1.26937	1.1307	2.26031e-12	5.18456e-11	FALSE	TRUE	TRUE
chr2L	6972828	7010359	37532	-	FBgn0031879	uif	16163.2	-0.670398	-0.648176	2.32499e-12	5.32142e-11	TRUE	FALSE	FALSE
chr2L	12091822	12095250	3429	+	FBgn0032407	Pex19	2520.74	-0.450179	-0.443304	2.53754e-12	5.79542e-11	TRUE	FALSE	FALSE
chr2L	16447330	16450508	3179	+	FBgn0020415	Idgf2	4111.79	0.555664	0.542807	2.6711e-12	6.08735e-11	TRUE	FALSE	TRUE
chr3R	13833497	13837991	4495	-	FBgn0266464	Nsf2	2503.95	-0.432014	-0.425907	2.77786e-12	6.3171e-11	TRUE	FALSE	FALSE
chr3L	17852624	17856794	4171	-	FBgn0036764	CG5535	1581.73	-0.708665	-0.682321	2.84524e-12	6.45651e-11	TRUE	FALSE	FALSE
chr3L	8344421	8346382	1962	-	FBgn0035878	CG7182	6525.62	-0.435593	-0.429319	2.95678e-12	6.6953e-11	TRUE	FALSE	FALSE
chr2L	20682368	20683629	1262	+	FBgn0032877	CG2617	2720.41	0.506551	0.49673	3.00262e-12	6.77452e-11	TRUE	FALSE	TRUE
chr3L	4170404	4173789	3386	+	FBgn0261274	Ero1L	908.364	-0.600805	-0.584542	3.00452e-12	6.77452e-11	TRUE	FALSE	FALSE
chr3R	9010282	9014909	4628	-	FBgn0037655	CG11984	2230.6	1.01114	0.937211	3.0691e-12	6.90547e-11	TRUE	TRUE	TRUE
chr3L	826720	833385	6666	-	FBgn0035162	CG13900	33174.7	0.371808	0.367875	3.28546e-12	7.37667e-11	TRUE	FALSE	TRUE
chr2L	9165421	9166514	1094	-	FBgn0032101	CG9586	2373.13	0.509452	0.499404	3.51291e-12	7.87069e-11	TRUE	FALSE	TRUE
chrX	3668837	3671502	2666	-	FBgn0023216	Parg	1051.52	0.98246	0.913564	4.22956e-12	9.45641e-11	TRUE	TRUE	TRUE
chrX	21317936	21319296	1361	-	FBgn0064116	CG33713	563.989	-0.80098	-0.7627	4.35288e-12	9.69132e-11	FALSE	TRUE	FALSE
chrX	21317936	21319296	1361	-	FBgn0064117	SLIRP1	563.989	-0.80098	-0.7627	4.35288e-12	9.69132e-11	FALSE	TRUE	FALSE
chr2L	20758144	20768053	9910	+	FBgn0011202	dia	3662.11	-0.425516	-0.419547	4.8286e-12	1.0728e-10	TRUE	FALSE	FALSE
chr3L	708601	710607	2007	-	FBgn0025676	CkIIalpha-i3	378.008	0.781148	0.745415	4.86079e-12	1.0777e-10	TRUE	TRUE	TRUE
chr2R	18396638	18398519	1882	-	FBgn0063499	GstE10	31.6518	8.48839	2.56733	5.17709e-12	1.14543e-10	FALSE	TRUE	TRUE
chr2L	14047582	14048863	1282	+	FBgn0260011	NimC4	363.983	-0.967139	-0.900415	5.96213e-12	1.31638e-10	FALSE	TRUE	FALSE
chr3L	15697594	15699850	2257	-	FBgn0041160	comm2	1561.95	-0.641402	-0.621152	5.98422e-12	1.31852e-10	FALSE	FALSE	FALSE
chr3L	19097999	19099064	1066	+	FBgn0036849	CG14079	38.8154	2.89932	1.77064	6.08433e-12	1.3378e-10	TRUE	TRUE	TRUE
chrX	21104695	21106369	1675	-	FBgn0031157	CG1503	600.148	0.643057	0.622615	6.18951e-12	1.35811e-10	TRUE	FALSE	TRUE
chr2L	18129884	18138083	8200	-	FBgn0001301	kel	15263.7	-0.44706	-0.440024	7.48839e-12	1.63972e-10	TRUE	FALSE	FALSE
chr3L	7341884	7345183	3300	-	FBgn0035767	CG8596	60.489	1.94227	1.49726	7.53524e-12	1.64659e-10	FALSE	TRUE	TRUE
chr2R	19697723	19698508	786	+	FBgn0034468	Obp56a	217.357	1.11289	1.01235	8.12389e-12	1.77157e-10	FALSE	TRUE	TRUE
chr2L	10304069	10306594	2526	-	FBgn0032213	CG5390	213.596	1.32101	1.15814	8.4261e-12	1.83371e-10	TRUE	TRUE	TRUE
chr3L	5343619	5355923	12305	-	FBgn0016031	lama	553.97	0.73864	0.707608	8.50505e-12	1.84711e-10	TRUE	TRUE	TRUE
chr3R	17217116	17223074	5959	-	FBgn0051262	CG31262	88.9697	1.82128	1.43976	8.58969e-12	1.86168e-10	TRUE	TRUE	TRUE
chr2L	16466512	16485998	19487	-	FBgn0005677	dac	200.558	1.26041	1.11738	8.76086e-12	1.89492e-10	FALSE	TRUE	TRUE
chr3R	30582198	30583697	1500	-	FBgn0039788	Rpt6R	36.0337	2.67655	1.72882	8.80008e-12	1.89953e-10	FALSE	TRUE	TRUE
chr3R	13710017	13711835	1819	-	FBgn0040077	primo-1	928.631	-0.612963	-0.594959	8.88221e-12	1.91337e-10	FALSE	FALSE	FALSE
chrX	6969918	6972265	2348	+	FBgn0029924	CG4586	487.613	-1.1	-1.00227	9.02548e-12	1.9403e-10	TRUE	TRUE	FALSE
chr3R	8735879	8747675	11797	-	FBgn0037623	CG9801	253.88	-0.940919	-0.878197	9.2772e-12	1.99038e-10	TRUE	TRUE	FALSE
chr3R	7907333	7909721	2389	+	FBgn0024909	Taf7	2098.99	0.645213	0.624174	9.93183e-12	2.12461e-10	TRUE	FALSE	TRUE
chr2R	16197042	16199555	2514	+	FBgn0265178	CG44243	5259.76	-0.469645	-0.461405	9.94285e-12	2.12461e-10	FALSE	FALSE	FALSE
chr2R	23090100	23094266	4167	-	FBgn0034821	CG9876	35.0307	2.92681	1.76813	1.06694e-11	2.27529e-10	FALSE	TRUE	TRUE
chr3R	23258365	23260602	2238	+	FBgn0039068	CG13827	476.944	-0.86758	-0.817491	1.13167e-11	2.40849e-10	TRUE	TRUE	FALSE
chr2L	132077	134472	2396	+	FBgn0001142	Gs1	6239.84	-0.64084	-0.620075	1.17475e-11	2.49516e-10	TRUE	FALSE	FALSE
chr2L	1704902	1706962	2061	+	FBgn0011570	cpb	5326.71	-0.456572	-0.448934	1.20169e-11	2.54729e-10	TRUE	FALSE	FALSE
chrX	3799150	3801570	2421	+	FBgn0260484	HIP	14717.6	-0.459942	-0.452131	1.21531e-11	2.57104e-10	TRUE	FALSE	FALSE
chrX	7736893	7739978	3086	+	FBgn0016041	Tom40	5632.78	0.520527	0.509257	1.22269e-11	2.5815e-10	TRUE	FALSE	TRUE
chr3R	9581306	9586648	5343	+	FBgn0037717	CG8301	2772.56	-0.433606	-0.427046	1.2287e-11	2.58906e-10	TRUE	FALSE	FALSE
chr3R	10161464	10170487	9024	-	FBgn0040238	Best1	5331.48	-0.512188	-0.501424	1.27335e-11	2.67781e-10	TRUE	FALSE	FALSE
chr2L	19487490	19488691	1202	+	FBgn0032789	CG13083	32.2891	6.0723	2.5241	1.27693e-11	2.68005e-10	TRUE	TRUE	TRUE
chrX	22444227	22447808	3582	+	FBgn0031183	CG14621	2158.85	-0.580244	-0.564664	1.3205e-11	2.76602e-10	TRUE	FALSE	FALSE
chr3L	18900595	18901554	960	-	FBgn0036826	arx	1463.76	0.546828	0.533739	1.32782e-11	2.77587e-10	TRUE	FALSE	TRUE
chrX	3482965	3484555	1591	+	FBgn0029664	CG10802	1615.34	-0.780842	-0.74365	1.35605e-11	2.82932e-10	TRUE	TRUE	FALSE
chr3L	11036358	11051371	15014	-	FBgn0263776	CG43693	30.9392	-3.81697	-1.8801	1.36077e-11	2.83361e-10	FALSE	TRUE	FALSE
chr2R	23866648	23868603	1956	-	FBgn0025352	Thiolase	908.337	-0.804175	-0.763545	1.45184e-11	3.01732e-10	TRUE	TRUE	FALSE
chrX	19621451	19623074	1624	-	FBgn0031043	NAA20	7861.16	0.353401	0.3498	1.51197e-11	3.13616e-10	TRUE	FALSE	TRUE
chr3R	17041896	17043136	1241	-	FBgn0038472	CG3995	1919.82	0.59056	0.574059	1.52579e-11	3.15866e-10	TRUE	FALSE	TRUE
chr2L	20642306	20643244	939	-	FBgn0032869	CG17470	32.6149	6.09494	2.46079	1.80416e-11	3.72765e-10	FALSE	TRUE	TRUE
chr3L	20492082	20497084	5003	+	FBgn0037001	ND-39	5593.68	-0.413588	-0.407794	1.81027e-11	3.73301e-10	TRUE	FALSE	FALSE
chr3R	9820514	9821191	678	-	FBgn0262104	CG42857	34.7999	3.2918	1.77749	1.88888e-11	3.8849e-10	TRUE	TRUE	TRUE
chr3R	8559540	8561764	2225	-	FBgn0051453	pch2	8049.31	0.375879	0.371511	1.89124e-11	3.8849e-10	TRUE	FALSE	TRUE
chr3R	23290231	23346167	55937	-	FBgn0003118	pnt	855.321	-0.699034	-0.671601	2.08455e-11	4.27352e-10	TRUE	FALSE	FALSE
chrX	18380082	18381479	1398	+	FBgn0030915	CG6179	3625.29	0.4297	0.423169	2.08847e-11	4.27352e-10	TRUE	FALSE	TRUE
chr2R	21664126	21666108	1983	+	FBgn0259708	CG42362	199.138	-1.05543	-0.965336	2.30201e-11	4.6924e-10	FALSE	TRUE	FALSE
chr2R	21664126	21666108	1983	+	FBgn0259709	CG42363	199.138	-1.05543	-0.965336	2.30201e-11	4.6924e-10	FALSE	TRUE	FALSE
chr3L	16595181	16600459	5279	+	FBgn0042178	CG32165	1897.92	-0.514263	-0.503085	2.3355e-11	4.74511e-10	TRUE	FALSE	FALSE
chrX	12009711	12012211	2501	-	FBgn0030361	CG1492	607.296	-0.650171	-0.62787	2.33681e-11	4.74511e-10	FALSE	FALSE	FALSE
chr3L	14776496	14786412	9917	-	FBgn0036449	bmm	8025.96	0.452429	0.444758	2.51093e-11	5.08894e-10	TRUE	FALSE	TRUE
chr2R	18446548	18449420	2873	+	FBgn0050120	CG30120	99.6672	-1.41331	-1.21034	2.6307e-11	5.32152e-10	FALSE	TRUE	FALSE
chr2R	13412769	13414620	1852	-	FBgn0260475	CG30059	730.569	-0.694157	-0.666941	2.76661e-11	5.58581e-10	FALSE	FALSE	FALSE
chr2R	16468209	16468934	726	+	FBgn0261293	CheB53b	27.4639	-8.16757	-2.45282	2.7905e-11	5.62337e-10	FALSE	TRUE	FALSE
chr3R	20588711	20591040	2330	+	FBgn0038810	Srp72	783.046	0.66527	0.641215	2.82301e-11	5.6781e-10	TRUE	FALSE	TRUE
chr2L	16704286	16716195	11910	-	FBgn0062978	CG31808	27.9895	3.31164	1.80197	2.86569e-11	5.75306e-10	TRUE	TRUE	TRUE
chr3L	5780051	5784685	4635	+	FBgn0260458	PGRP-LD	171.512	1.14607	1.03122	3.00422e-11	6.01977e-10	FALSE	TRUE	TRUE
chr2R	23542510	23543885	1376	+	FBgn0041234	Gr59f	104.676	1.54478	1.28523	3.08271e-11	6.16542e-10	FALSE	TRUE	TRUE
chr2R	20559156	20562331	3176	-	FBgn0034521	Mgat1	1044.53	-0.555465	-0.541193	3.43062e-11	6.84835e-10	TRUE	FALSE	FALSE
chr3R	29682503	29685758	3256	+	FBgn0013972	Gycalpha99B	29.6177	5.9384	2.42975	3.82152e-11	7.61436e-10	FALSE	TRUE	TRUE
chr2R	16868222	16869280	1059	+	FBgn0028737	Ef1beta	41733.7	-0.428167	-0.421525	3.91465e-11	7.78532e-10	TRUE	FALSE	FALSE
chr2R	18173669	18175725	2057	+	FBgn0034312	CG10916	286.451	1.11641	1.00836	3.92367e-11	7.78868e-10	TRUE	TRUE	TRUE
chrX	3484605	3485378	774	-	FBgn0029665	CG14270	2520.55	-0.461263	-0.452956	4.21188e-11	8.34519e-10	TRUE	FALSE	FALSE
chr3R	17532325	17534587	2263	-	FBgn0038515	CG5823	730.778	0.695071	0.667173	4.47926e-11	8.85842e-10	TRUE	FALSE	TRUE
chr3R	9005313	9006226	914	-	FBgn0026380	Prosbeta3	12617.3	0.363044	0.358951	4.53465e-11	8.9513e-10	TRUE	FALSE	TRUE
chr2L	5100877	5207002	106126	+	FBgn0261836	Msp300	2878.87	-0.571005	-0.555316	4.69493e-11	9.2505e-10	TRUE	FALSE	FALSE
chr3R	30807117	30807978	862	+	FBgn0039802	dj-1beta	786.432	-0.659592	-0.635629	4.72671e-11	9.29586e-10	TRUE	FALSE	FALSE
chr2R	7466879	7477162	10284	-	FBgn0010548	Aldh-III	4119.68	-0.38358	-0.378746	4.8066e-11	9.43551e-10	TRUE	FALSE	FALSE
chr3R	4659579	4712193	52615	+	FBgn0263346	CG43427	2939.72	-0.568177	-0.552694	4.84043e-11	9.48438e-10	TRUE	FALSE	FALSE
chrX	18528683	18529593	911	+	FBgn0030938	CG15047	160.142	-1.11109	-1.0036	5.08761e-11	9.95035e-10	FALSE	TRUE	FALSE
chr3R	18224902	18226082	1181	-	FBgn0038586	CG7168	580.663	-0.643019	-0.620653	5.42299e-11	1.05868e-09	TRUE	FALSE	FALSE
chr3R	19634949	19635879	931	+	FBgn0083974	CG34138	24.4824	8.11792	2.3015	5.50485e-11	1.07269e-09	FALSE	TRUE	TRUE
chr3R	10708487	10709364	878	-	FBgn0051373	CG31373	224.303	-0.947402	-0.878615	5.53724e-11	1.07702e-09	TRUE	TRUE	FALSE
chr3R	25247658	25249100	1443	+	FBgn0039301	Nup37	653.803	0.753961	0.718284	5.82479e-11	1.13088e-09	TRUE	TRUE	TRUE
chr2R	20248130	20254670	6541	-	FBgn0034490	CG9864	111.525	-1.3746	-1.17983	5.93628e-11	1.15042e-09	FALSE	TRUE	FALSE
chr2R	22179695	22182642	2948	+	FBgn0034706	CG11275	436.114	-0.820686	-0.774917	6.18263e-11	1.19598e-09	TRUE	TRUE	FALSE
chr3R	19157238	19160202	2965	+	FBgn0002962	nos	1873.73	0.590623	0.573058	6.37439e-11	1.23084e-09	TRUE	FALSE	TRUE
chr3R	7759786	7763947	4162	+	FBgn0037515	Sp7	339.052	0.811586	0.767096	6.64591e-11	1.28094e-09	TRUE	TRUE	TRUE
chr3L	1637942	1639235	1294	-	FBgn0035247	metl	2096.07	-0.499866	-0.489097	6.82357e-11	1.3128e-09	TRUE	FALSE	FALSE
chrX	22832399	22885541	53143	+	FBgn0259677	CG42346	35.5662	2.63264	1.65608	7.56348e-11	1.45252e-09	TRUE	TRUE	TRUE
chr3L	7777105	7809825	32721	-	FBgn0052369	CG32369	27.2978	-3.74459	-1.8215	7.88974e-11	1.51244e-09	FALSE	TRUE	FALSE
chrX	18791668	18793517	1850	+	FBgn0030960	Atg101	6505.24	0.340826	0.337334	8.65223e-11	1.65561e-09	TRUE	FALSE	TRUE
chr3L	7250640	7252598	1959	+	FBgn0263447	CR43470	90.3353	1.63636	1.32186	8.95899e-11	1.71123e-09	FALSE	TRUE	TRUE
chrX	4319438	4321745	2308	+	FBgn0266570	CG2982	1481.71	-0.448145	-0.440246	9.15861e-11	1.74622e-09	TRUE	FALSE	FALSE
chr3R	14664907	14697292	32386	-	FBgn0265140	Meltrin	4084.6	0.63695	0.614653	9.29529e-11	1.7691e-09	TRUE	FALSE	TRUE
chrX	16455027	16533096	78070	-	FBgn0264255	para	77.9626	1.93574	1.44946	9.84312e-11	1.87002e-09	FALSE	TRUE	TRUE
chr2R	21007755	21009576	1822	-	FBgn0050291	CG30291	1805.29	-0.524835	-0.512088	1.17223e-10	2.22304e-09	TRUE	FALSE	FALSE
chrX	14224647	14225879	1233	-	FBgn0030551	CG11674	1718.84	-0.688111	-0.659844	1.19618e-10	2.26443e-09	TRUE	FALSE	FALSE
chr2L	143323	144227	905	+	FBgn0031224	CG11454	668.263	-0.67733	-0.650312	1.23126e-10	2.32668e-09	TRUE	FALSE	FALSE
chr3L	18869230	18870057	828	+	FBgn0036820	CG6852	201.04	-1.18838	-1.05356	1.27888e-10	2.41238e-09	TRUE	TRUE	FALSE
chr3L	20359833	20361585	1753	-	FBgn0259676	DNApol-alpha60	1010.22	-0.678207	-0.650932	1.38728e-10	2.61221e-09	TRUE	FALSE	FALSE
chr2R	23638377	23639094	718	-	FBgn0266646	CR45153	64.0691	1.69762	1.34582	1.55405e-10	2.92107e-09	FALSE	TRUE	TRUE
chr3R	12967775	12977471	9697	-	FBgn0038098	CG7381	332.284	-0.974881	-0.896385	1.79197e-10	3.36232e-09	TRUE	TRUE	FALSE
chr2R	13593644	13596557	2914	+	FBgn0033859	fand	4447.67	-0.403475	-0.397502	1.81786e-10	3.40489e-09	TRUE	FALSE	FALSE
chrX	7508651	7547992	39342	-	FBgn0052719	CG32719	44.1236	3.23228	1.64689	1.82974e-10	3.42109e-09	TRUE	TRUE	TRUE
chr3L	9486448	9487790	1343	-	FBgn0036005	pall	2712.07	0.388773	0.38342	1.84133e-10	3.43671e-09	TRUE	FALSE	TRUE
chr3L	22293044	22407863	114820	-	FBgn0004449	Ten-m	8314.2	-0.454303	-0.445802	1.85796e-10	3.46167e-09	TRUE	FALSE	FALSE
chr2R	12612740	12623197	10458	+	FBgn0004435	Galphaq	2655.47	-0.435899	-0.428356	1.97838e-10	3.67958e-09	FALSE	FALSE	FALSE
chrX	2023822	2042311	18490	-	FBgn0000667	Actn	2641.81	-0.41447	-0.407954	2.11532e-10	3.9274e-09	TRUE	FALSE	FALSE
chr3R	31846987	32015520	168534	-	FBgn0011224	heph	21708.7	-0.338732	-0.335153	2.16325e-10	4.00937e-09	TRUE	FALSE	FALSE
chr3R	9065183	9066303	1121	+	FBgn0037661	Ada	674.11	0.62357	0.601753	2.21472e-10	4.09763e-09	TRUE	FALSE	TRUE
chr2L	13395360	13396184	825	-	FBgn0032519	CG16957	23.0585	3.88697	1.79366	2.2478e-10	4.15159e-09	FALSE	TRUE	TRUE
chr3L	14976626	14977631	1006	-	FBgn0263380	CR43432	2667.62	-0.440375	-0.432548	2.28904e-10	4.22042e-09	FALSE	FALSE	FALSE
chr3R	25872900	25881427	8528	-	FBgn0027865	Tsp96F	5248.25	0.444008	0.435975	2.367e-10	4.35659e-09	TRUE	FALSE	TRUE
chr2L	18157110	18159272	2163	-	FBgn0032671	CG7200	1855.73	0.471016	0.461438	2.4e-10	4.40969e-09	TRUE	FALSE	TRUE
chr3R	25263267	25265721	2455	-	FBgn0027090	GlnRS	2776.77	-0.393833	-0.388182	2.57261e-10	4.71868e-09	TRUE	FALSE	FALSE
chr3L	7159199	7189931	30733	-	FBgn0265296	Dscam2	71.7529	1.90296	1.42383	2.66157e-10	4.87343e-09	FALSE	TRUE	TRUE
chr2L	11128932	11130645	1714	-	FBgn0028700	RfC38	4157.72	0.458889	0.44997	2.74085e-10	5.00996e-09	TRUE	FALSE	TRUE
chr3R	22419095	22421068	1974	-	FBgn0038964	Nop56	15011.4	-0.351623	-0.347565	2.90817e-10	5.30666e-09	TRUE	FALSE	FALSE
chr3R	9687402	9692794	5393	-	FBgn0053105	p24-2	27.3799	-5.68745	-2.25273	3.00879e-10	5.48084e-09	FALSE	TRUE	FALSE
chr2L	5662849	5670838	7990	+	FBgn0031728	Hsp60C	21.3948	-7.80795	-2.138	3.10886e-10	5.65344e-09	FALSE	TRUE	FALSE
chr3R	26715165	26717389	2225	-	FBgn0039449	CG6425	1592.7	0.5527	0.5371	3.35813e-10	6.0963e-09	TRUE	FALSE	TRUE
chr3R	27227070	27228561	1492	-	FBgn0261995	CG42813	539.126	-0.675192	-0.647123	3.44939e-10	6.25128e-09	TRUE	FALSE	FALSE
chr2R	24099210	24107032	7823	+	FBgn0034975	enok	11464	0.403721	0.397547	3.48607e-10	6.30699e-09	TRUE	FALSE	TRUE
chr2R	21720495	21724055	3561	+	FBgn0034657	LBR	14906.3	0.364601	0.360035	3.57616e-10	6.45898e-09	TRUE	FALSE	TRUE
chr2L	8382861	8383657	797	+	FBgn0032034	Rcd4	1749.14	0.44367	0.435488	3.64536e-10	6.57278e-09	TRUE	FALSE	TRUE
chr3L	271200	275018	3819	+	FBgn0029002	miple2	1070.79	0.824628	0.774351	3.6981e-10	6.65517e-09	TRUE	TRUE	TRUE
chr3R	27680431	27682029	1599	-	FBgn0003330	Sce	3991.79	0.361518	0.357058	3.70359e-10	6.65517e-09	TRUE	FALSE	TRUE
chr3R	26864605	26866807	2203	-	FBgn0027889	ball	11703	0.320764	0.31764	3.72276e-10	6.67833e-09	TRUE	FALSE	TRUE
chr3R	27696466	27700110	3645	-	FBgn0086346	ALiX	4147.8	0.480147	0.469793	3.73489e-10	6.6888e-09	TRUE	FALSE	TRUE
chr3R	25270209	25273267	3059	+	FBgn0039309	CG11891	23.2824	4.08935	1.76793	3.8698e-10	6.91109e-09	FALSE	TRUE	TRUE
chr2R	15857752	15862755	5004	-	FBgn0022160	Gpo-1	924.221	-0.570359	-0.553126	3.87203e-10	6.91109e-09	TRUE	FALSE	FALSE
chr2R	12870249	12871794	1546	+	FBgn0000181	bic	32041.1	-0.33536	-0.331783	3.94713e-10	7.03331e-09	TRUE	FALSE	FALSE
chr3L	1463811	1468944	5134	+	FBgn0004635	rho	3733.98	-0.367314	-0.362613	4.11959e-10	7.3223e-09	TRUE	FALSE	FALSE
chr2R	14168786	14170233	1448	+	FBgn0033905	CG18324	345.149	-0.767381	-0.726309	4.1231e-10	7.3223e-09	TRUE	TRUE	FALSE
chr2R	2932595	2968052	35458	-	FBgn0020908	Scp1	56.6906	2.34937	1.53633	4.26332e-10	7.55868e-09	TRUE	TRUE	TRUE
chr2R	18046386	18047484	1099	-	FBgn0034292	CG5767	20.5136	-7.75049	-2.0898	4.53756e-10	8.03147e-09	FALSE	TRUE	FALSE
chr3R	25291370	25292977	1608	-	FBgn0051098	CG31098	796.492	-0.606888	-0.586037	4.63637e-10	8.19272e-09	TRUE	FALSE	FALSE
chr3L	1746907	1752390	5484	+	FBgn0035267	CG13921	3608.15	-0.417356	-0.410432	4.83148e-10	8.52331e-09	TRUE	FALSE	FALSE
chr3L	18858690	18866107	7418	-	FBgn0267572	CR45912	117.559	1.24627	1.08274	5.22759e-10	9.2068e-09	FALSE	TRUE	TRUE
chr3L	6689327	6703521	14195	-	FBgn0035710	SP1173	131.847	1.17369	1.03522	5.28573e-10	9.29378e-09	FALSE	TRUE	TRUE
chr2R	12138695	12139324	630	+	FBgn0033683	CG18343	1012.36	-0.504206	-0.492038	5.30766e-10	9.31691e-09	TRUE	FALSE	FALSE
chrX	9554623	9555661	1039	+	FBgn0030136	RpS28b	42654.9	-0.335518	-0.331882	5.33145e-10	9.34324e-09	TRUE	FALSE	FALSE
chr3L	20273389	20275335	1947	-	FBgn0036962	CG17122	519.429	0.759314	0.718999	5.36363e-10	9.38414e-09	FALSE	TRUE	TRUE
chrX	16787283	16789644	2362	+	FBgn0030788	Sap30	7594.44	-0.400954	-0.394765	5.54758e-10	9.69001e-09	TRUE	FALSE	FALSE
chr3R	31793981	31799799	5819	+	FBgn0027620	Acf	5476.12	-0.418672	-0.411629	5.6456e-10	9.84503e-09	TRUE	FALSE	FALSE
chr3R	17031802	17033515	1714	+	FBgn0051268	CG31268	35.2677	2.37367	1.54893	5.74235e-10	9.99734e-09	FALSE	TRUE	TRUE
chr2L	7204538	7220033	15496	-	FBgn0031897	CG13784	8681.48	0.481855	0.471143	6.01e-10	1.04462e-08	TRUE	FALSE	TRUE
chr2R	22692524	22700970	8447	-	FBgn0005631	robo1	3509.16	0.400722	0.394495	6.45724e-10	1.12052e-08	TRUE	FALSE	TRUE
chr2L	11282090	11284335	2246	+	FBgn0020270	mre11	1890.1	-0.583099	-0.564235	6.56188e-10	1.13682e-08	TRUE	FALSE	FALSE
chr2R	12206092	12207196	1105	+	FBgn0266814	CR45276	228.621	-0.991426	-0.904057	6.69769e-10	1.15846e-08	FALSE	TRUE	FALSE
chr3R	29801599	29802945	1347	-	FBgn0039697	CG7834	6231.82	-0.511559	-0.498683	6.98857e-10	1.20681e-08	TRUE	FALSE	FALSE
chr2R	22614328	22634084	19757	+	FBgn0053143	CG33143	22.0499	-4.33557	-1.84744	7.06729e-10	1.21842e-08	FALSE	TRUE	FALSE
chr2L	5805395	5809063	3669	+	FBgn0031741	CG11034	1043.22	-0.828576	-0.77595	7.18646e-10	1.23696e-08	FALSE	TRUE	FALSE
chr2L	13369204	13370329	1126	+	FBgn0051855	CG31855	1401.7	0.441116	0.432776	7.48618e-10	1.28646e-08	TRUE	FALSE	TRUE
chr2L	16731180	16732133	954	-	FBgn0032596	Prosbeta4	12256.6	0.350632	0.346402	7.92399e-10	1.3595e-08	TRUE	FALSE	TRUE
chr2L	20066391	20073719	7329	+	FBgn0045064	bwa	648.537	-0.589206	-0.569569	7.95617e-10	1.36281e-08	TRUE	FALSE	FALSE
chr2L	10733293	10736071	2779	-	FBgn0027868	Nup107	2996.03	-0.368239	-0.363344	7.97787e-10	1.36433e-08	TRUE	FALSE	FALSE
chr2R	17088441	17091958	3518	-	FBgn0010591	Sply	110.4	1.32304	1.12743	8.07127e-10	1.37809e-08	TRUE	TRUE	TRUE
chr3L	13006817	13007881	1065	+	FBgn0036330	CG11263	1246.43	0.484284	0.47325	8.11183e-10	1.38279e-08	TRUE	FALSE	TRUE
chr3R	26842462	26863130	20669	-	FBgn0051072	Lerp	2730.24	0.51129	0.498287	8.75909e-10	1.49073e-08	TRUE	FALSE	TRUE
chr3L	13965203	13973067	7865	+	FBgn0036389	ssp2	5279.47	-0.441296	-0.432868	9.01648e-10	1.53208e-08	FALSE	FALSE	FALSE
chr2R	13580313	13593339	13027	-	FBgn0027581	CG6191	896.073	-0.580317	-0.561388	9.19054e-10	1.55916e-08	FALSE	FALSE	FALSE
chrX	16727304	16751910	24607	-	FBgn0027528	goe	5524.43	-0.387617	-0.381862	9.60242e-10	1.62644e-08	TRUE	FALSE	FALSE
chr3R	16892410	16897861	5452	+	FBgn0263595	CR43617	542.719	-0.624779	-0.601234	9.67148e-10	1.63553e-08	FALSE	FALSE	FALSE
chr3R	9631641	9633673	2033	+	FBgn0037723	SpdS	646.423	-0.631634	-0.607332	9.76159e-10	1.64814e-08	TRUE	FALSE	FALSE
chr3R	17091533	17125389	33857	-	FBgn0014141	cher	407.273	0.828795	0.775235	1.03079e-09	1.73761e-08	TRUE	TRUE	TRUE
chr3L	3471555	3472113	559	-	FBgn0052267	CG32267	3243.4	-0.465413	-0.455467	1.06046e-09	1.78481e-08	TRUE	FALSE	FALSE
chr2R	8907518	8910885	3368	+	FBgn0050349	CG30349	3167.99	-0.373193	-0.368013	1.11197e-09	1.86853e-08	TRUE	FALSE	FALSE
chr3L	7369843	7373711	3869	+	FBgn0082598	akirin	54728.9	0.315856	0.312698	1.13982e-09	1.9123e-08	TRUE	FALSE	TRUE
chr2L	5631624	5632660	1037	-	FBgn0266069	CR44822	19.0709	-7.63648	-1.94113	1.14312e-09	1.91482e-08	FALSE	TRUE	FALSE
chr3R	10852724	10853644	921	+	FBgn0037841	CG4565	193.893	0.94568	0.867244	1.14604e-09	1.91668e-08	TRUE	TRUE	TRUE
chr2R	12085194	12119340	34147	-	FBgn0086677	jeb	100.058	1.25522	1.08274	1.17901e-09	1.96873e-08	FALSE	TRUE	TRUE
chr2L	11095150	11100888	5739	-	FBgn0283682	Ge-1	4739.33	0.53447	0.519402	1.21254e-09	2.02153e-08	FALSE	FALSE	TRUE
chr2L	6649388	6654574	5187	+	FBgn0031842	Tango1	3535.44	-0.362791	-0.357992	1.28336e-09	2.13625e-08	TRUE	FALSE	FALSE
chr3L	11073292	11074388	1097	-	FBgn0010741	Pfdn2	5574.54	-0.476792	-0.465992	1.30999e-09	2.17716e-08	TRUE	FALSE	FALSE
chr3L	8339051	8340276	1226	+	FBgn0035876	Pex2	1676.99	0.438586	0.430147	1.32288e-09	2.19515e-08	TRUE	FALSE	TRUE
chr2R	15566271	15569404	3134	-	FBgn0024754	Flo1	2124.23	-0.512799	-0.499353	1.42202e-09	2.35599e-08	TRUE	FALSE	FALSE
chr2R	24033974	24036707	2734	+	FBgn0034962	MAN1	3186.93	0.765632	0.722216	1.45573e-09	2.40808e-08	TRUE	TRUE	TRUE
chr2R	13171401	13174796	3396	+	FBgn0053138	AGBE	781.779	-0.663561	-0.634884	1.46728e-09	2.42152e-08	TRUE	FALSE	FALSE
chr3L	17723718	17729244	5527	-	FBgn0036747	CG6052	31.0844	-6.48386	-2.50309	1.46842e-09	2.42152e-08	FALSE	TRUE	FALSE
chr2L	21537505	21538099	595	-	FBgn0053868	His2B:CG33868	107.644	-1.32354	-1.12255	1.4731e-09	2.42548e-08	FALSE	TRUE	FALSE
chr3L	9614914	9623980	9067	+	FBgn0267348	LanB2	3864.94	-0.55252	-0.535709	1.52467e-09	2.50649e-08	FALSE	FALSE	FALSE
chrX	20181590	20186487	4898	-	FBgn0053497	Sdic2	99.8242	-1.85241	-1.3699	1.52901e-09	2.50975e-08	FALSE	TRUE	FALSE
chr3L	9364350	9365240	891	+	FBgn0035980	CG4447	1200.73	-0.612301	-0.589521	1.60923e-09	2.63735e-08	TRUE	FALSE	FALSE
chr3L	14031450	14034909	3460	+	FBgn0036402	CG6650	3350.49	0.426546	0.418688	1.62883e-09	2.66226e-08	TRUE	FALSE	TRUE
chr3L	20413604	20424309	10706	+	FBgn0036985	zye	161.149	1.05673	0.947843	1.62944e-09	2.66226e-08	FALSE	TRUE	TRUE
chrX	18685766	18688433	2668	+	FBgn0004959	phm	4075.49	-0.461109	-0.451172	1.76111e-09	2.87297e-08	FALSE	FALSE	FALSE
chrX	3557812	3572000	14189	+	FBgn0052792	ppk8	23.9049	-4.44382	-1.71743	1.764e-09	2.87327e-08	FALSE	TRUE	FALSE
chr3R	22019505	22023335	3831	-	FBgn0019960	Mitofilin	3140.8	0.438587	0.430002	1.83855e-09	2.9901e-08	TRUE	FALSE	TRUE
chr2L	17647053	17778340	131288	-	FBgn0015609	CadN	448.714	1.06725	0.954313	1.86077e-09	3.02162e-08	TRUE	TRUE	TRUE
chr3L	4752393	4753738	1346	-	FBgn0035571	CG12493	229.166	0.862925	0.800997	1.87495e-09	3.04e-08	TRUE	TRUE	TRUE
chr2L	11996809	11997965	1157	+	FBgn0051865	Ada1-1	169.358	-1.74045	-1.32306	1.89441e-09	3.06687e-08	FALSE	TRUE	FALSE
chr3L	17396031	17421514	25484	-	FBgn0027660	blot	8718.87	-0.468859	-0.458359	1.96631e-09	3.17842e-08	TRUE	FALSE	FALSE
chr3R	8094124	8105083	10960	+	FBgn0037548	CG7900	886.369	0.525283	0.510549	2.11319e-09	3.41065e-08	FALSE	FALSE	TRUE
chr3L	10220483	10225240	4758	-	FBgn0052056	scramb1	622.237	0.643064	0.616332	2.22001e-09	3.57762e-08	TRUE	FALSE	TRUE
chr2L	19758879	19760986	2108	+	FBgn0032819	CG10463	1009.94	-0.528051	-0.51302	2.29651e-09	3.69529e-08	TRUE	FALSE	FALSE
chr2R	22409208	22411545	2338	-	FBgn0022984	qkr58E-3	4417.39	0.352748	0.348192	2.33257e-09	3.74765e-08	TRUE	FALSE	TRUE
chr2R	22657901	22661389	3489	+	FBgn0260767	CG42565	56.1246	-1.81882	-1.35339	2.39695e-09	3.84526e-08	FALSE	TRUE	FALSE
chr3L	7970588	7972449	1862	+	FBgn0010406	RNaseX25	5815.79	-0.349365	-0.344925	2.4467e-09	3.91914e-08	TRUE	FALSE	FALSE
chr3R	22042191	22079321	37131	+	FBgn0264491	how	13052	0.347645	0.343259	2.55851e-09	4.09207e-08	TRUE	FALSE	TRUE
chr2L	9568890	9573572	4683	+	FBgn0032130	CG3838	2734.35	0.447207	0.437947	2.56323e-09	4.09346e-08	TRUE	FALSE	TRUE
chr2L	11151506	11155721	4216	-	FBgn0032350	CG6287	223.835	-0.961212	-0.875617	2.61139e-09	4.16411e-08	TRUE	TRUE	FALSE
chr2R	24068757	24073552	4796	+	FBgn0034971	CG3209	2786.94	0.507152	0.493698	2.65988e-09	4.23507e-08	TRUE	FALSE	TRUE
chr2R	4186835	4188127	1293	-	FBgn0262116	RNASEK	3443.87	-0.437447	-0.428747	2.72272e-09	4.32332e-08	TRUE	FALSE	FALSE
chr2R	22638807	22640201	1395	-	FBgn0034750	CG3732	3208.11	-0.417764	-0.410172	2.72345e-09	4.32332e-08	TRUE	FALSE	FALSE
chr2L	4850641	4852640	2000	+	FBgn0031640	Mon1	2216.3	-0.496717	-0.484013	2.85102e-09	4.51909e-08	TRUE	FALSE	FALSE
chr2R	14481187	14497312	16126	+	FBgn0267824	PRAS40	2380.95	-0.568713	-0.549775	2.91732e-09	4.61728e-08	FALSE	FALSE	FALSE
chr2R	19229063	19243751	14689	+	FBgn0010434	cora	215.29	-0.94215	-0.860709	3.02114e-09	4.77449e-08	TRUE	TRUE	FALSE
chr2L	19742817	19756904	14088	-	FBgn0032817	CG10631	314.441	-0.953577	-0.869181	3.11747e-09	4.9194e-08	TRUE	TRUE	FALSE
chr3L	15509445	15511047	1603	+	FBgn0001099	gdl	2045.62	0.435	0.426371	3.16377e-09	4.98505e-08	FALSE	FALSE	TRUE
chrX	19266656	19268896	2241	-	FBgn0031008	CG8010	2074.06	-0.40755	-0.400426	3.25678e-09	5.124e-08	TRUE	FALSE	FALSE
chr3R	29200454	29201770	1317	+	FBgn0014427	CG11899	174.925	-1.01419	-0.913602	3.3478e-09	5.25941e-08	TRUE	TRUE	FALSE
chrX	14787478	14826073	38596	-	FBgn0003301	rut	65.5974	1.71141	1.3037	3.41329e-09	5.35438e-08	TRUE	TRUE	TRUE
chrX	481862	482768	907	+	FBgn0029524	CG3176	65.9874	1.65644	1.28145	3.66339e-09	5.73824e-08	TRUE	TRUE	TRUE
chrX	2074795	2075900	1106	-	FBgn0025629	CG4045	881.708	-0.575611	-0.555755	3.71591e-09	5.81193e-08	TRUE	FALSE	FALSE
chrX	7074550	7098053	23504	-	FBgn0264270	Sxl	36954.8	0.36689	0.361635	3.72813e-09	5.82246e-08	TRUE	FALSE	TRUE
chr3L	18867771	18869219	1449	+	FBgn0036819	Dysb	43.1536	2.1611	1.44664	3.74486e-09	5.84e-08	TRUE	TRUE	TRUE
chr2R	18294759	18295658	900	+	FBgn0034322	CG18536	56.2312	1.71769	1.30545	3.75576e-09	5.84841e-08	TRUE	TRUE	TRUE
chr3L	15154233	15158562	4330	-	FBgn0036486	Msh6	1181.06	0.456623	0.446553	3.86232e-09	6.00553e-08	TRUE	FALSE	TRUE
chr3R	13782288	13785676	3389	+	FBgn0000454	Dip-B	450.407	0.708239	0.671682	4.08271e-09	6.33894e-08	TRUE	FALSE	TRUE
chr2R	7791901	7793380	1480	-	FBgn0001091	Gapdh1	1019.96	-0.642242	-0.614703	4.14442e-09	6.42536e-08	TRUE	FALSE	FALSE
chr2R	9042261	9044709	2449	-	FBgn0033367	PPO2	19.3501	4.87741	1.82951	4.43443e-09	6.86496e-08	FALSE	TRUE	TRUE
chr2R	17457663	17465795	8133	+	FBgn0028953	CG14478	11958.9	0.467929	0.457017	4.46722e-09	6.90565e-08	TRUE	FALSE	TRUE
chr3L	1883795	1885019	1225	-	FBgn0000109	Aprt	1107.58	-0.497173	-0.484119	4.53779e-09	7.00456e-08	TRUE	FALSE	FALSE
chrX	14604012	14653928	49917	-	FBgn0015773	NetA	2300.47	-0.646132	-0.617954	4.59119e-09	7.0767e-08	FALSE	FALSE	FALSE
chr3R	18378124	18381178	3055	-	FBgn0038610	CG7675	106.867	-5.79121	-0.889707	4.69839e-09	7.23144e-08	FALSE	TRUE	FALSE
chr2L	9793317	9886250	92934	-	FBgn0032151	nAChRalpha6	25.2154	-4.09955	-1.57434	4.92475e-09	7.56886e-08	FALSE	TRUE	FALSE
chr3R	5680054	5685434	5381	-	FBgn0037364	Rab23	1062.35	-0.562381	-0.543471	5.2412e-09	8.04357e-08	TRUE	FALSE	FALSE
chr3R	7545733	7549124	3392	-	FBgn0015568	alpha-Est1	804.061	-0.707575	-0.670626	5.28271e-09	8.09558e-08	TRUE	FALSE	FALSE
chr2R	25012062	25031737	19676	+	FBgn0004055	uzip	1612.57	0.603372	0.580125	5.30276e-09	8.11459e-08	TRUE	FALSE	TRUE
chr3R	15136985	15140121	3137	-	FBgn0267160	CR45600	31.046	2.64086	1.52189	5.35179e-09	8.17785e-08	FALSE	TRUE	TRUE
chr2R	16145904	16148719	2816	-	FBgn0029175	Ext2	1146.4	0.589485	0.567714	5.50014e-09	8.39245e-08	TRUE	FALSE	TRUE
chr2R	7810068	7812028	1961	-	FBgn0033225	CG1550	1117.23	-0.443013	-0.43362	5.5123e-09	8.39894e-08	TRUE	FALSE	FALSE
chrX	15786047	15788288	2242	+	FBgn0030692	mRpS30	4140.03	-0.433055	-0.42427	5.55452e-09	8.45115e-08	TRUE	FALSE	FALSE
chr2L	3530789	3532678	1890	+	FBgn0031550	IFT57	20.2765	4.31374	1.64518	5.62786e-09	8.55048e-08	FALSE	TRUE	TRUE
chr3L	3128034	3143457	15424	-	FBgn0035400	CG11537	835.085	0.525438	0.509884	5.64811e-09	8.56899e-08	TRUE	FALSE	TRUE
chr2R	5350477	5351972	1496	+	FBgn0033019	CG10395	2871.43	0.650442	0.621331	5.85503e-09	8.8608e-08	TRUE	FALSE	TRUE
chr3L	19589072	19590524	1453	-	FBgn0036889	CG14100	479.189	0.919503	0.840755	5.85714e-09	8.8608e-08	TRUE	TRUE	TRUE
chr3L	4421662	4426621	4960	+	FBgn0035543	CG15020	53.1357	1.80786	1.32846	6.00004e-09	9.06407e-08	FALSE	TRUE	TRUE
chr2R	10641818	10645427	3610	-	FBgn0033539	Git	4862.12	0.357289	0.352293	6.19132e-09	9.33974e-08	TRUE	FALSE	TRUE
chr3L	1546092	1553504	7413	+	FBgn0041342	Cct1	3149.81	-0.371973	-0.366335	6.3238e-09	9.52607e-08	TRUE	FALSE	FALSE
chr2R	7564434	7565751	1318	-	FBgn0050499	CG30499	8047.92	-0.354552	-0.34966	6.40163e-09	9.62965e-08	TRUE	FALSE	FALSE
chrX	20244647	20248203	3557	+	FBgn0022770	Peritrophin-A	62.5789	1.70444	1.29023	6.49598e-09	9.75775e-08	FALSE	TRUE	TRUE
chr3R	15232212	15242236	10025	-	FBgn0045035	tefu	651.465	0.659215	0.62877	6.59709e-09	9.89564e-08	TRUE	FALSE	TRUE
chr3R	7999832	8001064	1233	+	FBgn0037535	CG14463	678.807	0.656816	0.626675	6.67481e-09	9.99809e-08	TRUE	FALSE	TRUE
chr3L	19439927	19441195	1269	-	FBgn0267296	CR45732	73.9092	-1.58826	-1.24097	6.75947e-09	1.01106e-07	FALSE	TRUE	FALSE
chr2L	2739986	2743377	3392	+	FBgn0031450	Hrs	1785.59	0.794735	0.742328	6.86511e-09	1.02542e-07	TRUE	TRUE	TRUE
chr2R	21658078	21658777	700	+	FBgn0034645	ND-B12	2086.04	-0.395996	-0.389177	6.89207e-09	1.028e-07	TRUE	FALSE	FALSE
chr3L	14412828	14536276	123449	-	FBgn0087007	bbg	1743.43	-0.54984	-0.531854	6.97395e-09	1.03876e-07	TRUE	FALSE	FALSE
chr2L	16821156	16825207	4052	-	FBgn0022213	Cas	1920.17	-0.374715	-0.368915	7.09055e-09	1.05464e-07	TRUE	FALSE	FALSE
chr3L	11628037	11630749	2713	+	FBgn0042138	CG18815	738.598	-0.578087	-0.557185	7.42023e-09	1.10214e-07	TRUE	FALSE	FALSE
chr2R	7968129	7972003	3875	-	FBgn0033244	CG8726	1897.65	0.428995	0.420305	7.52022e-09	1.11543e-07	TRUE	FALSE	TRUE
chrX	5818559	5840823	22265	+	FBgn0029814	CG15765	21.3422	-5.31798	-1.93901	7.93267e-09	1.17497e-07	FALSE	TRUE	FALSE
chr2L	3068345	3144786	76442	-	FBgn0015600	toc	11758.5	-0.422784	-0.41442	8.16393e-09	1.20631e-07	TRUE	FALSE	FALSE
chr3L	7869042	7894814	25773	+	FBgn0052365	CG32365	172.655	1.55624	1.22121	8.16701e-09	1.20631e-07	TRUE	TRUE	TRUE
chrX	1937700	1940040	2341	-	FBgn0023520	CG3857	241.344	0.879711	0.808808	8.44172e-09	1.24515e-07	TRUE	TRUE	TRUE
chr2L	19049076	19049884	809	+	FBgn0032746	CG10470	1487.27	-0.42185	-0.413526	8.46608e-09	1.24701e-07	TRUE	FALSE	FALSE
chr3L	13465552	13474787	9236	-	FBgn0036369	CG10089	46.9832	2.09819	1.40627	8.66399e-09	1.27288e-07	TRUE	TRUE	TRUE
chrX	21205310	21281171	75862	-	FBgn0052521	CG32521	3661	0.367174	0.36165	8.66564e-09	1.27288e-07	TRUE	FALSE	TRUE
chr2L	8143401	8144047	647	-	FBgn0261830	CG42762	2843.22	-0.356242	-0.351181	9.04221e-09	1.32636e-07	FALSE	FALSE	FALSE
chr3R	21740105	21744431	4327	+	FBgn0038897	CG5849	13.9999	7.30913	1.68495	9.29516e-09	1.36158e-07	FALSE	TRUE	TRUE
chr2L	6611011	6617117	6107	+	FBgn0031836	CG11050	11795.4	-0.280301	-0.277815	9.51995e-09	1.39229e-07	TRUE	FALSE	FALSE
chr3R	27963415	27966958	3544	+	FBgn0039566	CG4849	10413.7	-0.297065	-0.294108	9.53105e-09	1.39229e-07	TRUE	FALSE	FALSE
chr3L	23136623	23138271	1649	+	FBgn0084017	CR41454	1333.92	-0.530065	-0.513614	9.55874e-09	1.39442e-07	FALSE	FALSE	FALSE
chr3R	29149896	29151794	1899	-	FBgn0041588	eIF2D	2624.18	-0.382676	-0.376383	9.91525e-09	1.44444e-07	TRUE	FALSE	FALSE
chr3L	12790192	12796084	5893	+	FBgn0261674	CG42709	5089.81	0.427742	0.418958	1.05049e-08	1.52825e-07	TRUE	FALSE	TRUE
chr3R	11244302	11246862	2561	+	FBgn0037891	CG5214	5158.42	0.414748	0.406676	1.18122e-08	1.71608e-07	TRUE	FALSE	TRUE
chr2R	23657567	23680844	23278	+	FBgn0266377	Pde8	192.726	0.910699	0.831125	1.184e-08	1.71777e-07	FALSE	TRUE	TRUE
chrX	2172526	2173432	907	+	FBgn0025839	ND-B14.5A	614.763	-0.539686	-0.522034	1.31854e-08	1.91035e-07	TRUE	FALSE	FALSE
chrX	2115727	2123286	7560	-	FBgn0004860	ph-d	5843.46	0.450431	0.44005	1.34137e-08	1.94078e-07	TRUE	FALSE	TRUE
chr3R	9516007	9527237	11231	+	FBgn0037702	CG8176	3205.02	-0.47504	-0.462888	1.35859e-08	1.96302e-07	TRUE	FALSE	FALSE
chr3R	18364244	18366162	1919	-	FBgn0038608	WRNexo	394.221	-0.710584	-0.671127	1.38311e-08	1.99573e-07	TRUE	FALSE	FALSE
chr3R	11744229	11750029	5801	-	FBgn0037944	CG6923	264.877	0.802594	0.746448	1.43137e-08	2.06257e-07	TRUE	TRUE	TRUE
chr3L	9048781	9066027	17247	-	FBgn0000116	Argk	2453.94	0.624826	0.597572	1.45709e-08	2.09678e-07	TRUE	FALSE	TRUE
chrX	762560	765130	2571	-	FBgn0015288	RpL22	47917.5	-0.366952	-0.361256	1.512e-08	2.17286e-07	TRUE	FALSE	FALSE
chr3R	16225651	16260329	34679	+	FBgn0040071	tara	1116.18	-0.586686	-0.563938	1.51741e-08	2.17768e-07	FALSE	FALSE	FALSE
chr3L	13016050	13016903	854	+	FBgn0036334	CG11267	720.842	-0.517683	-0.501926	1.52932e-08	2.19182e-07	TRUE	FALSE	FALSE
chrX	22824317	22855194	30878	-	FBgn0000719	fog	1019.68	0.501501	0.48714	1.53497e-08	2.19695e-07	TRUE	FALSE	TRUE
chr2R	17005451	17007501	2051	+	FBgn0034179	CG6805	2541.5	0.425063	0.416233	1.57584e-08	2.24869e-07	TRUE	FALSE	TRUE
chr3L	25798441	26014112	215672	-	FBgn0058178	CG40178	2874.3	0.478731	0.466188	1.57589e-08	2.24869e-07	TRUE	FALSE	TRUE
chr3L	4896864	4898470	1607	+	FBgn0035582	CG13705	22.9438	-3.44553	-1.53126	1.57795e-08	2.24869e-07	FALSE	TRUE	FALSE
chr3L	8968528	8971752	3225	+	FBgn0035945	CG5026	5555.62	-0.50421	-0.489596	1.57959e-08	2.24869e-07	TRUE	FALSE	FALSE
chr3R	16651217	16652319	1103	-	FBgn0038455	CG14907	276.885	-0.761308	-0.712755	1.6093e-08	2.28792e-07	TRUE	TRUE	FALSE
chr2L	9330763	9331981	1219	+	FBgn0010314	Cks30A	3466.14	0.412351	0.40427	1.6121e-08	2.28884e-07	TRUE	FALSE	TRUE
chr2L	7408533	7409809	1277	-	FBgn0031909	CG5181	3507.66	-0.3802	-0.37384	1.64513e-08	2.33261e-07	TRUE	FALSE	FALSE
chrX	19474156	19479411	5256	-	FBgn0052533	CG32533	1904.71	-0.435906	-0.426366	1.6501e-08	2.33654e-07	TRUE	FALSE	FALSE
chr2R	22634019	22635942	1924	-	FBgn0034748	CG17807	1113.38	-0.434606	-0.425132	1.70783e-08	2.41507e-07	TRUE	FALSE	FALSE
chrX	13387563	13389332	1770	+	FBgn0030481	CG1662	544.028	0.774127	0.722759	1.82888e-08	2.58281e-07	TRUE	TRUE	TRUE
chr3R	24841935	24850412	8478	+	FBgn0013953	Esp	527.323	-0.668409	-0.634794	1.84325e-08	2.59964e-07	FALSE	FALSE	FALSE
chrX	15796477	15796897	421	+	FBgn0265533	CR44383	12.9714	7.19889	1.5893	1.94826e-08	2.7441e-07	FALSE	TRUE	TRUE
chr3R	7094596	7124185	29590	-	FBgn0261238	Alh	12036.5	0.335857	0.331406	1.97774e-08	2.78193e-07	TRUE	FALSE	TRUE
chrX	15746648	15748971	2324	+	FBgn0027329	Tcp-1zeta	1746.18	-0.450699	-0.440038	2.03366e-08	2.85681e-07	TRUE	FALSE	FALSE
chr2R	13198850	13202709	3860	+	FBgn0027079	ValRS	688.71	-0.524729	-0.508042	2.05175e-08	2.87842e-07	TRUE	FALSE	FALSE
chr3L	9509793	9511531	1739	-	FBgn0010408	RpS9	54048.6	-0.380122	-0.373679	2.05497e-08	2.87913e-07	TRUE	FALSE	FALSE
chr2R	25032377	25040377	8001	+	FBgn0035092	Nplp1	73.801	1.40899	1.14026	2.08739e-08	2.9207e-07	FALSE	TRUE	TRUE
chr3L	21484891	21490586	5696	-	FBgn0037085	Neu2	2678.76	0.787514	0.73303	2.19054e-08	3.06099e-07	FALSE	TRUE	TRUE
chr2R	7057654	7061732	4079	-	FBgn0027558	pgant3	1148.46	0.585156	0.562085	2.21045e-08	3.08476e-07	TRUE	FALSE	TRUE
chr2L	17187637	17260734	73098	-	FBgn0032629	beat-IIIc	567.582	-0.718096	-0.676321	2.21965e-08	3.09353e-07	TRUE	FALSE	FALSE
chr2R	24186703	24195290	8588	+	FBgn0266083	ocm	15559.1	0.395003	0.387738	2.27072e-08	3.16056e-07	TRUE	FALSE	TRUE
chr3L	17843725	17846501	2777	-	FBgn0036761	MED19	2184.46	-0.390964	-0.383915	2.27996e-08	3.16926e-07	TRUE	FALSE	FALSE
chr3L	4692783	4796253	103471	+	FBgn0035574	RhoGEF64C	148.774	1.24678	1.05056	2.32065e-08	3.22161e-07	TRUE	TRUE	TRUE
chr2R	8948113	8951086	2974	-	FBgn0033356	CG8229	1675.77	-0.425659	-0.416581	2.32505e-08	3.2235e-07	TRUE	FALSE	FALSE
chr2R	24024207	24025877	1671	+	FBgn0283494	Adk2	2619.7	-0.423146	-0.414218	2.37033e-08	3.282e-07	FALSE	FALSE	FALSE
chr3L	15958843	15960609	1767	+	FBgn0036547	CG17032	129.593	1.04219	0.921594	2.4114e-08	3.33452e-07	FALSE	TRUE	TRUE
chrX	12631605	12653442	21838	+	FBgn0030412	Tomosyn	135.874	-1.22374	-1.03655	2.47605e-08	3.41946e-07	TRUE	TRUE	FALSE
chr2R	9426439	9434638	8200	+	FBgn0017558	Pdk	3417.48	0.650314	0.618668	2.55038e-08	3.51734e-07	TRUE	FALSE	TRUE
chr3L	6182176	6184920	2745	-	FBgn0022699	D19B	2553.55	0.451159	0.440318	2.55355e-08	3.51734e-07	TRUE	FALSE	TRUE
chr2R	15311510	15318239	6730	+	FBgn0004698	Xpc	21672.3	0.293493	0.290465	2.58384e-08	3.55445e-07	TRUE	FALSE	TRUE
chr2R	12612740	12619820	7081	+	FBgn0266487	CG45086	873.367	-0.536	-0.517945	2.67285e-08	3.67214e-07	FALSE	FALSE	FALSE
chr2R	8649649	8665223	15575	+	FBgn0003892	ptc	21831.7	0.449328	0.438562	2.77493e-08	3.80599e-07	TRUE	FALSE	TRUE
chr3L	839980	841360	1381	-	FBgn0035166	CG13902	1104.9	0.458853	0.447406	2.77744e-08	3.80599e-07	TRUE	FALSE	TRUE
chr3R	18674626	18677539	2914	-	FBgn0038639	CG7705	3351.79	0.410781	0.402517	2.80631e-08	3.84059e-07	TRUE	FALSE	TRUE
chr2R	11366710	11370287	3578	+	FBgn0033627	CG13204	66.0043	1.53026	1.19243	2.81433e-08	3.84481e-07	TRUE	TRUE	TRUE
chrX	12516634	12568452	51819	-	FBgn0264542	CG43921	41.4861	1.89554	1.32362	2.81663e-08	3.84481e-07	TRUE	TRUE	TRUE
chr3R	10780965	10782267	1303	-	FBgn0261356	CG42633	46.6198	1.73835	1.27455	2.84986e-08	3.88518e-07	FALSE	TRUE	TRUE
chr3R	8122725	8125273	2549	+	FBgn0037549	CG7878	588.931	-0.651159	-0.61914	2.93964e-08	4.00244e-07	TRUE	FALSE	FALSE
chr3L	22879089	22880963	1875	+	FBgn0037202	Ssl1	2273.81	-0.375629	-0.369264	2.98048e-08	4.05284e-07	TRUE	FALSE	FALSE
chr2L	15784085	15790146	6062	+	FBgn0028901	CG18109	20.433	-5.27491	-1.75951	2.98755e-08	4.05726e-07	FALSE	TRUE	FALSE
chrX	656114	657899	1786	+	FBgn0025637	SkpA	26004.9	-0.306419	-0.302935	3.13096e-08	4.24659e-07	TRUE	FALSE	FALSE
chr3R	23772998	23774127	1130	-	FBgn0039118	CG10208	338.861	-0.813196	-0.752223	3.21307e-08	4.3524e-07	TRUE	TRUE	FALSE
chr3R	19903665	19904868	1204	-	FBgn0038746	Surf6	7982.96	0.320524	0.316532	3.23776e-08	4.38026e-07	TRUE	FALSE	TRUE
chr3R	6457088	6458822	1735	+	FBgn0037446	Zif	4541.42	0.354883	0.349478	3.25477e-08	4.39766e-07	TRUE	FALSE	TRUE
chr3L	7364584	7369260	4677	-	FBgn0035772	Sh3beta	5071.18	-0.307324	-0.303796	3.30929e-08	4.46565e-07	TRUE	FALSE	FALSE
chr3L	14974848	14976040	1193	+	FBgn0040296	Ocho	3188.62	-0.477018	-0.464017	3.39125e-08	4.57044e-07	FALSE	FALSE	FALSE
chr2L	18690904	18695602	4699	-	FBgn0032699	CG10383	1000.07	0.536849	0.518399	3.52896e-08	4.75001e-07	TRUE	FALSE	TRUE
chrX	13259021	13262488	3468	+	FBgn0000346	comt	157.685	1.2953	1.07309	3.64074e-08	4.89426e-07	TRUE	TRUE	TRUE
chr3L	8282528	8289870	7343	-	FBgn0027569	cert	682.121	0.549064	0.529329	3.66577e-08	4.92168e-07	TRUE	FALSE	TRUE
chr3L	9489502	9492215	2714	-	FBgn0052037	CG32037	357.78	0.715415	0.672749	3.78334e-08	5.07311e-07	FALSE	FALSE	TRUE
chr2L	11988735	11989882	1148	-	FBgn0261266	zuc	2531.47	0.378688	0.372068	3.82278e-08	5.11954e-07	TRUE	FALSE	TRUE
chr3R	4307908	4309835	1928	+	FBgn0027930	MP1	239.083	0.817884	0.755245	3.8391e-08	5.13492e-07	TRUE	TRUE	TRUE
chr3R	23931639	23932728	1090	+	FBgn0039128	CG13599	3569.34	0.321224	0.31716	3.87662e-08	5.17858e-07	TRUE	FALSE	TRUE
chr2L	66482	71390	4909	+	FBgn0067779	dbr	3190.92	0.397122	0.389473	4.02999e-08	5.37669e-07	TRUE	FALSE	TRUE
chr2L	10056900	10060095	3196	+	FBgn0267727	Pen	14988.5	-0.28191	-0.279144	4.12776e-08	5.50023e-07	FALSE	FALSE	FALSE
chr2R	10085169	10096416	11248	+	FBgn0033484	CG2269	117.145	1.2501	1.04587	4.14782e-08	5.52003e-07	FALSE	TRUE	TRUE
chrX	19580350	19581981	1632	-	FBgn0031031	CG14218	19.866	3.35205	1.48027	4.25121e-08	5.65055e-07	FALSE	TRUE	TRUE
chrX	13404749	13409323	4575	+	FBgn0030484	GstT4	126.219	1.19114	1.01194	4.31436e-08	5.72732e-07	FALSE	TRUE	TRUE
chr4	610684	622470	11787	+	FBgn0025936	Eph	13402.5	0.485731	0.47179	4.41699e-08	5.85624e-07	TRUE	FALSE	TRUE
chr3R	8341661	8343516	1856	-	FBgn0037578	CG9601	1247.86	0.47841	0.46508	4.44761e-08	5.88948e-07	TRUE	FALSE	TRUE
chrX	11678970	11694740	15771	+	FBgn0014133	bif	3915.04	0.37738	0.37076	4.49571e-08	5.94576e-07	TRUE	FALSE	TRUE
chr3L	19624406	19635783	11378	-	FBgn0036896	wnd	976.504	0.713965	0.671054	4.56147e-08	6.02522e-07	TRUE	FALSE	TRUE
chr3L	6965260	6967897	2638	-	FBgn0035724	CG10064	324.666	-0.693884	-0.654209	4.85881e-08	6.41e-07	FALSE	FALSE	FALSE
chr3L	4259430	4261643	2214	+	FBgn0035519	CG1309	601.457	-0.572194	-0.549415	5.23698e-08	6.90034e-07	TRUE	FALSE	FALSE
chrX	21026125	21028361	2237	-	FBgn0031143	CG1532	735.169	-0.649591	-0.616644	5.24836e-08	6.90676e-07	TRUE	FALSE	FALSE
chr2R	18048804	18049922	1119	-	FBgn0034293	CG14495	20.8488	-6.80097	-1.97673	5.33682e-08	7.01448e-07	FALSE	TRUE	FALSE
chr3L	12415026	12417580	2555	-	FBgn0020655	ArfGAP1	5008.26	0.397323	0.389516	5.43739e-08	7.13784e-07	TRUE	FALSE	TRUE
chr3R	18239420	18242159	2740	-	FBgn0038588	CG7156	862.069	0.834411	0.766549	5.55255e-08	7.28001e-07	TRUE	TRUE	TRUE
chr2L	1611410	1612576	1167	+	FBgn0031351	CG14352	329.697	1.10118	0.954107	5.55985e-08	7.28059e-07	TRUE	TRUE	TRUE
chr2L	11792412	11794086	1675	-	FBgn0032377	CG14937	7130.04	-0.305663	-0.302069	5.69617e-08	7.44992e-07	TRUE	FALSE	FALSE
chrX	6972324	6973393	1070	-	FBgn0029925	CG3040	313.736	0.683586	0.645182	5.77391e-08	7.5423e-07	TRUE	FALSE	TRUE
chr3R	7244232	7246969	2738	-	FBgn0037489	CG1234	7057.03	-0.321638	-0.317447	5.86829e-08	7.65617e-07	TRUE	FALSE	FALSE
chr2R	23271257	23275536	4280	-	FBgn0003009	ord	18.8737	3.32057	1.47597	5.97334e-08	7.78366e-07	TRUE	TRUE	TRUE
chr2R	9434669	9444937	10269	-	FBgn0029092	ced-6	2382.81	0.704011	0.661985	6.21991e-08	8.09504e-07	TRUE	FALSE	TRUE
chr3R	5269081	5269507	427	+	FBgn0266393	CR45033	99.095	1.16317	0.991164	6.49401e-08	8.44141e-07	FALSE	TRUE	TRUE
chr2L	20814337	20816240	1904	-	FBgn0053322	CG33322	19.7647	-6.72292	-2.0017	6.53654e-08	8.48632e-07	FALSE	TRUE	FALSE
chr2R	24061853	24062431	579	-	FBgn0023170	RpL39	21174.7	-0.442719	-0.431834	6.61917e-08	8.5831e-07	TRUE	FALSE	FALSE
chr3L	13450770	13465539	14770	+	FBgn0036368	CG10738	51.9576	1.71126	1.24394	6.87782e-08	8.90762e-07	TRUE	TRUE	TRUE
chrX	6240745	6255487	14743	-	FBgn0023458	Rbcn-3A	588.053	0.532301	0.513517	6.93921e-08	8.97618e-07	TRUE	FALSE	TRUE
chr3R	11678386	11679690	1305	-	FBgn0011290	Taf12	4066.59	0.395058	0.38726	6.96128e-08	8.99377e-07	TRUE	FALSE	TRUE
chr3L	16126018	16128531	2514	-	FBgn0003076	Pgm	1250.19	-0.57581	-0.552179	6.99842e-08	9.03077e-07	TRUE	FALSE	FALSE
chr3R	15367816	15369945	2130	-	FBgn0038330	CG14868	190.889	0.836836	0.767409	7.15598e-08	9.22288e-07	TRUE	TRUE	TRUE
chr3R	10815288	10817490	2203	+	FBgn0037838	CG4089	849.265	0.73028	0.683102	7.32299e-08	9.42669e-07	TRUE	FALSE	TRUE
chrX	6686963	6687420	458	-	FBgn0265362	CG44303	251.091	0.831531	0.763166	7.41354e-08	9.53169e-07	TRUE	TRUE	TRUE
chr3L	12269452	12271345	1894	-	FBgn0036271	Pbgs	197.032	0.864804	0.788316	7.50833e-08	9.6419e-07	TRUE	TRUE	TRUE
chr2L	5520135	5521382	1248	+	FBgn0000318	cl	6412.03	-0.356217	-0.35044	7.70302e-08	9.87996e-07	TRUE	FALSE	FALSE
chr2R	23551313	23553547	2235	+	FBgn0010501	Dcp-1	12303.1	0.317682	0.313562	7.92725e-08	1.01553e-06	TRUE	FALSE	TRUE
chr2L	19740839	19742506	1668	-	FBgn0266211	CR44906	37.6032	-2.07394	-1.3391	8.0669e-08	1.03218e-06	FALSE	TRUE	FALSE
chr3L	2772560	2774007	1448	-	FBgn0035372	CG12093	579.552	0.651538	0.617406	8.1037e-08	1.03563e-06	TRUE	FALSE	TRUE
chrX	15827986	15835490	7505	-	FBgn0000319	Chc	27930.2	0.270415	0.267856	8.36725e-08	1.06735e-06	TRUE	FALSE	TRUE
chr2R	16432244	16433183	940	+	FBgn0034126	jtb	384.15	0.800013	0.738255	8.372e-08	1.06735e-06	FALSE	TRUE	TRUE
chr3R	30517059	30527037	9979	-	FBgn0027654	jdp	24.3302	2.73389	1.41154	8.85221e-08	1.12722e-06	FALSE	TRUE	TRUE
chr3R	25117218	25122920	5703	-	FBgn0051510	CG31510	4712.3	0.383332	0.37608	8.947e-08	1.13793e-06	TRUE	FALSE	TRUE
chrX	20467455	20469796	2342	+	FBgn0031117	GstT3	1016.53	-0.609454	-0.581121	9.00373e-08	1.14378e-06	TRUE	FALSE	FALSE
chr2R	24063051	24065405	2355	+	FBgn0283666	Rap2l	2220.35	0.384898	0.377553	9.07349e-08	1.15126e-06	FALSE	FALSE	TRUE
chr3R	29725830	29735360	9531	+	FBgn0039688	Kul	232.968	0.742386	0.692276	9.17019e-08	1.16214e-06	TRUE	FALSE	TRUE
chr3R	27925191	27933077	7887	+	FBgn0027579	mino	3926.4	0.478085	0.464125	9.32208e-08	1.17998e-06	TRUE	FALSE	TRUE
chr2R	17585195	17586294	1100	-	FBgn0034248	CG14483	1239.48	-0.424128	-0.414304	9.59783e-08	1.21344e-06	TRUE	FALSE	FALSE
chrX	8873012	8898332	25321	-	FBgn0011661	Moe	3387.85	-0.536461	-0.516827	9.76188e-08	1.23271e-06	TRUE	FALSE	FALSE
chrX	15342857	15344625	1769	-	FBgn0030630	CG12608	4200.53	-0.39335	-0.385466	9.96089e-08	1.25635e-06	TRUE	FALSE	FALSE
chr3L	3806710	3809090	2381	+	FBgn0035462	IntS10	911.115	0.532569	0.513309	1.00334e-07	1.26399e-06	TRUE	FALSE	TRUE
chr2L	20787656	20789098	1443	+	FBgn0032884	Pomp	9390.48	0.339403	0.334307	1.01238e-07	1.2725e-06	TRUE	FALSE	TRUE
chr3R	29158122	29164966	6845	+	FBgn0039644	CG11897	8503.4	0.540461	0.520345	1.01249e-07	1.2725e-06	TRUE	FALSE	TRUE
chr3L	11069043	11069864	822	-	FBgn0036121	CG6310	229.034	-0.778805	-0.720893	1.03087e-07	1.29407e-06	TRUE	TRUE	FALSE
chrX	4840833	4906575	65743	+	FBgn0260971	CG42594	40.4337	2.36268	1.36612	1.05655e-07	1.32474e-06	FALSE	TRUE	TRUE
chr2L	20461585	20463444	1860	-	FBgn0032864	CG2493	7652.76	-0.330519	-0.325779	1.10707e-07	1.38645e-06	TRUE	FALSE	FALSE
chr2L	10382263	10384723	2461	+	FBgn0032235	CG5096	176.144	0.928114	0.832544	1.11088e-07	1.38958e-06	TRUE	TRUE	TRUE
chrX	21045138	21049096	3959	+	FBgn0031148	Cbs	7137.58	-0.336466	-0.33145	1.17185e-07	1.46413e-06	TRUE	FALSE	FALSE
chrX	13380166	13384877	4712	-	FBgn0030479	Rbp1-like	6195.39	0.321287	0.316887	1.28304e-07	1.60116e-06	TRUE	FALSE	TRUE
chr2L	9613166	9616404	3239	+	FBgn0040070	Trx-2	37.1652	-1.91624	-1.28966	1.34131e-07	1.67192e-06	TRUE	TRUE	FALSE
chr3R	4280221	4304604	24384	+	FBgn0041605	cpx	74.1708	1.28449	1.05095	1.35013e-07	1.6809e-06	FALSE	TRUE	TRUE
chrX	10760048	10764413	4366	-	FBgn0052675	Tango5	1810.02	-0.408698	-0.399684	1.35168e-07	1.6809e-06	TRUE	FALSE	FALSE
chr2R	16856220	16861738	5519	+	FBgn0026533	Dek	41281.6	0.282399	0.279391	1.35394e-07	1.68174e-06	TRUE	FALSE	TRUE
chr3L	8340314	8344404	4091	+	FBgn0011762	DNApol-alpha50	1949.89	0.342482	0.33714	1.36853e-07	1.69787e-06	TRUE	FALSE	TRUE
chrX	14266367	14277416	11050	+	FBgn0002917	na	25.1575	2.43301	1.37645	1.37051e-07	1.69809e-06	FALSE	TRUE	TRUE
chrX	9927973	9930948	2976	-	FBgn0026415	Idgf4	22175.5	0.278311	0.275428	1.3719e-07	1.69809e-06	TRUE	FALSE	TRUE
chr2R	12884632	12899385	14754	+	FBgn0003975	vg	43.7517	1.77969	1.25053	1.38203e-07	1.70863e-06	FALSE	TRUE	TRUE
chrX	9070318	9078499	8182	-	FBgn0265413	CG44325	26.4406	2.34601	1.36701	1.40332e-07	1.73294e-06	TRUE	TRUE	TRUE
chr3R	21354445	21359768	5324	-	FBgn0267648	pre-mod(mdg4)-G	70.2539	1.65443	1.20914	1.40962e-07	1.73869e-06	FALSE	TRUE	TRUE
chr2L	8054322	8071624	17303	-	FBgn0011230	poe	4644.39	0.406384	0.397492	1.41602e-07	1.74456e-06	TRUE	FALSE	TRUE
chr3L	7510986	7517316	6331	+	FBgn0035793	CG7546	12983.1	0.341846	0.336517	1.42104e-07	1.74872e-06	TRUE	FALSE	TRUE
chrX	22872812	22875367	2556	+	FBgn0263829	CG34334	31.9903	2.06363	1.31698	1.49969e-07	1.84337e-06	TRUE	TRUE	TRUE
chr3L	6495680	6550104	54425	+	FBgn0020251	sfl	6307.17	-0.342895	-0.33748	1.57673e-07	1.93583e-06	TRUE	FALSE	FALSE
chr2R	10468616	10469643	1028	+	FBgn0033527	CG11777	2423.37	0.344657	0.339156	1.58288e-07	1.94114e-06	TRUE	FALSE	TRUE
chrX	17078836	17081237	2402	+	FBgn0030813	CG4949	4421.88	0.337062	0.331914	1.5884e-07	1.94565e-06	TRUE	FALSE	TRUE
chrX	8714936	8717065	2130	+	FBgn0030061	CG1785	2674.61	0.340164	0.334862	1.63686e-07	2.0027e-06	TRUE	FALSE	TRUE
chr2R	18400713	18401467	755	+	FBgn0063497	GstE3	52.7573	1.58	1.17993	1.6491e-07	2.01536e-06	TRUE	TRUE	TRUE
chr2L	12051755	12056042	4288	-	FBgn0028425	JhI-21	4126.2	-0.429926	-0.419297	1.69089e-07	2.06405e-06	TRUE	FALSE	FALSE
chr3L	3814211	3818383	4173	+	FBgn0004888	Scsalpha	9586.92	-0.37611	-0.368938	1.7437e-07	2.12607e-06	TRUE	FALSE	FALSE
chr2R	14753337	14756288	2952	-	FBgn0033960	CG10151	203.75	0.886641	0.800086	1.79223e-07	2.18274e-06	TRUE	TRUE	TRUE
chr2R	6992676	7004259	11584	+	FBgn0029508	Tsp42Ea	36.0611	-1.91043	-1.2802	1.81261e-07	2.20504e-06	FALSE	TRUE	FALSE
chr2L	6491061	6496988	5928	+	FBgn0051638	CG31638	2752.67	-0.483052	-0.467997	1.81762e-07	2.2086e-06	TRUE	FALSE	FALSE
chr2L	20871335	20918931	47597	-	FBgn0032901	sky	575.446	-0.511589	-0.493771	1.8248e-07	2.21478e-06	FALSE	FALSE	FALSE
chrX	12907105	12907942	838	+	FBgn0030433	mRpL49	1012.51	-0.41848	-0.408604	1.855e-07	2.24887e-06	TRUE	FALSE	FALSE
chr3R	24797460	24799668	2209	-	FBgn0039226	Ude	116.135	1.11401	0.951535	1.85981e-07	2.25213e-06	TRUE	TRUE	TRUE
chr2L	11004820	11010921	6102	+	FBgn0021761	Nup154	3517.24	-0.340434	-0.335056	1.9454e-07	2.35309e-06	TRUE	FALSE	FALSE
chr4	951542	958392	6851	-	FBgn0052016	4E-T	10298.3	0.536828	0.516164	2.02414e-07	2.44555e-06	TRUE	FALSE	TRUE
chr3R	14358356	14361786	3431	-	FBgn0051320	HEATR2	1404.74	0.461831	0.448513	2.07367e-07	2.49997e-06	TRUE	FALSE	TRUE
chr3L	18302719	18304417	1699	-	FBgn0015946	grim	62.4939	-1.48079	-1.1365	2.07389e-07	2.49997e-06	FALSE	TRUE	FALSE
chr3R	24273029	24275728	2700	+	FBgn0086365	Orct2	91.0669	1.14212	0.966911	2.13458e-07	2.5702e-06	TRUE	TRUE	TRUE
chrX	19518428	19521810	3383	-	FBgn0027291	l(1)G0156	5932.78	0.301283	0.297515	2.15029e-07	2.5862e-06	TRUE	FALSE	TRUE
chr3L	13046977	13048919	1943	+	FBgn0036342	CG11279	173.07	-0.8393	-0.76428	2.16212e-07	2.59748e-06	TRUE	TRUE	FALSE
chr3R	24196893	24221965	25073	-	FBgn0011725	twin	3109.25	-0.369013	-0.362127	2.17438e-07	2.60925e-06	TRUE	FALSE	FALSE
chr3L	8510003	8513007	3005	+	FBgn0035901	CG6745	307.339	0.671165	0.631342	2.23782e-07	2.68236e-06	TRUE	FALSE	TRUE
chr2L	19579093	19580351	1259	-	FBgn0032811	CG10268	1095.62	-0.415289	-0.405478	2.33446e-07	2.79503e-06	TRUE	FALSE	FALSE
chr3R	4233047	4235041	1995	+	FBgn0015331	abs	2709.78	-0.315028	-0.310698	2.35413e-07	2.81542e-06	TRUE	FALSE	FALSE
chrX	11850909	11852530	1622	-	FBgn0030341	p24-1	263.031	0.703736	0.658032	2.35799e-07	2.81686e-06	TRUE	FALSE	TRUE
chr2L	5969859	5971025	1167	-	FBgn0263442	CR43465	57.6557	1.55461	1.16029	2.36911e-07	2.82696e-06	FALSE	TRUE	TRUE
chr2R	13852947	13854331	1385	-	FBgn0033879	CG6543	5539.75	0.477247	0.462446	2.37753e-07	2.83382e-06	TRUE	FALSE	TRUE
chr2L	4457186	4458364	1179	-	FBgn0261606	RpL27A	63823.2	-0.317016	-0.3126	2.3891e-07	2.84442e-06	TRUE	FALSE	FALSE
chr2R	16138352	16141928	3577	+	FBgn0001124	Got1	7606.4	-0.334856	-0.329658	2.39521e-07	2.8485e-06	TRUE	FALSE	FALSE
chr3R	8308881	8310778	1898	-	FBgn0037570	CG11693	21.226	-2.83174	-1.3824	2.40538e-07	2.85739e-06	FALSE	TRUE	FALSE
chr3R	29251826	29255800	3975	-	FBgn0003525	stg	2456.03	-0.591849	-0.564055	2.41702e-07	2.86802e-06	TRUE	FALSE	FALSE
chr3R	31580951	31588244	7294	+	FBgn0003268	rod	839.912	0.439788	0.428127	2.44972e-07	2.90358e-06	TRUE	FALSE	TRUE
chrX	22487180	22508129	20950	+	FBgn0027279	l(1)G0196	6979.57	-0.390303	-0.382092	2.50433e-07	2.965e-06	TRUE	FALSE	FALSE
chr3L	2169553	2170971	1419	-	FBgn0026570	CG5704	775.698	-0.70514	-0.658895	2.53076e-07	2.99294e-06	TRUE	FALSE	FALSE
chr3R	30695537	30697138	1602	-	FBgn0000274	Pka-C2	24.1893	-2.60181	-1.36344	2.61183e-07	3.08538e-06	TRUE	TRUE	FALSE
chr3R	21620304	21660871	40568	-	FBgn0011766	E2f1	14030.5	-0.411881	-0.402225	2.61559e-07	3.08639e-06	TRUE	FALSE	FALSE
chrX	16416958	16422265	5308	-	FBgn0030749	AnxB11	2822.04	-0.32138	-0.316751	2.61931e-07	3.08735e-06	TRUE	FALSE	FALSE
chr3R	11893512	11949129	55618	-	FBgn0037963	Cad87A	15503.4	-0.329387	-0.324396	2.69205e-07	3.16958e-06	TRUE	FALSE	FALSE
chr3L	21745359	21770534	25176	-	FBgn0037130	Syn1	26.2365	-2.35095	-1.3391	2.88877e-07	3.39742e-06	TRUE	TRUE	FALSE
chr2L	10845788	10847044	1257	-	FBgn0069354	Porin2	30.5813	-2.0797	-1.29972	2.9779e-07	3.49837e-06	FALSE	TRUE	FALSE
chr3L	16780100	16782419	2320	+	FBgn0036661	CG9705	15784.6	0.251697	0.249439	2.98244e-07	3.49984e-06	TRUE	FALSE	TRUE
chrX	13329824	13331994	2171	+	FBgn0040309	Jafrac1	712.597	0.535828	0.514726	2.98726e-07	3.50163e-06	TRUE	FALSE	TRUE
chr3L	14002127	14020148	18022	+	FBgn0036398	upSET	12798.7	0.42533	0.414609	3.00187e-07	3.51487e-06	TRUE	FALSE	TRUE
chr2L	13378902	13382382	3481	+	FBgn0025724	beta'COP	2958.76	-0.341008	-0.335432	3.01378e-07	3.52493e-06	TRUE	FALSE	FALSE
chr2L	21178410	21179729	1320	+	FBgn0266216	CR44911	14.6945	4.15535	1.43899	3.0605e-07	3.57564e-06	FALSE	TRUE	TRUE
chr2R	7665828	7667343	1516	+	FBgn0033205	CG2064	107.986	-1.18817	-0.988683	3.11231e-07	3.63217e-06	TRUE	TRUE	FALSE
chr3R	21070557	21073319	2763	-	FBgn0003257	r-l	7375.75	-0.301853	-0.297961	3.12962e-07	3.64836e-06	TRUE	FALSE	FALSE
chrX	1872400	1873565	1166	-	FBgn0023517	Pgam5	2259.54	-0.381756	-0.373936	3.17436e-07	3.69646e-06	TRUE	FALSE	FALSE
chr3L	7655389	7718395	63007	-	FBgn0261788	Ank2	64.4807	1.44698	1.11299	3.21822e-07	3.74343e-06	FALSE	TRUE	TRUE
chr3R	8716243	8721320	5078	+	FBgn0037614	CG8116	11381.8	-0.362443	-0.355727	3.23409e-07	3.75777e-06	TRUE	FALSE	FALSE
chrX	245978	254650	8673	+	FBgn0040372	G9a	3110.77	-0.317506	-0.312965	3.29584e-07	3.82534e-06	TRUE	FALSE	FALSE
chr2L	16680054	16681653	1600	+	FBgn0267347	squ	1761.06	-0.637831	-0.602489	3.38508e-07	3.92462e-06	TRUE	FALSE	FALSE
chr3L	16563448	16573334	9887	-	FBgn0026061	Mipp1	1522.96	-0.510556	-0.492047	3.41045e-07	3.94973e-06	FALSE	FALSE	FALSE
chr3L	16113212	16121651	8440	+	FBgn0010280	Taf4	18649.3	0.360313	0.353685	3.42937e-07	3.96732e-06	TRUE	FALSE	TRUE
chr2L	3539247	3548423	9177	+	FBgn0024244	drm	1009.77	0.531152	0.510361	3.45323e-07	3.99057e-06	TRUE	FALSE	TRUE
chr3L	19923671	19924688	1018	+	FBgn0036918	Pfdn6	1480.74	-0.359183	-0.35261	3.47586e-07	4.01235e-06	TRUE	FALSE	FALSE
chr3R	19026174	19028857	2684	-	FBgn0260779	GatA	1011.66	-0.524306	-0.50424	3.55554e-07	4.09987e-06	TRUE	FALSE	FALSE
chrX	8248651	8251687	3037	-	FBgn0017566	ND-75	4378.62	-0.325865	-0.320924	3.6417e-07	4.19468e-06	TRUE	FALSE	FALSE
chr3R	22367536	22372746	5211	+	FBgn0267385	PyK	278.771	-0.704858	-0.657443	3.68013e-07	4.23434e-06	FALSE	FALSE	FALSE
chr3R	8801564	8806234	4671	+	FBgn0037632	Tcp-1eta	1920.64	0.385309	0.377164	3.79796e-07	4.36519e-06	TRUE	FALSE	TRUE
chr3L	12693639	12710249	16611	+	FBgn0014343	mirr	581.089	0.761099	0.701903	3.85372e-07	4.42449e-06	FALSE	TRUE	TRUE
chr2R	22932035	22934077	2043	-	FBgn0034800	CG3788	478.965	-0.614905	-0.582786	3.89082e-07	4.46226e-06	TRUE	FALSE	FALSE
chrX	9088367	9089314	948	+	FBgn0030085	CG6999	24.3163	2.57578	1.33711	3.9714e-07	4.54976e-06	FALSE	TRUE	TRUE
chrX	11339873	11344734	4862	+	FBgn0085377	CG34348	373.892	-0.580183	-0.553031	3.9758e-07	4.54989e-06	TRUE	FALSE	FALSE
chr3R	16068523	16098761	30239	-	FBgn0026059	Mhcl	3603.44	-0.338459	-0.332891	3.98846e-07	4.55947e-06	TRUE	FALSE	FALSE
chr3L	223852	225605	1754	+	FBgn0053229	CG33229	4673.6	-0.352155	-0.345885	4.05892e-07	4.63503e-06	TRUE	FALSE	FALSE
chr2L	10221351	10222546	1196	+	FBgn0250843	Prosalpha6	18390.1	0.320276	0.315543	4.07092e-07	4.64373e-06	TRUE	FALSE	TRUE
chr3L	8178675	8180514	1840	-	FBgn0035847	mthl7	29.7508	2.14939	1.29138	4.11664e-07	4.69085e-06	FALSE	TRUE	TRUE
chr2L	18706010	18708688	2679	-	FBgn0025608	Faf2	8248.07	0.356675	0.35015	4.16674e-07	4.74284e-06	TRUE	FALSE	TRUE
chr3R	4235217	4241057	5841	+	FBgn0010225	Gel	806.753	-0.492821	-0.475856	4.28058e-07	4.86721e-06	TRUE	FALSE	FALSE
chr2R	22925107	22932044	6938	+	FBgn0261564	Reep1	6262.88	-0.278032	-0.274909	4.3676e-07	4.96085e-06	TRUE	FALSE	FALSE
chr2L	156029	157666	1638	+	FBgn0031229	CG3436	5006.1	-0.301086	-0.297126	4.38252e-07	4.97248e-06	TRUE	FALSE	FALSE
chr3R	18300195	18301728	1534	-	FBgn0038601	CG18600	8003.67	-0.285979	-0.282574	4.49908e-07	5.09927e-06	TRUE	FALSE	FALSE
chr3L	8523742	8524866	1125	-	FBgn0035907	GstO1	461.112	-0.612875	-0.580724	4.51831e-07	5.11561e-06	TRUE	FALSE	FALSE
chr2R	23940410	23942114	1705	+	FBgn0023477	Taldo	328.37	-0.640819	-0.60428	4.53477e-07	5.12879e-06	TRUE	FALSE	FALSE
chr2L	7883282	7887513	4232	-	FBgn0031961	CG7102	728.002	-0.510099	-0.491207	4.74422e-07	5.35995e-06	TRUE	FALSE	FALSE
chr3L	7562610	7569499	6890	+	FBgn0035798	frac	28.6387	2.08848	1.27926	4.79733e-07	5.41421e-06	FALSE	TRUE	TRUE
chr3L	11822851	11824211	1361	+	FBgn0036213	RpL10Ab	53128.9	-0.311376	-0.30697	4.8043e-07	5.41631e-06	TRUE	FALSE	FALSE
chr2R	13972984	13980165	7182	-	FBgn0033889	CG6701	19288.6	0.266273	0.263494	5.12421e-07	5.77085e-06	TRUE	FALSE	TRUE
chr3R	30425427	30428276	2850	-	FBgn0039767	CG2218	5322.81	-0.290008	-0.286419	5.19935e-07	5.84927e-06	TRUE	FALSE	FALSE
chr2R	24581245	24597862	16618	+	FBgn0020521	pio	196.613	0.779237	0.71459	5.24181e-07	5.88547e-06	FALSE	TRUE	TRUE
chr3L	15095142	15097686	2545	+	FBgn0027088	GlyRS	1260.21	0.377358	0.369516	5.24261e-07	5.88547e-06	TRUE	FALSE	TRUE
chr3L	7348313	7353622	5310	+	FBgn0019662	qm	1452.82	0.544537	0.521464	5.32801e-07	5.97502e-06	TRUE	FALSE	TRUE
chr3R	25029429	25033465	4037	-	FBgn0039260	Smg6	3224.59	-0.339782	-0.334025	5.35469e-07	5.99861e-06	TRUE	FALSE	FALSE
chr3L	4188499	4193788	5290	+	FBgn0003710	tipE	71.9964	2.26293	1.27209	5.37339e-07	6.01322e-06	FALSE	TRUE	TRUE
chr2L	7185461	7190010	4550	-	FBgn0031894	CG4496	26.5044	2.28825	1.30097	5.48193e-07	6.12822e-06	TRUE	TRUE	TRUE
chr2L	8383612	8384137	526	-	FBgn0263852	l(2)k12914	3629.66	0.321591	0.316686	5.56473e-07	6.21424e-06	TRUE	FALSE	TRUE
chr2L	15061656	15074311	12656	+	FBgn0283442	vas	252.731	0.778269	0.713514	5.57156e-07	6.21534e-06	FALSE	TRUE	TRUE
chr3L	4240173	4242603	2431	+	FBgn0035515	CG14997	1546.43	0.450569	0.437251	5.71117e-07	6.36439e-06	TRUE	FALSE	TRUE
chr2R	24060378	24061860	1483	+	FBgn0034968	RpL12	43360.5	-0.264599	-0.261845	5.8105e-07	6.46829e-06	TRUE	FALSE	FALSE
chr3L	18607462	18609512	2051	+	FBgn0036796	CG18231	14.222	6.34924	1.64054	5.84613e-07	6.50115e-06	FALSE	TRUE	TRUE
chr3R	22034455	22035617	1163	+	FBgn0038928	Fadd	542.742	-0.509154	-0.49005	5.86284e-07	6.5129e-06	TRUE	FALSE	FALSE
chr3R	20018269	20021338	3070	-	FBgn0038763	CG4433	117.275	1.04587	0.898278	5.89998e-07	6.54732e-06	TRUE	TRUE	TRUE
chr2R	12691308	12692690	1383	-	FBgn0033769	CG8768	785.726	-0.49474	-0.477139	6.0483e-07	6.7049e-06	TRUE	FALSE	FALSE
chr2L	5724656	5762420	37765	+	FBgn0031736	CG11030	1810.93	-0.399577	-0.39019	6.0551e-07	6.70544e-06	TRUE	FALSE	FALSE
chr3L	17802490	17804715	2226	-	FBgn0036754	CG5589	2742.55	-0.346384	-0.340229	6.09602e-07	6.74372e-06	TRUE	FALSE	FALSE
chrX	15583159	15585249	2091	+	FBgn0030660	CG8097	832.595	-0.425846	-0.414507	6.14077e-07	6.78615e-06	TRUE	FALSE	FALSE
chr3R	18226396	18228718	2323	+	FBgn0262559	Mdh2	171.638	-0.883929	-0.790672	6.17518e-07	6.81709e-06	TRUE	TRUE	FALSE
chr4	1029711	1031757	2047	-	FBgn0039929	CG11076	2751.39	-0.324639	-0.319545	6.3504e-07	7.00324e-06	TRUE	FALSE	FALSE
chr2R	17572096	17572784	689	-	FBgn0034245	UQCR-6.4	444.899	-0.602566	-0.571217	6.38451e-07	7.03094e-06	TRUE	FALSE	FALSE
chr2R	22609334	22613376	4043	-	FBgn0034745	CG4329	15.0479	-4.36952	-1.40896	6.38876e-07	7.03094e-06	FALSE	TRUE	FALSE
chr3R	5736748	5738013	1266	+	FBgn0037370	CG1236	2210.61	-0.330273	-0.324907	6.44262e-07	7.08288e-06	TRUE	FALSE	FALSE
chr2R	14148263	14153123	4861	-	FBgn0033897	Rcd1	8890.19	0.497973	0.479932	6.5253e-07	7.16636e-06	TRUE	FALSE	TRUE
chr3L	8986710	8989135	2426	+	FBgn0035951	CG5068	568.558	-0.489759	-0.472548	6.7155e-07	7.36763e-06	TRUE	FALSE	FALSE
chrX	18657755	18661204	3450	+	FBgn0001079	fu	6527.96	-0.288415	-0.284809	6.86534e-07	7.52425e-06	TRUE	FALSE	FALSE
chr4	623219	626031	2813	-	FBgn0039914	mav	11078.1	0.367551	0.360137	6.97828e-07	7.64013e-06	TRUE	FALSE	TRUE
chr3L	14672839	14747868	75030	+	FBgn0259175	ome	8.72361	6.62419	1.16961	7.02167e-07	7.67732e-06	FALSE	TRUE	TRUE
chrX	9085932	9086864	933	+	FBgn0052708	CG32708	1288.03	0.419745	0.40877	7.0267e-07	7.67732e-06	TRUE	FALSE	TRUE
chr2R	23809236	23811398	2163	+	FBgn0034908	CG5543	1944.66	-0.333948	-0.328355	7.18596e-07	7.84325e-06	TRUE	FALSE	FALSE
chr2R	19227344	19228613	1270	+	FBgn0034422	CG7137	1973.74	-0.346403	-0.340164	7.26347e-07	7.91249e-06	TRUE	FALSE	FALSE
chrX	19193555	19196037	2483	+	FBgn0030996	CG14194	7888.13	-0.257851	-0.255257	7.26429e-07	7.91249e-06	TRUE	FALSE	FALSE
chr2L	10485538	10488622	3085	-	FBgn0032258	CG7456	3115.86	-0.413628	-0.403076	7.3557e-07	8.00385e-06	TRUE	FALSE	FALSE
chr3R	31790592	31793907	3316	-	FBgn0039877	CG2118	334.991	-0.634632	-0.59773	7.54225e-07	8.19843e-06	TRUE	FALSE	FALSE
chr2R	12756434	12757173	740	+	FBgn0026741	mRpL18	1211.92	-0.392222	-0.383168	7.71661e-07	8.37939e-06	TRUE	FALSE	FALSE
chr4	959675	962692	3018	+	FBgn0264822	CR44030	44.7384	-1.62303	-1.15929	7.82236e-07	8.48554e-06	TRUE	TRUE	FALSE
chr2R	6668150	6668738	589	+	FBgn0033085	CG15908	259.431	-0.694562	-0.646616	7.90205e-07	8.56325e-06	TRUE	FALSE	FALSE
chr2L	6966780	6967644	865	-	FBgn0264922	smt3	41451.2	0.260291	0.2576	8.09835e-07	8.76702e-06	TRUE	FALSE	TRUE
chr3R	7162808	7183702	20895	+	FBgn0002306	sas	393.177	0.638307	0.60048	8.3976e-07	9.08172e-06	FALSE	FALSE	TRUE
chr2R	13439314	13450475	11162	-	FBgn0013765	cnn	16219.2	0.27585	0.272641	8.43381e-07	9.11161e-06	TRUE	FALSE	TRUE
chr2L	11280298	11281920	1623	+	FBgn0032358	Ppt2	2010.72	-0.350283	-0.343752	8.55959e-07	9.2381e-06	TRUE	FALSE	FALSE
chr3R	14509049	14511712	2664	-	FBgn0038233	HtrA2	2387.3	-0.318434	-0.313493	8.96647e-07	9.6674e-06	TRUE	FALSE	FALSE
chr2L	6179133	6211114	31982	+	FBgn0085409	smal	229.862	0.778562	0.711595	8.99014e-07	9.68309e-06	FALSE	TRUE	TRUE
chr3R	9778042	9779528	1487	+	FBgn0261599	RpS29	52378.6	-0.260036	-0.25733	9.02784e-07	9.71308e-06	TRUE	FALSE	FALSE
chr2R	6026273	6036388	10116	-	FBgn0033052	SCAP	422.518	0.57135	0.543728	9.03627e-07	9.71308e-06	TRUE	FALSE	TRUE
chr3R	5712975	5716805	3831	-	FBgn0004878	cas	1155.51	0.36223	0.354971	9.28072e-07	9.96575e-06	FALSE	FALSE	TRUE
chr2L	5070957	5072055	1099	+	FBgn0261608	RpL37A	31064.2	-0.369686	-0.36196	9.51245e-07	1.02043e-05	TRUE	FALSE	FALSE
chr2R	15340472	15368300	27829	+	FBgn0034013	unc-5	2035.4	-0.446847	-0.433327	9.52841e-07	1.02111e-05	TRUE	FALSE	FALSE
chr3R	18192494	18199595	7102	-	FBgn0011481	Ssdp	29612.9	0.244116	0.24186	9.75853e-07	1.04471e-05	TRUE	FALSE	TRUE
chr2L	8953481	8959051	5571	-	FBgn0032079	CG31886	631.868	-0.546828	-0.522352	9.86664e-07	1.05492e-05	TRUE	FALSE	FALSE
chrX	6824496	6838122	13627	+	FBgn0263968	nonC	5169.1	-0.347373	-0.340929	9.8737e-07	1.05492e-05	TRUE	FALSE	FALSE
chr2L	1173009	1177589	4581	+	FBgn0031318	CG4887	4304.81	-0.293562	-0.28965	9.92719e-07	1.05957e-05	TRUE	FALSE	FALSE
chrX	8838323	8872774	34452	+	FBgn0030065	CG12075	149.67	-0.950367	-0.832537	1.00534e-06	1.07102e-05	TRUE	TRUE	FALSE
chr3L	8534977	8538013	3037	+	FBgn0035909	ergic53	10042.7	0.285803	0.282187	1.00547e-06	1.07102e-05	TRUE	FALSE	TRUE
chr2L	19008031	19009306	1276	-	FBgn0086710	RpL30	30111.6	-0.302422	-0.298143	1.01023e-06	1.07502e-05	TRUE	FALSE	FALSE
chr2L	10333734	10339185	5452	+	FBgn0032223	GATAd	1768.2	0.41017	0.399607	1.02684e-06	1.0916e-05	TRUE	FALSE	TRUE
chrX	6530897	6533348	2452	-	FBgn0014026	RpL7A	106347	-0.266812	-0.263856	1.04383e-06	1.10854e-05	TRUE	FALSE	FALSE
chr2R	13215659	13219247	3589	-	FBgn0033809	CG4630	181.593	-0.805755	-0.731102	1.06114e-06	1.12581e-05	FALSE	TRUE	FALSE
chr3L	21640995	21642599	1605	+	FBgn0052446	Atox1	1315.82	0.484462	0.467188	1.06768e-06	1.13162e-05	TRUE	FALSE	TRUE
chr2L	7767628	7775033	7406	+	FBgn0031945	CG7191	95.5197	1.30483	1.0279	1.07522e-06	1.13847e-05	FALSE	TRUE	TRUE
chrX	3172268	3173140	873	-	FBgn0028746	CG18508	723.674	0.674988	0.629717	1.07805e-06	1.14033e-05	TRUE	FALSE	TRUE
chr3R	25983013	25995737	12725	+	FBgn0015269	Nf1	3047.37	-0.333894	-0.328119	1.08352e-06	1.14497e-05	TRUE	FALSE	FALSE
chr2L	12171204	12172586	1383	-	FBgn0032420	CG6583	2103.82	0.41344	0.402576	1.08601e-06	1.14646e-05	TRUE	FALSE	TRUE
chr2L	12817000	12822787	5788	-	FBgn0015399	kek1	5394.49	1.13665	0.94379	1.09416e-06	1.15392e-05	TRUE	TRUE	TRUE
chr3R	30781178	30783645	2468	-	FBgn0266699	CR45189	59.309	-1.39942	-1.0701	1.12928e-06	1.18977e-05	TRUE	TRUE	FALSE
chr3R	7472458	7473781	1324	-	FBgn0037504	CG1142	3148.89	-0.339788	-0.333679	1.1502e-06	1.21062e-05	TRUE	FALSE	FALSE
chr2R	7922775	7924988	2214	-	FBgn0033233	Kdm4A	8740.23	0.249214	0.246781	1.16522e-06	1.22521e-05	TRUE	FALSE	TRUE
chr2R	21060789	21061587	799	+	FBgn0034579	mRpL54	752.735	-0.416209	-0.405049	1.19481e-06	1.25509e-05	TRUE	FALSE	FALSE
chr2L	7069536	7084635	15100	-	FBgn0031888	Pvf2	13.8371	-6.20217	-1.55373	1.19953e-06	1.2588e-05	FALSE	TRUE	FALSE
chr2R	22934569	22937077	2509	-	FBgn0034802	CG3800	43990.9	0.288521	0.284744	1.21802e-06	1.27694e-05	TRUE	FALSE	TRUE
chr2R	15511710	15515597	3888	+	FBgn0034025	GalNAc-T1	1823.12	0.443724	0.430225	1.22119e-06	1.279e-05	TRUE	FALSE	TRUE
chr3R	12950042	12967712	17671	-	FBgn0040493	grsm	799.877	-0.47954	-0.462551	1.26311e-06	1.3216e-05	TRUE	FALSE	FALSE
chr3L	258176	259097	922	+	FBgn0035120	wac	1254.3	0.388374	0.379225	1.27314e-06	1.33078e-05	TRUE	FALSE	TRUE
chrX	10205292	10212374	7083	-	FBgn0030183	CG15309	247.436	-0.778555	-0.709731	1.28654e-06	1.34347e-05	TRUE	TRUE	FALSE
chr3R	10677737	10680925	3189	-	FBgn0037819	CG14688	1216.26	0.417735	0.40638	1.29624e-06	1.35215e-05	TRUE	FALSE	TRUE
chr2L	6125879	6127775	1897	-	FBgn0031782	WDR79	1733.9	-0.322111	-0.316845	1.2974e-06	1.35215e-05	TRUE	FALSE	FALSE
chr3L	9475493	9476965	1473	-	FBgn0011327	Uch-L5	14744.2	0.265281	0.262322	1.30945e-06	1.36337e-05	TRUE	FALSE	TRUE
chr3R	12996876	12997726	851	-	FBgn0038107	CG17327	467.851	-0.547865	-0.522703	1.32721e-06	1.37916e-05	FALSE	FALSE	FALSE
chr3R	12996876	12997726	851	-	FBgn0265083	CG44194	467.851	-0.547865	-0.522703	1.32721e-06	1.37916e-05	FALSE	FALSE	FALSE
chr3R	19212154	19215442	3289	+	FBgn0025680	cry	22.7787	2.44229	1.27209	1.33159e-06	1.38155e-05	FALSE	TRUE	TRUE
chr2L	20926319	20927860	1542	-	FBgn0032907	CG9272	349.101	0.846143	0.758963	1.33212e-06	1.38155e-05	TRUE	TRUE	TRUE
chr3R	8364328	8477617	113290	-	FBgn0266801	CG45263	124.657	-1.1098	-0.926952	1.33768e-06	1.38596e-05	FALSE	TRUE	FALSE
chr2R	20978901	20984043	5143	+	FBgn0034566	CG9313	80.9421	-1.11212	-0.928329	1.33975e-06	1.38676e-05	FALSE	TRUE	FALSE
chr3L	1885657	1891462	5806	+	FBgn0262624	Tmhs	1125.25	-0.466993	-0.451169	1.36465e-06	1.41109e-05	FALSE	FALSE	FALSE
chr3R	30058311	30121798	63488	+	FBgn0266411	sima	12682	-0.274832	-0.271533	1.36592e-06	1.41109e-05	TRUE	FALSE	FALSE
chrX	4387676	4611385	223710	-	FBgn0052773	CR32773	74.2436	1.34249	1.0411	1.3883e-06	1.43282e-05	TRUE	TRUE	TRUE
chrX	9604154	9605969	1816	-	FBgn0264691	Lst8	744.532	-0.584997	-0.554434	1.3964e-06	1.43978e-05	TRUE	FALSE	FALSE
chr3L	17487118	17511693	24576	+	FBgn0036732	Oatp74D	982.739	0.496211	0.477254	1.413e-06	1.45548e-05	FALSE	FALSE	TRUE
chrX	9778742	9782094	3353	+	FBgn0030151	CG1354	4739.49	0.281349	0.277802	1.41788e-06	1.4591e-05	TRUE	FALSE	TRUE
chr3L	21335215	21338232	3018	+	FBgn0037073	Tsr1	8990.78	-0.33853	-0.332377	1.43838e-06	1.47876e-05	TRUE	FALSE	FALSE
chr3R	13294748	13298288	3541	+	FBgn0038135	CG8773	70.331	1.25353	1.0003	1.45982e-06	1.49935e-05	FALSE	TRUE	TRUE
chr3R	18183656	18185715	2060	-	FBgn0038575	CG7208	56.0394	1.64792	1.14457	1.4706e-06	1.50897e-05	TRUE	TRUE	TRUE
chrX	12917477	12950417	32941	+	FBgn0086675	fne	54.4643	1.43901	1.08018	1.48159e-06	1.51877e-05	FALSE	TRUE	TRUE
chr3R	7913851	7916550	2700	+	FBgn0014931	CG2678	549.435	0.661888	0.618052	1.48826e-06	1.52414e-05	TRUE	FALSE	TRUE
chr2L	21531302	21532324	1023	+	FBgn0053861	His1:CG33861	19.8682	-2.64744	-1.28131	1.52412e-06	1.55936e-05	FALSE	TRUE	FALSE
chr3R	29803196	29804389	1194	+	FBgn0039698	CG7789	1101.08	-0.421056	-0.409275	1.53546e-06	1.56945e-05	TRUE	FALSE	FALSE
chr3R	15838146	15839515	1370	-	FBgn0038371	Pbp45	149.65	0.841295	0.754649	1.55589e-06	1.5888e-05	TRUE	TRUE	TRUE
chr2R	24891614	24921677	30064	+	FBgn0085434	NaCP60E	253.161	0.701174	0.649185	1.5788e-06	1.61065e-05	TRUE	FALSE	TRUE
chrX	17672458	17698730	26273	-	FBgn0263258	chas	332.403	0.646903	0.605594	1.61552e-06	1.64653e-05	TRUE	FALSE	TRUE
chr3R	8676915	8678955	2041	+	FBgn0037611	CG11755	712.647	-0.445004	-0.431077	1.62694e-06	1.65552e-05	TRUE	FALSE	FALSE
chr3L	12471728	12474428	2701	+	FBgn0036286	CG10616	462.142	-0.56358	-0.535798	1.62747e-06	1.65552e-05	TRUE	FALSE	FALSE
chrX	2324748	2326217	1470	-	FBgn0040392	CG14050	369.825	0.664006	0.619376	1.66591e-06	1.69301e-05	FALSE	FALSE	TRUE
chr2L	15771263	15773113	1851	-	FBgn0051826	CG31826	14.1306	-3.67255	-1.31115	1.7136e-06	1.73982e-05	FALSE	TRUE	FALSE
chr2L	4970135	4973921	3787	-	FBgn0010607	l(2)05714	2124.8	0.371705	0.36347	1.72137e-06	1.74603e-05	TRUE	FALSE	TRUE
chr3L	11720934	11728118	7185	+	FBgn0036199	Bmcp	215.027	0.681479	0.633212	1.75208e-06	1.77549e-05	TRUE	FALSE	TRUE
chr3L	16386327	16390816	4490	+	FBgn0036624	RAF2	4762.59	0.403147	0.392666	1.75457e-06	1.77631e-05	TRUE	FALSE	TRUE
chr3L	8184252	8185221	970	+	FBgn0267530	CR45870	26.3957	2.18007	1.23917	1.76374e-06	1.7839e-05	FALSE	TRUE	TRUE
chr2L	20064261	20065679	1419	-	FBgn0003978	vls	2414.88	-0.375609	-0.367097	1.76634e-06	1.78482e-05	TRUE	FALSE	FALSE
chr3L	4501652	4508433	6782	-	FBgn0261526	NT1	111.79	6.61491	0.458325	1.77039e-06	1.78722e-05	FALSE	FALSE	TRUE
chr2L	21286078	21310050	23973	-	FBgn0032940	Mondo	11884.1	0.299224	0.29488	1.79204e-06	1.80736e-05	TRUE	FALSE	TRUE
chr2R	8170274	8172401	2128	+	FBgn0011659	Mlh1	375.889	-0.576479	-0.546517	1.84771e-06	1.86174e-05	TRUE	FALSE	FALSE
chr2R	9587193	9587989	797	+	FBgn0025286	RpL31	35834.8	-0.29848	-0.294155	1.86028e-06	1.87262e-05	TRUE	FALSE	FALSE
chr3R	8311203	8312137	935	-	FBgn0037571	CG11694	30.0396	-2.03393	-1.21719	1.92929e-06	1.94025e-05	FALSE	TRUE	FALSE
chr2R	9252021	9253255	1235	+	FBgn0050343	CG30343	135.321	0.914519	0.803349	1.99006e-06	1.99947e-05	TRUE	TRUE	TRUE
chr3L	16842294	16844585	2292	+	FBgn0036666	TSG101	2770.16	0.311199	0.306274	1.99408e-06	2.00161e-05	TRUE	FALSE	TRUE
chr3R	11225520	11226681	1162	+	FBgn0037879	scpr-C	89.237	1.1917	0.96461	2.00585e-06	2.01153e-05	TRUE	TRUE	TRUE
chr2L	10064121	10180256	116136	-	FBgn0265002	CG44153	13.3433	-4.19397	-1.32818	2.05166e-06	2.05553e-05	FALSE	TRUE	FALSE
chr3R	15789473	15792579	3107	-	FBgn0000246	c(3)G	1588.63	0.6572	0.612958	2.15947e-06	2.16151e-05	TRUE	FALSE	TRUE
chr2R	18718114	18754675	36562	+	FBgn0053147	Hs3st-A	36.3814	2.34726	1.21401	2.19823e-06	2.19823e-05	FALSE	TRUE	TRUE
chr3R	29993475	29995231	1757	-	FBgn0039730	CG7903	1872.64	0.319313	0.313949	2.23162e-06	2.22952e-05	TRUE	FALSE	TRUE
chr3L	18588759	18590165	1407	+	FBgn0036791	CG7271	26252.5	0.496007	0.476334	2.27118e-06	2.26681e-05	FALSE	FALSE	TRUE
chr2L	11523021	11528205	5185	-	FBgn0028490	CG31705	4652.41	-0.313669	-0.308572	2.27322e-06	2.26681e-05	TRUE	FALSE	FALSE
chr2R	5706202	5727525	21324	-	FBgn0267978	ap	37.8445	1.73261	1.15786	2.28417e-06	2.27559e-05	FALSE	TRUE	TRUE
chr3R	29997900	29999755	1856	+	FBgn0039733	CG11504	2438.31	0.332557	0.326483	2.3199e-06	2.30903e-05	TRUE	FALSE	TRUE
chr3R	5595364	5601136	5773	-	FBgn0250753	kra	73552.6	-0.273799	-0.270387	2.34399e-06	2.33082e-05	TRUE	FALSE	FALSE
chrX	10780893	10786958	6066	-	FBgn0003360	sesB	107650	-0.255184	-0.252417	2.3464e-06	2.33104e-05	TRUE	FALSE	FALSE
chrX	15868145	15869661	1517	+	FBgn0001092	Gapdh2	505.836	0.55296	0.525867	2.34907e-06	2.33151e-05	TRUE	FALSE	TRUE
chr2L	8529141	8541439	12299	+	FBgn0028394	CG17834	99.8626	0.968908	0.836909	2.35999e-06	2.34016e-05	TRUE	TRUE	TRUE
chr2R	24695378	24736657	41280	-	FBgn0053988	Mid1	203.486	0.897224	0.790305	2.36509e-06	2.34303e-05	FALSE	TRUE	TRUE
chr3R	29131193	29137980	6788	+	FBgn0028671	Vha100-1	8492.8	-0.35286	-0.3456	2.40841e-06	2.38372e-05	TRUE	FALSE	FALSE
chr3R	24530576	24536395	5820	+	FBgn0262167	ana1	5463.28	0.308486	0.303608	2.42312e-06	2.39411e-05	TRUE	FALSE	TRUE
chr2L	6367882	6370190	2309	+	FBgn0031805	CG9505	775.577	0.507446	0.486292	2.42341e-06	2.39411e-05	FALSE	FALSE	TRUE
chrX	7920409	7921966	1558	+	FBgn0260858	Ykt6	4990.74	-0.320454	-0.314987	2.45632e-06	2.42436e-05	TRUE	FALSE	FALSE
chr2R	16772785	16773915	1131	-	FBgn0010213	Sod2	2234.89	0.358968	0.351304	2.49685e-06	2.46208e-05	TRUE	FALSE	TRUE
chr3L	11236500	11237620	1121	-	FBgn0265929	CR44718	140.843	-0.865762	-0.768224	2.54732e-06	2.50952e-05	FALSE	TRUE	FALSE
chrX	7725996	7728361	2366	-	FBgn0027553	NELF-B	2673.26	-0.358487	-0.350835	2.57885e-06	2.53822e-05	TRUE	FALSE	FALSE
chr2L	396595	402198	5604	-	FBgn0031251	CG4213	238.337	0.816114	0.733262	2.58424e-06	2.54117e-05	FALSE	TRUE	TRUE
chr2L	19482232	19484705	2474	-	FBgn0032787	CG10195	318.498	-0.610662	-0.574257	2.6456e-06	2.5991e-05	TRUE	FALSE	FALSE
chr2L	811584	813380	1797	+	FBgn0086130	Dbp21E2	2145.4	-0.321742	-0.316168	2.67507e-06	2.62562e-05	TRUE	FALSE	FALSE
chrX	19672312	19675891	3580	-	FBgn0031055	et	72.9031	1.21574	0.971458	2.68729e-06	2.63518e-05	FALSE	TRUE	TRUE
chr2R	10124293	10137472	13180	+	FBgn0050011	gem	1998.8	0.458071	0.442219	2.78768e-06	2.7311e-05	TRUE	FALSE	TRUE
chr3R	11883938	11887168	3231	-	FBgn0037960	mthl5	66.5359	1.1658	0.946371	2.84407e-06	2.78378e-05	TRUE	TRUE	TRUE
chr3R	4400510	4402017	1508	+	FBgn0037244	CG14647	543.55	-0.546212	-0.519696	2.8515e-06	2.78848e-05	TRUE	FALSE	FALSE
chr3L	7347310	7348034	725	-	FBgn0015298	Srp19	916.659	0.405082	0.394011	2.87649e-06	2.81034e-05	TRUE	FALSE	TRUE
chr2L	14104090	14160587	56498	+	FBgn0283651	CG46301	13.3389	5.39327	1.46549	2.89014e-06	2.82108e-05	FALSE	TRUE	TRUE
chrX	11611927	11615128	3202	+	FBgn0030321	CG1703	3172.88	-0.306879	-0.302	2.91601e-06	2.84371e-05	TRUE	FALSE	FALSE
chr2L	13393687	13395131	1445	-	FBgn0032518	RpL24	33109	-0.377523	-0.368509	2.92936e-06	2.85412e-05	TRUE	FALSE	FALSE
chr3R	21220704	21223584	2881	-	FBgn0038871	CG3337	517.434	-0.553884	-0.526163	2.95783e-06	2.87921e-05	TRUE	FALSE	FALSE
chr3L	27267255	27268445	1191	+	FBgn0028697	RpL15	66919.2	-0.335397	-0.329031	3.00361e-06	2.92109e-05	TRUE	FALSE	FALSE
chrX	12012377	12017375	4999	+	FBgn0030362	regucalcin	310.305	0.579962	0.548229	3.01306e-06	2.9276e-05	TRUE	FALSE	TRUE
chrX	12569169	12583193	14025	-	FBgn0030400	CG11138	802.707	0.394651	0.384353	3.02015e-06	2.9318e-05	TRUE	FALSE	TRUE
chr3L	1625791	1628377	2587	-	FBgn0035246	CG13928	58.0575	1.28165	0.999849	3.04649e-06	2.95467e-05	FALSE	TRUE	TRUE
chr3R	13121951	13155687	33737	-	FBgn0260793	2mit	25.9712	2.02992	1.19706	3.05985e-06	2.96493e-05	FALSE	TRUE	TRUE
chrX	14580600	14582174	1575	+	FBgn0030571	CG14414	891.884	-0.392882	-0.382709	3.06607e-06	2.96825e-05	TRUE	FALSE	FALSE
chr2R	24026172	24027518	1347	+	FBgn0011695	EbpIII	32.991	1.73349	1.14647	3.09725e-06	2.9957e-05	FALSE	TRUE	TRUE
chr2L	4403992	4441282	37291	-	FBgn0031602	CG15431	12.7834	-3.78038	-1.28949	3.11407e-06	3.00923e-05	FALSE	TRUE	FALSE
chr2R	11285148	11289772	4625	-	FBgn0033609	Fbl6	1630.86	0.366479	0.358174	3.11905e-06	3.0113e-05	TRUE	FALSE	TRUE
chr3R	20617883	20621269	3387	+	FBgn0038815	CG5466	613.218	0.735129	0.67238	3.14654e-06	3.03508e-05	TRUE	FALSE	TRUE
chr3L	4542051	4553457	11407	+	FBgn0035558	CG11357	4768.8	-0.429955	-0.416644	3.17267e-06	3.05751e-05	TRUE	FALSE	FALSE
chr3L	4485159	4490963	5805	-	FBgn0035553	CG13722	26.1158	2.24231	1.21017	3.19186e-06	3.07322e-05	FALSE	TRUE	TRUE
chr3L	14094589	14098053	3465	-	FBgn0000639	Fbp1	30.1481	1.85885	1.17175	3.24326e-06	3.11962e-05	FALSE	TRUE	TRUE
chr3R	12648058	12652910	4853	+	FBgn0038071	Dtg	22668.6	-0.268491	-0.265181	3.24593e-06	3.11962e-05	TRUE	FALSE	FALSE
chrX	4314230	4318801	4572	-	FBgn0002707	mei-9	1139.72	-0.371781	-0.363066	3.36279e-06	3.22829e-05	TRUE	FALSE	FALSE
chr3L	19063165	19066151	2987	+	FBgn0036843	CG6812	39.8604	-1.69664	-1.13616	3.36508e-06	3.22829e-05	TRUE	TRUE	FALSE
chr3L	12814254	12824650	10397	+	FBgn0260965	CG42588	3123.72	-0.328444	-0.322389	3.44035e-06	3.29752e-05	TRUE	FALSE	FALSE
chrX	5312171	5313125	955	+	FBgn0011761	dhd	332.314	-0.618785	-0.580107	3.46495e-06	3.31583e-05	TRUE	FALSE	FALSE
chr3R	29804290	29807127	2838	-	FBgn0002924	ncd	5180.35	-0.361478	-0.353434	3.4657e-06	3.31583e-05	TRUE	FALSE	FALSE
chr3L	18120932	18121989	1058	-	FBgn0262100	CG42853	11.9961	-5.9984	-1.39494	3.52256e-06	3.3672e-05	TRUE	TRUE	FALSE
chrX	4366417	4371136	4720	+	FBgn0029706	CG3626	418.474	-0.656546	-0.610562	3.59978e-06	3.4369e-05	TRUE	FALSE	FALSE
chr2R	13176094	13190086	13993	-	FBgn0033802	CG17724	4587.48	0.290518	0.286294	3.60195e-06	3.4369e-05	TRUE	FALSE	TRUE
chr3R	25245955	25247514	1560	-	FBgn0039300	RpS27	32856.3	-0.303857	-0.299026	3.64579e-06	3.47561e-05	TRUE	FALSE	FALSE
chr2R	10124293	10137472	13180	+	FBgn0284235	CG46319	1861.17	0.450462	0.435008	3.67272e-06	3.49814e-05	FALSE	FALSE	TRUE
chr3R	28817342	28819668	2327	-	FBgn0039601	CG1523	4488.34	-0.288672	-0.284515	3.72741e-06	3.54705e-05	TRUE	FALSE	FALSE
chr3L	11097446	11098186	741	-	FBgn0036126	CG6272	96.9636	-0.957541	-0.825149	3.73784e-06	3.55379e-05	TRUE	TRUE	FALSE
chr3R	31617977	31622217	4241	+	FBgn0039861	pasha	4648.3	0.259005	0.255991	3.77052e-06	3.58165e-05	TRUE	FALSE	TRUE
chr3R	15328729	15330408	1680	+	FBgn0000533	ea	3633.49	-0.291068	-0.286797	3.83292e-06	3.63768e-05	TRUE	FALSE	FALSE
chrX	8117012	8119130	2119	+	FBgn0029999	CG1575	231.741	0.688616	0.635555	3.91692e-06	3.71408e-05	TRUE	FALSE	TRUE
chr2L	14334158	14345795	11638	+	FBgn0028916	CG33090	307.531	1.00602	0.853686	3.93063e-06	3.72375e-05	TRUE	TRUE	TRUE
chrX	11108482	11112308	3827	+	FBgn0015245	Hsp60A	415.882	-0.506835	-0.484877	3.9581e-06	3.74644e-05	TRUE	FALSE	FALSE
chrX	7933742	7934677	936	+	FBgn0004403	RpS14a	32144.3	-0.333097	-0.326697	4.03522e-06	3.81603e-05	TRUE	FALSE	FALSE
chr3L	8432322	8442381	10060	-	FBgn0263352	Unr	38848.5	-0.467039	-0.449707	4.06244e-06	3.83835e-05	TRUE	FALSE	FALSE
chr3R	7486583	7493845	7263	-	FBgn0015569	alpha-Est10	12.3674	-4.51648	-1.32958	4.07825e-06	3.84945e-05	FALSE	TRUE	FALSE
chr2L	9893805	9895003	1199	-	FBgn0063449	Uhg2	305.523	-0.594332	-0.559415	4.08144e-06	3.84945e-05	TRUE	FALSE	FALSE
chr2L	5043270	5048365	5096	+	FBgn0264742	CG44000	1956.17	-0.537855	-0.511671	4.11933e-06	3.8783e-05	FALSE	FALSE	FALSE
chr2L	5043270	5048365	5096	+	FBgn0264743	CG44001	1956.17	-0.537855	-0.511671	4.11933e-06	3.8783e-05	FALSE	FALSE	FALSE
chr2R	22763706	22765422	1717	+	FBgn0034776	CG13527	7.3884	-6.27091	-1.00325	4.13175e-06	3.88655e-05	FALSE	TRUE	FALSE
chrX	1013984	1026703	12720	-	FBgn0040351	CG11638	133.042	0.838396	0.745553	4.23184e-06	3.97718e-05	TRUE	TRUE	TRUE
chr3R	14125791	14130111	4321	+	FBgn0262955	RpII140	21943.8	0.243074	0.240548	4.34546e-06	4.08036e-05	TRUE	FALSE	TRUE
chr4	1009895	1027101	17207	-	FBgn0025741	PlexA	37184.6	0.35769	0.34973	4.38278e-06	4.11176e-05	TRUE	FALSE	TRUE
chr2L	22151623	22152640	1018	+	FBgn0083973	dunk	16028.4	0.576048	0.543925	4.39857e-06	4.12257e-05	FALSE	FALSE	TRUE
chr3R	17558930	17569097	10168	+	FBgn0264005	Hmx	201.064	0.811028	0.725921	4.40229e-06	4.12257e-05	FALSE	TRUE	TRUE
chr3R	6755842	6759466	3625	-	FBgn0000166	bcd	461.059	1.99093	1.15489	4.40595e-06	4.12257e-05	TRUE	TRUE	TRUE
chr2R	17773964	17781930	7967	-	FBgn0250851	CG33981	5333.72	0.32483	0.31884	4.41133e-06	4.12397e-05	FALSE	FALSE	TRUE
chr2R	4691672	4729017	37346	-	FBgn0026401	Nipped-B	33529.5	0.270264	0.266791	4.46239e-06	4.16804e-05	TRUE	FALSE	TRUE
chr2R	12037298	12038851	1554	+	FBgn0010339	128up	1078.57	-0.397874	-0.386941	4.52507e-06	4.22287e-05	TRUE	FALSE	FALSE
chr3L	1730993	1735767	4775	-	FBgn0035264	Oseg4	155.469	0.788521	0.70972	4.53718e-06	4.23045e-05	TRUE	TRUE	TRUE
chr3L	321233	324720	3488	-	FBgn0052344	CG32344	5001.78	-0.249062	-0.246333	4.56577e-06	4.25337e-05	TRUE	FALSE	FALSE
chrX	4535635	4540626	4992	-	FBgn0003210	rb	7369.49	0.31518	0.309683	4.59889e-06	4.28048e-05	TRUE	FALSE	TRUE
chr3L	5366455	5367381	927	+	FBgn0260856	Membrin	294.051	0.578542	0.545878	4.60686e-06	4.28362e-05	TRUE	FALSE	TRUE
chr2R	16264652	16266959	2308	+	FBgn0015925	csul	5247.35	0.273824	0.270203	4.61034e-06	4.28362e-05	TRUE	FALSE	TRUE
chr3L	749400	753492	4093	+	FBgn0000575	emc	13610.7	-0.296795	-0.292192	4.63021e-06	4.29833e-05	TRUE	FALSE	FALSE
chr3R	15229665	15230516	852	+	FBgn0038307	mRpS10	2913.25	-0.309668	-0.304435	4.76242e-06	4.41719e-05	TRUE	FALSE	FALSE
chr3R	20008947	20011712	2766	+	FBgn0038760	MED25	1025.2	0.413995	0.401639	4.82396e-06	4.47037e-05	TRUE	FALSE	TRUE
chr2R	13445700	13446309	610	-	FBgn0050062	CG30062	39.4252	1.66609	1.11315	4.90558e-06	4.53942e-05	FALSE	TRUE	TRUE
chr3L	15721511	15728430	6920	-	FBgn0010105	comm	1567.26	-0.437605	-0.423045	4.90944e-06	4.53942e-05	FALSE	FALSE	FALSE
chr3R	10705170	10706863	1694	-	FBgn0051467	CG31467	382.751	-0.61278	-0.574047	4.91129e-06	4.53942e-05	FALSE	FALSE	FALSE
chr2L	5551838	5552756	919	+	FBgn0031719	CG18269	155.833	1.14588	0.927199	4.93277e-06	4.55531e-05	FALSE	TRUE	TRUE
chr3L	7142991	7157073	14083	-	FBgn0259173	corn	7824.37	-0.366138	-0.357503	5.02992e-06	4.64098e-05	TRUE	FALSE	FALSE
chrX	22534831	22540383	5553	-	FBgn0031194	CG17598	2296.39	-0.412454	-0.400174	5.10909e-06	4.70994e-05	TRUE	FALSE	FALSE
chr3L	20816118	20836048	19931	+	FBgn0259243	Pka-R1	4933.43	0.277475	0.273671	5.13204e-06	4.72699e-05	TRUE	FALSE	TRUE
chr2R	11619479	11640941	21463	-	FBgn0033638	CG9005	8121.33	-0.349458	-0.341918	5.15861e-06	4.74735e-05	TRUE	FALSE	FALSE
chr3L	17470127	17474517	4391	+	FBgn0036727	CG7589	110	1.02539	0.861372	5.17542e-06	4.7587e-05	FALSE	TRUE	TRUE
chrX	6678424	6681845	3422	+	FBgn0028336	l(1)G0255	500.289	-0.507885	-0.485217	5.29424e-06	4.86374e-05	TRUE	FALSE	FALSE
chr4	671142	690650	19509	+	FBgn0039920	CG11360	2404.72	-0.39328	-0.382559	5.33938e-06	4.90097e-05	TRUE	FALSE	FALSE
chr2R	12359436	12363165	3730	+	FBgn0050043	CG30043	13.968	2.96079	1.21408	5.35861e-06	4.91438e-05	FALSE	TRUE	TRUE
chr3L	23093190	23095471	2282	-	FBgn0024733	RpL10	102788	-0.292373	-0.287908	5.42109e-06	4.96739e-05	TRUE	FALSE	FALSE
chr3L	1667192	1668654	1463	-	FBgn0026372	RpL23A	76483.8	-0.276903	-0.273103	5.44142e-06	4.98172e-05	TRUE	FALSE	FALSE
chr3L	2652088	2655455	3368	+	FBgn0259199	Snup	523.253	-0.483263	-0.463609	5.45866e-06	4.99319e-05	FALSE	FALSE	FALSE
chr3R	30466050	30485799	19750	+	FBgn0039776	PH4alphaEFB	271.155	-0.798483	-0.715707	5.46885e-06	4.99821e-05	FALSE	TRUE	FALSE
chr3L	18461957	18463163	1207	-	FBgn0036787	CG4306	27.6439	1.86294	1.14877	5.47951e-06	5.00365e-05	FALSE	TRUE	TRUE
chrX	12785563	12897327	111765	-	FBgn0259171	Pde9	259.988	-2.07577	-1.14977	5.49586e-06	5.01426e-05	TRUE	TRUE	FALSE
chr2L	10982205	10987420	5216	-	FBgn0004872	piwi	1272.06	-0.330804	-0.324352	5.54884e-06	5.05825e-05	TRUE	FALSE	FALSE
chr3R	8934279	8935287	1009	-	FBgn0264790	CR44020	74.1786	-1.1752	-0.940107	5.58202e-06	5.08414e-05	TRUE	TRUE	FALSE
chr2L	14599196	14689340	90145	-	FBgn0003016	osp	172.416	0.852413	0.75276	5.66773e-06	5.15778e-05	TRUE	TRUE	TRUE
chr3R	21354445	21359768	5324	-	FBgn0266178	pre-mod(mdg4)-B	219.682	0.937246	0.808026	5.72533e-06	5.20574e-05	FALSE	TRUE	TRUE
chr3R	8806322	8807581	1260	+	FBgn0037634	hng2	626.881	0.674543	0.622864	5.75037e-06	5.22403e-05	TRUE	FALSE	TRUE
chrX	16306912	16308667	1756	-	FBgn0030737	CG9914	111.486	-1.02382	-0.859943	5.77187e-06	5.23908e-05	TRUE	TRUE	FALSE
chr3R	16434899	16436066	1168	+	FBgn0038425	CG14881	727.275	0.398767	0.387518	5.82071e-06	5.27891e-05	TRUE	FALSE	TRUE
chr3R	27736538	27748366	11829	+	FBgn0005659	Ets98B	12.7172	-5.15137	-1.41752	5.85151e-06	5.3023e-05	FALSE	TRUE	FALSE
chr3L	9477038	9486530	9493	+	FBgn0036004	Jarid2	14551	0.410201	0.397956	5.90506e-06	5.34627e-05	TRUE	FALSE	TRUE
chr3R	11241183	11242120	938	+	FBgn0037889	scpr-A	16.322	2.66213	1.1993	5.91812e-06	5.35353e-05	FALSE	TRUE	TRUE
chr3R	8950246	8963037	12792	-	FBgn0037645	CG11966	1429.87	-0.422937	-0.40953	5.93481e-06	5.36406e-05	FALSE	FALSE	FALSE
chr2R	22415560	22419001	3442	+	FBgn0022985	qkr58E-2	6896.18	0.250512	0.247668	5.94042e-06	5.36456e-05	TRUE	FALSE	TRUE
chrX	5329876	5332435	2560	+	FBgn0026751	XRCC1	1603.22	-0.317439	-0.311686	6.01585e-06	5.42806e-05	TRUE	FALSE	FALSE
chrX	19766465	19783548	17084	-	FBgn0259789	zld	27400.7	0.319737	0.313855	6.05777e-06	5.46125e-05	TRUE	FALSE	TRUE
chr3L	9683579	9696700	13122	-	FBgn0036030	CG6767	11168.1	-0.290867	-0.286424	6.07033e-06	5.46793e-05	TRUE	FALSE	FALSE
chr2L	16730458	16731039	582	-	FBgn0032595	CG17996	171.901	-0.760988	-0.687908	6.1209e-06	5.50601e-05	TRUE	FALSE	FALSE
chrX	16796902	16800710	3809	-	FBgn0030791	CG9132	2255.32	-0.502074	-0.47988	6.12297e-06	5.50601e-05	TRUE	FALSE	FALSE
chrX	15784009	15785583	1575	-	FBgn0025809	Paf-AHalpha	11095.1	0.244887	0.242217	6.24404e-06	5.61012e-05	TRUE	FALSE	TRUE
chr3L	14943730	14944331	602	-	FBgn0040809	CG13465	5904.79	0.284889	0.280701	6.25614e-06	5.61358e-05	FALSE	FALSE	TRUE
chr3R	8827068	8931896	104829	-	FBgn0262614	pyd	44913.7	0.309413	0.304061	6.25846e-06	5.61358e-05	TRUE	FALSE	TRUE
chr2L	25402	65404	40003	-	FBgn0051973	Cda5	815.398	-0.511659	-0.48812	6.34668e-06	5.68791e-05	TRUE	FALSE	FALSE
chr3R	5077779	5087072	9294	-	FBgn0010313	corto	17796.2	-0.295432	-0.290743	6.59642e-06	5.90344e-05	TRUE	FALSE	FALSE
chr3L	18485137	18502557	17421	-	FBgn0036789	AstC-R2	63.4992	1.30963	0.995139	6.59828e-06	5.90344e-05	FALSE	TRUE	TRUE
chr2L	9416588	9426342	9755	+	FBgn0032116	Mco1	237.762	0.641109	0.595774	6.77082e-06	6.0527e-05	FALSE	FALSE	TRUE
chr2R	16243145	16259805	16661	-	FBgn0261612	CngA	11.2606	4.50395	1.2464	6.79068e-06	6.06535e-05	FALSE	TRUE	TRUE
chr3R	9004017	9005331	1315	+	FBgn0037652	CG11980	7222.25	-0.319744	-0.313796	6.845e-06	6.10873e-05	TRUE	FALSE	FALSE
chr3R	17798877	17801512	2636	-	FBgn0038547	CG17803	81.8454	1.004	0.845927	6.93837e-06	6.18686e-05	TRUE	TRUE	TRUE
chr2R	13596677	13598750	2074	+	FBgn0033860	S-Lap5	239.288	-0.749653	-0.678687	6.99057e-06	6.22817e-05	FALSE	FALSE	FALSE
chrX	16391698	16399850	8153	+	FBgn0004367	mei-41	748.644	0.472489	0.453665	7.03055e-06	6.25855e-05	TRUE	FALSE	TRUE
chr2L	21094966	21102429	7464	-	FBgn0284251	l(2)05287	4370.19	-0.259782	-0.256559	7.11171e-06	6.32549e-05	FALSE	FALSE	FALSE
chr3R	8059284	8087049	27766	+	FBgn0037546	mAChR-B	15.6417	2.72047	1.18862	7.11878e-06	6.32648e-05	FALSE	TRUE	TRUE
chr3R	19926322	19928644	2323	-	FBgn0038753	CG4459	49.0667	1.33143	1.00266	7.1777e-06	6.37351e-05	FALSE	TRUE	TRUE
chr3L	14747929	14757962	10034	-	FBgn0260233	CG42507	1671.76	0.42849	0.414297	7.28176e-06	6.46051e-05	FALSE	FALSE	TRUE
chr2L	15005733	15006607	875	+	FBgn0040228	DCTN5-p25	895.833	0.388316	0.377687	7.31589e-06	6.48537e-05	TRUE	FALSE	TRUE
chr3R	15277981	15278668	688	-	FBgn0011476	l(3)neo43	424.447	-0.519162	-0.494278	7.37304e-06	6.53058e-05	TRUE	FALSE	FALSE
chr3L	22749444	22787631	38188	+	FBgn0052451	SPoCk	7046.14	0.487101	0.466403	7.50567e-06	6.64252e-05	TRUE	FALSE	TRUE
chr3R	17647679	17669985	22307	+	FBgn0038532	CG14322	2421.14	-0.386231	-0.375734	7.59365e-06	6.71478e-05	TRUE	FALSE	FALSE
chr3L	11252307	11256172	3866	+	FBgn0041094	scyl	23235.1	-0.264647	-0.261219	7.64621e-06	6.75564e-05	TRUE	FALSE	FALSE
chr2R	17866178	17872015	5838	-	FBgn0034282	Mapmodulin	43854.2	0.214927	0.21308	7.77078e-06	6.85999e-05	TRUE	FALSE	TRUE
chr2L	16450907	16455194	4288	+	FBgn0020414	Idgf3	164.579	0.79029	0.707301	7.79817e-06	6.87845e-05	TRUE	TRUE	TRUE
chr3L	12502467	12503894	1428	-	FBgn0036292	CG10646	527.503	0.476345	0.456872	7.82819e-06	6.8992e-05	TRUE	FALSE	TRUE
chr2R	20986833	20991171	4339	-	FBgn0034568	CG3216	136.732	0.802652	0.716075	7.93623e-06	6.98862e-05	FALSE	TRUE	TRUE
chr3L	6550738	6593940	43203	+	FBgn0042185	CG18769	410.932	0.947379	0.810352	8.05383e-06	7.0863e-05	TRUE	TRUE	TRUE
chr3R	29861582	29863902	2321	+	FBgn0039713	RpS8	61519.7	-0.291051	-0.286475	8.18907e-06	7.19933e-05	TRUE	FALSE	FALSE
chrX	628338	629483	1146	-	FBgn0002579	RpL36	43128	-0.275505	-0.271614	8.259e-06	7.2548e-05	TRUE	FALSE	FALSE
chr3L	11108820	11109505	686	-	FBgn0054012	CG34012	12.7994	3.18412	1.18013	8.29584e-06	7.28114e-05	FALSE	TRUE	TRUE
chr2L	13444103	13445651	1549	-	FBgn0032524	CG9267	1369.58	0.383481	0.373116	8.38054e-06	7.34941e-05	TRUE	FALSE	TRUE
chr4	65225	67207	1983	-	FBgn0017545	RpS3A	141594	-0.325653	-0.319239	8.57911e-06	7.51734e-05	TRUE	FALSE	FALSE
chr2R	19442342	19443825	1484	+	FBgn0013325	RpL11	37825.2	-0.268234	-0.264621	8.73147e-06	7.64453e-05	TRUE	FALSE	FALSE
chr3R	13088651	13163876	75226	+	FBgn0038118	timeout	1716.72	-0.484525	-0.463829	8.87443e-06	7.7633e-05	TRUE	FALSE	FALSE
chr3R	9038760	9042349	3590	+	FBgn0037657	hyx	4469.26	0.252104	0.249091	8.98559e-06	7.85407e-05	TRUE	FALSE	TRUE
chr2L	13500624	13549328	48705	-	FBgn0023407	B4	4677.18	0.474011	0.454517	9.27257e-06	8.09825e-05	TRUE	FALSE	TRUE
chrX	3571456	3573622	2167	-	FBgn0029672	CG2875	3256.91	-0.293622	-0.288858	9.49981e-06	8.27691e-05	TRUE	FALSE	FALSE
chr3R	9497101	9502581	5481	-	FBgn0014380	RhoL	120.743	0.874915	0.763476	9.50576e-06	8.27691e-05	FALSE	TRUE	TRUE
chr3R	23128169	23141906	13738	-	FBgn0004644	hh	297.128	-0.561706	-0.529756	9.50703e-06	8.27691e-05	FALSE	FALSE	FALSE
chr2R	4235779	4242934	7156	-	FBgn0262117	IntS3	13024	0.274938	0.271018	9.50831e-06	8.27691e-05	TRUE	FALSE	TRUE
chrX	13737942	13739177	1236	+	FBgn0030518	CG11134	1153.38	-0.39399	-0.382616	9.5722e-06	8.32569e-05	TRUE	FALSE	FALSE
chr2R	20274597	20276142	1546	+	FBgn0034495	CG11788	277.167	-0.58705	-0.550715	9.59121e-06	8.33541e-05	TRUE	FALSE	FALSE
chr2R	13805794	13819571	13778	+	FBgn0261041	stj	32.0592	1.6744	1.09253	9.77518e-06	8.48834e-05	FALSE	TRUE	TRUE
chr3L	16603053	16608146	5094	+	FBgn0042177	CG32164	3886.71	0.388419	0.377481	9.85513e-06	8.55077e-05	TRUE	FALSE	TRUE
chr3R	19461085	19597288	136204	+	FBgn0260003	Dys	2408.94	0.596328	0.558203	9.88755e-06	8.5719e-05	TRUE	FALSE	TRUE
chr2R	8106385	8113949	7565	+	FBgn0033261	udd	2147.18	0.323778	0.317386	9.90552e-06	8.58001e-05	TRUE	FALSE	TRUE
chr3L	247491	250305	2815	+	FBgn0052476	mthl14	186.767	-0.675161	-0.62084	9.91306e-06	8.58001e-05	FALSE	FALSE	FALSE
chr3R	5849697	5856311	6615	-	FBgn0029088	disp	4106.85	0.474322	0.454654	9.98306e-06	8.63355e-05	TRUE	FALSE	TRUE
chrX	22474851	22482357	7507	-	FBgn0031190	CG12576	1287.05	-0.404369	-0.392039	1.00374e-05	8.67348e-05	TRUE	FALSE	FALSE
chr2R	12517264	12518912	1649	-	FBgn0033751	CG8818	1228.89	-0.3649	-0.355787	1.00581e-05	8.68431e-05	TRUE	FALSE	FALSE
chrX	11873319	11875346	2028	+	FBgn0030347	CG15739	163.697	0.839452	0.739156	1.00851e-05	8.70053e-05	TRUE	TRUE	TRUE
chr2R	23548967	23554712	5746	-	FBgn0034878	pita	5074.04	0.406636	0.394082	1.01963e-05	8.78938e-05	TRUE	FALSE	TRUE
chr2R	22563152	22592964	29813	-	FBgn0260866	dnr1	165.021	-1.03472	-0.857724	1.02679e-05	8.84388e-05	TRUE	TRUE	FALSE
chr2L	15749319	15751078	1760	-	FBgn0001989	ND-B17	2074.18	-0.307157	-0.301668	1.03156e-05	8.87773e-05	TRUE	FALSE	FALSE
chr2L	12840895	12841323	429	+	FBgn0266305	CR44970	10.307	-5.76709	-1.25137	1.05303e-05	9.05523e-05	FALSE	TRUE	FALSE
chr3L	11136049	11163984	27936	+	FBgn0052082	IRSp53	12.6572	3.36493	1.14363	1.05749e-05	9.08236e-05	FALSE	TRUE	TRUE
chr2L	6480929	6487576	6648	+	FBgn0031820	Daxx	737.631	0.420153	0.406285	1.0579e-05	9.08236e-05	TRUE	FALSE	TRUE
chr2L	7142304	7145263	2960	+	FBgn0265823	CR44612	11.3621	3.47471	1.17201	1.08768e-05	9.33054e-05	FALSE	TRUE	TRUE
chr2L	19179749	19181702	1954	-	FBgn0032763	CG17568	228.573	-0.666542	-0.613691	1.09729e-05	9.40537e-05	TRUE	FALSE	FALSE
chr2L	15756002	15762758	6757	-	FBgn0001987	Gli	4450.58	-0.324316	-0.317821	1.10928e-05	9.50041e-05	TRUE	FALSE	FALSE
chr2R	23055474	23061549	6076	+	FBgn0265187	CG44252	20.9342	2.31775	1.15386	1.11308e-05	9.52531e-05	FALSE	TRUE	TRUE
chr2R	7823943	7825141	1199	-	FBgn0050383	CG30383	279.991	0.576127	0.541198	1.11756e-05	9.55592e-05	TRUE	FALSE	TRUE
chr2R	23067196	23071875	4680	+	FBgn0021979	l(2)k09913	10967.3	-0.231766	-0.229368	1.13019e-05	9.65613e-05	TRUE	FALSE	FALSE
chr2L	7014623	7023898	9276	-	FBgn0000053	ade3	1027.81	0.387895	0.376851	1.13787e-05	9.71395e-05	TRUE	FALSE	TRUE
chr3R	6823120	6849981	26862	-	FBgn0003339	Scr	192.799	0.814962	0.721793	1.14136e-05	9.73594e-05	FALSE	TRUE	TRUE
chrX	6590776	6596954	6179	+	FBgn0029878	Pat1	1094.34	-0.347406	-0.339413	1.16055e-05	9.89168e-05	TRUE	FALSE	FALSE
chrX	482777	487581	4805	-	FBgn0029525	CG18273	3396.21	-0.376923	-0.366747	1.17099e-05	9.97265e-05	TRUE	FALSE	FALSE
chr3L	18128940	18132689	3750	-	FBgn0036778	Cyp312a1	372.865	0.8155	0.7216	1.19186e-05	0.000101423	FALSE	TRUE	TRUE
chr2R	22411789	22412582	794	+	FBgn0034726	Mes4	1114	0.482317	0.461312	1.19858e-05	0.000101913	TRUE	FALSE	TRUE
chrX	1927683	1930517	2835	+	FBgn0023522	CG11596	8039.43	-0.275625	-0.271572	1.24013e-05	0.000105361	TRUE	FALSE	FALSE
chr3L	12507998	12514815	6818	-	FBgn0002466	sti	29437.6	0.223753	0.221571	1.26025e-05	0.000106985	TRUE	FALSE	TRUE
chrX	18505883	18512521	6639	-	FBgn0030932	Ggt-1	127.693	-0.961073	-0.813373	1.26819e-05	0.000107573	TRUE	TRUE	FALSE
chr2R	7086316	7127868	41553	+	FBgn0263934	esn	75.155	1.20829	0.938237	1.2704e-05	0.000107674	FALSE	TRUE	TRUE
chrX	17143588	17148264	4677	-	FBgn0002590	RpS5a	24342.4	-0.241246	-0.238512	1.27346e-05	0.000107848	TRUE	FALSE	FALSE
chr3R	25095012	25096099	1088	+	FBgn0004898	fd96Cb	26.2328	1.81324	1.10871	1.27771e-05	0.000108122	FALSE	TRUE	TRUE
chr2L	2770135	2770904	770	+	FBgn0031459	CG2862	3969.97	-0.311141	-0.305313	1.29005e-05	0.000109079	TRUE	FALSE	FALSE
chr2R	22816474	22822111	5638	+	FBgn0050271	CG30271	27.6735	1.83081	1.10735	1.29412e-05	0.000109336	FALSE	TRUE	TRUE
chr2R	17726914	17732987	6074	+	FBgn0034266	CG4975	1166.55	-0.339337	-0.331787	1.31291e-05	0.000110836	FALSE	FALSE	FALSE
chr3R	27636412	27639871	3460	+	FBgn0039532	Mtl	10756.5	-0.326324	-0.319599	1.3164e-05	0.000111042	TRUE	FALSE	FALSE
chr2R	20606881	20618217	11337	-	FBgn0050147	Hil	92.9293	0.91399	0.784362	1.34838e-05	0.000113627	TRUE	TRUE	TRUE
chr3R	18252843	18255487	2645	-	FBgn0263757	Rpb4	1725.83	0.344598	0.33668	1.34918e-05	0.000113627	FALSE	FALSE	TRUE
chr3L	3050323	3051765	1443	+	FBgn0052485	CG32485	92.7108	0.96348	0.814112	1.35049e-05	0.000113646	TRUE	TRUE	TRUE
chr2L	18441335	18443277	1943	-	FBgn0261597	RpS26	52963.6	-0.294069	-0.289109	1.36863e-05	0.000115082	TRUE	FALSE	FALSE
chr3L	3223341	3224650	1310	+	FBgn0035423	CG17737	7990	0.286161	0.281584	1.37619e-05	0.000115626	TRUE	FALSE	TRUE
chr2L	2212738	2214211	1474	-	FBgn0010288	Uch	941.586	-0.392519	-0.380862	1.38755e-05	0.000116489	TRUE	FALSE	FALSE
chr3R	25066712	25069637	2926	-	FBgn0011336	OstStt3	10510	0.252164	0.249012	1.4168e-05	0.00011885	TRUE	FALSE	TRUE
chr2R	19662436	19663738	1303	+	FBgn0034464	CG11018	461.917	0.512422	0.486939	1.41853e-05	0.000118901	FALSE	FALSE	TRUE
chr3L	19562636	19566533	3898	+	FBgn0267576	CR45916	178.51	0.80857	0.715187	1.44635e-05	0.000121048	FALSE	TRUE	TRUE
chr3L	6955991	6957440	1450	+	FBgn0035721	CG9948	1197.26	0.34624	0.338154	1.44642e-05	0.000121048	TRUE	FALSE	TRUE
chr3L	16023480	16032752	9273	+	FBgn0044028	Notum	3841.15	0.585881	0.548302	1.45762e-05	0.000121889	FALSE	FALSE	TRUE
chrX	19123755	19124388	634	-	FBgn0030983	CG15882	14.1973	-3.03572	-1.13629	1.46066e-05	0.000122045	FALSE	TRUE	FALSE
chr3L	4498856	4500500	1645	-	FBgn0035555	CG13720	10.5131	5.02792	1.30233	1.46178e-05	0.000122045	FALSE	TRUE	TRUE
chr2L	6686791	6709086	22296	-	FBgn0031850	Tsp	89.5202	0.950438	0.804827	1.4933e-05	0.000124578	FALSE	TRUE	TRUE
chr2R	9132480	9135453	2974	+	FBgn0033382	Hydr1	1427.04	0.38639	0.375146	1.5366e-05	0.00012809	TRUE	FALSE	TRUE
chr2L	14263027	14328262	65236	+	FBgn0261563	wb	1291.27	-0.532307	-0.503637	1.55149e-05	0.00012923	FALSE	FALSE	FALSE
chr2R	24052917	24057137	4221	-	FBgn0034965	ppk29	79.8101	-1.08946	-0.880066	1.56794e-05	0.000130498	TRUE	TRUE	FALSE
chr3L	19257282	19260679	3398	-	FBgn0026630	nes	1564.06	0.342077	0.334198	1.5951e-05	0.000132654	TRUE	FALSE	TRUE
chr3L	24324866	24401655	76790	+	FBgn0259697	nvd	39.2734	-1.74946	-1.08568	1.60436e-05	0.00013332	TRUE	TRUE	FALSE
chr2R	20111511	20116932	5422	+	FBgn0004364	18w	10391.7	-0.357219	-0.34825	1.61743e-05	0.000134301	FALSE	FALSE	FALSE
chr2L	18762874	18792906	30033	-	FBgn0045852	ham	305.871	0.626669	0.580669	1.62412e-05	0.000134751	FALSE	FALSE	TRUE
chr3R	30765926	30789202	23277	+	FBgn0004606	zfh1	668.437	0.638633	0.590017	1.64436e-05	0.000136324	TRUE	FALSE	TRUE
chr3R	21274243	21276249	2007	-	FBgn0038878	CG3301	9.69929	5.79829	1.11138	1.64726e-05	0.000136458	FALSE	TRUE	TRUE
chr3L	18997875	19000608	2734	-	FBgn0036838	CG3808	442.63	0.560551	0.527055	1.65188e-05	0.000136734	TRUE	FALSE	TRUE
chr2R	9594045	9605624	11580	+	FBgn0033434	CG1902	3667.07	0.309435	0.303557	1.65376e-05	0.000136783	TRUE	FALSE	TRUE
chr2R	18168413	18172607	4195	-	FBgn0027836	Dgp-1	1404.25	-0.346173	-0.337972	1.68039e-05	0.000138878	TRUE	FALSE	FALSE
chr2L	19132323	19133097	775	+	FBgn0086446	DCTN6-p27	1239.47	-0.338349	-0.330669	1.70843e-05	0.000141085	TRUE	FALSE	FALSE
chr2L	19586623	19732069	145447	+	FBgn0000464	Lar	4664.71	0.431751	0.416005	1.71836e-05	0.000141773	TRUE	FALSE	TRUE
chr2L	16728035	16729681	1647	-	FBgn0263746	CR43671	58.6272	1.18909	0.924472	1.71943e-05	0.000141773	FALSE	TRUE	TRUE
chr2R	14361924	14362825	902	+	FBgn0033928	Arc2	108.634	-1.35354	-0.986712	1.72531e-05	0.000142147	TRUE	TRUE	FALSE
chr3R	31193362	31194389	1028	+	FBgn0004389	bnk	14266.2	0.905186	0.775706	1.76265e-05	0.000145111	TRUE	TRUE	TRUE
chr3R	14630478	14641776	11299	+	FBgn0038247	Cad88C	1015.03	-0.381184	-0.370218	1.78481e-05	0.000146822	FALSE	FALSE	FALSE
chr2R	14873953	14875739	1787	+	FBgn0015714	Cyp6a17	9.0932	5.70185	1.14735	1.82552e-05	0.000150054	FALSE	TRUE	TRUE
chr3R	26076592	26098711	22120	-	FBgn0039411	dysf	105.267	-0.881347	-0.760846	1.83142e-05	0.000150423	FALSE	TRUE	FALSE
chr3R	22362620	22364580	1961	+	FBgn0260467	CG7071	1282.19	-0.336907	-0.329267	1.84222e-05	0.000151193	FALSE	FALSE	FALSE
chr2R	18536767	18539416	2650	+	FBgn0003067	Pepck	3049.8	-0.362526	-0.353017	1.8862e-05	0.000154564	FALSE	FALSE	FALSE
chr2R	18536767	18539416	2650	+	FBgn0266488	CG45087	3049.8	-0.362526	-0.353017	1.8862e-05	0.000154564	FALSE	FALSE	FALSE
chr2R	7942043	7955882	13840	-	FBgn0033236	CG14764	5861.78	0.920698	0.784263	1.89146e-05	0.000154875	TRUE	TRUE	TRUE
chr3R	10863355	10868642	5288	-	FBgn0267376	SelR	1742.77	0.398697	0.386105	1.8983e-05	0.000155316	FALSE	FALSE	TRUE
chr3R	13409543	13415286	5744	-	FBgn0041711	yellow-e	153.814	-0.869105	-0.75248	1.90814e-05	0.000156	FALSE	TRUE	FALSE
chr2R	15011396	15042134	30739	+	FBgn0029082	hbs	448.749	0.565147	0.530345	1.93116e-05	0.000157761	FALSE	FALSE	TRUE
chr2R	8626181	8627611	1431	-	FBgn0033315	beta3GalTII	494.969	-0.457497	-0.43863	1.94466e-05	0.000158741	TRUE	FALSE	FALSE
chr3L	13521907	13803400	281494	-	FBgn0264001	bru3	176.283	-0.682699	-0.622942	1.95435e-05	0.00015941	FALSE	FALSE	FALSE
chr2R	24871407	24874912	3506	-	FBgn0035073	CG16896	7459.65	0.232351	0.229797	1.96621e-05	0.000160254	TRUE	FALSE	TRUE
chr3L	17259661	17260449	789	+	FBgn0264466	CR43874	10.4855	-4.27008	-1.18359	1.97675e-05	0.00016099	FALSE	TRUE	FALSE
chr3L	19798975	19801291	2317	-	FBgn0036906	CG14102	205.224	-0.749399	-0.671738	1.97881e-05	0.000161034	TRUE	FALSE	FALSE
chr2L	21421855	21422877	1023	+	FBgn0051617	His1:CG31617	303.02	-0.546023	-0.514417	2.00289e-05	0.000162745	FALSE	FALSE	FALSE
chr2L	21451052	21452074	1023	+	FBgn0053813	His1:CG33813	303.02	-0.546023	-0.514417	2.00289e-05	0.000162745	FALSE	FALSE	FALSE
chr3R	11679743	11680976	1234	+	FBgn0037933	Ho	608.202	0.59736	0.556382	2.02869e-05	0.000164715	TRUE	FALSE	TRUE
chr3R	30132981	30134599	1619	-	FBgn0086355	Tpi	60.1853	-1.17579	-0.915286	2.0303e-05	0.00016472	TRUE	TRUE	FALSE
chr3L	22428	26308	3881	+	FBgn0052475	mthl8	5.64759	6.00213	0.836129	2.04516e-05	0.000165798	FALSE	TRUE	TRUE
chr3L	20637199	20640910	3712	+	FBgn0037014	CG13251	110.088	0.883104	0.760328	2.05623e-05	0.000166569	FALSE	TRUE	TRUE
chrX	9140242	9141965	1724	-	FBgn0265710	CR44517	40.1972	-1.56082	-1.04053	2.07561e-05	0.000168011	FALSE	TRUE	FALSE
chr2R	7443824	7445792	1969	-	FBgn0040513	kappaB-Ras	658.437	0.45635	0.437478	2.09767e-05	0.000169667	FALSE	FALSE	TRUE
chr3R	10126129	10139772	13644	-	FBgn0004889	tws	1197.32	-0.410875	-0.396969	2.11776e-05	0.000171161	TRUE	FALSE	FALSE
chr2R	18426421	18430333	3913	+	FBgn0034346	CG12263	2155.13	-0.403685	-0.390449	2.16476e-05	0.000174827	TRUE	FALSE	FALSE
chr2R	8600415	8612295	11881	+	FBgn0267792	rgr	902.473	-0.527107	-0.498294	2.17095e-05	0.000175061	FALSE	FALSE	FALSE
chr2R	19487046	19491846	4801	-	FBgn0034452	Oseg6	467.957	0.52582	0.497235	2.17096e-05	0.000175061	TRUE	FALSE	TRUE
chr2R	20308777	20316917	8141	-	FBgn0034501	CG13868	5524.47	-0.267882	-0.26394	2.17978e-05	0.000175639	FALSE	FALSE	FALSE
chr2L	21096922	21098932	2011	+	FBgn0083972	CG34136	51.3995	-1.236	-0.938521	2.2576e-05	0.000181772	FALSE	TRUE	FALSE
chr2L	7182234	7185529	3296	+	FBgn0031893	CG4495	3480.31	0.361268	0.351662	2.298e-05	0.000184884	TRUE	FALSE	TRUE
chr3L	11728348	11732016	3669	+	FBgn0052088	sunn	88.6536	1.0544	0.85542	2.34119e-05	0.000188217	FALSE	TRUE	TRUE
chr2L	13827941	13829741	1801	-	FBgn0001961	Arpc1	2962.07	-0.267427	-0.263473	2.34716e-05	0.000188554	TRUE	FALSE	FALSE
chrX	4918730	4921648	2919	+	FBgn0029737	CG6903	417.717	0.54665	0.514412	2.35267e-05	0.000188854	TRUE	FALSE	TRUE
chr3L	7948186	7951563	3378	+	FBgn0041156	exex	49.949	1.27852	0.95302	2.37934e-05	0.00019085	FALSE	TRUE	TRUE
chr3R	7537842	7541279	3438	+	FBgn0267803	CR46128	123.137	-0.780013	-0.691638	2.38274e-05	0.000190979	FALSE	FALSE	FALSE
chr2R	12757133	12757529	397	-	FBgn0011227	ox	1865.66	-0.340314	-0.332221	2.4046e-05	0.000192586	TRUE	FALSE	FALSE
chrX	13385210	13385893	684	+	FBgn0030480	Tim9a	1462.44	-0.358449	-0.349012	2.41742e-05	0.000193466	TRUE	FALSE	FALSE
chr3L	7972449	7974991	2543	-	FBgn0027554	CG8042	1446.16	0.303386	0.297616	2.43178e-05	0.000194469	TRUE	FALSE	TRUE
chr3R	21296127	21317836	21710	+	FBgn0001234	Hsromega	5738.49	0.33976	0.331671	2.50673e-05	0.000200312	TRUE	FALSE	TRUE
chr2L	20727151	20730282	3132	-	FBgn0032879	CarT	61.1386	1.17542	0.910065	2.55611e-05	0.000204104	FALSE	TRUE	TRUE
chr3R	29675651	29680257	4607	+	FBgn0039680	Cap-D2	8693.05	0.234303	0.231611	2.55877e-05	0.000204164	TRUE	FALSE	TRUE
chr3R	16573179	16573752	574	-	FBgn0038446	CG14903	242.169	-0.747795	-0.668637	2.57727e-05	0.000205485	TRUE	FALSE	FALSE
chr3L	5138652	5139395	744	-	FBgn0035590	Prpk	560.067	-0.419255	-0.404204	2.58641e-05	0.000206059	TRUE	FALSE	FALSE
chr2L	16400175	16448469	48295	-	FBgn0028523	CG5888	16715.1	0.242222	0.239246	2.5971e-05	0.000206756	TRUE	FALSE	TRUE
chr3R	5856585	5857914	1330	+	FBgn0028436	ECSIT	771.072	-0.360289	-0.350625	2.6234e-05	0.000208693	TRUE	FALSE	FALSE
chrX	8972908	8974255	1348	-	FBgn0030073	CG10962	63.1205	-1.14109	-0.894574	2.63597e-05	0.000209536	TRUE	TRUE	FALSE
chr3L	9451876	9452790	915	+	FBgn0266124	ghi	2646.41	0.263051	0.259238	2.65861e-05	0.000211178	TRUE	FALSE	TRUE
chr3L	5813338	5845664	32327	-	FBgn0003984	vn	978.721	-0.436699	-0.419633	2.72788e-05	0.000216518	TRUE	FALSE	FALSE
chr3L	17690015	17748839	58825	+	FBgn0052183	Ccn	10.7303	-3.53483	-1.11484	2.74399e-05	0.000217634	FALSE	TRUE	FALSE
chr3L	6563197	6589479	26283	-	FBgn0263973	jv	11.1331	3.21016	1.09742	2.7781e-05	0.000220174	FALSE	TRUE	TRUE
chr2R	20698483	20750442	51960	+	FBgn0040726	dpr1	14.2042	-3.38256	-1.02996	2.88386e-05	0.000228386	FALSE	TRUE	FALSE
chr3L	9251978	9288522	36545	+	FBgn0264000	GluRIB	19.2906	-2.18852	-1.09855	2.90023e-05	0.000229512	FALSE	TRUE	FALSE
chrX	16307032	16308687	1656	+	FBgn0267041	CR45485	110.888	0.924115	0.781341	2.9055e-05	0.00022952	TRUE	TRUE	TRUE
chr3L	15583638	15585347	1710	+	FBgn0036515	AIMP2	1853.47	-0.301102	-0.295353	2.9055e-05	0.00022952	TRUE	FALSE	FALSE
chr3L	21344768	21349288	4521	-	FBgn0037076	ebd2	779.981	0.422023	0.406479	2.90682e-05	0.00022952	TRUE	FALSE	TRUE
chr3L	12368646	12391444	22799	-	FBgn0036279	Ncc69	16.3564	2.36282	1.10072	2.91479e-05	0.000229978	FALSE	TRUE	TRUE
chr2R	21011970	21015628	3659	+	FBgn0034572	CG9346	4367.76	-0.274184	-0.269824	2.93307e-05	0.000231248	TRUE	FALSE	FALSE
chrX	243954	245856	1903	-	FBgn0040373	CG3038	3348.4	-0.272524	-0.268241	2.9491e-05	0.00023234	TRUE	FALSE	FALSE
chr3R	30003681	30004861	1181	-	FBgn0039735	Nph	5832.6	-0.250689	-0.247346	2.95966e-05	0.000232999	TRUE	FALSE	FALSE
chr3L	4457177	4458163	987	-	FBgn0035546	CG11345	18.6171	-2.13416	-1.09947	2.98392e-05	0.000234735	FALSE	TRUE	FALSE
chr2R	18128494	18130246	1753	+	FBgn0040465	Dlip3	1320.27	0.330992	0.323357	3.01067e-05	0.000236664	TRUE	FALSE	TRUE
chr2R	5893895	5931363	37469	+	FBgn0263109	CG43366	12.1492	-3.7248	-1.0432	3.03758e-05	0.000238603	FALSE	TRUE	FALSE
chr2R	11989131	11992350	3220	+	FBgn0033673	CG8298	254.996	0.626867	0.577878	3.06111e-05	0.000240273	TRUE	FALSE	TRUE
chr2L	3871271	3872458	1188	-	FBgn0051957	CG31957	864.004	0.339053	0.330838	3.07679e-05	0.000241326	TRUE	FALSE	TRUE
chr2L	9387389	9391567	4179	+	FBgn0012036	Aldh	778.463	-0.365716	-0.355447	3.08191e-05	0.000241549	TRUE	FALSE	FALSE
chr3L	16106594	16112626	6033	-	FBgn0263603	Zn72D	3448.26	-0.285899	-0.280932	3.11386e-05	0.000243873	TRUE	FALSE	FALSE
chr4	154654	156060	1407	-	FBgn0051997	CG31997	104.736	6.5129	0.344833	3.15808e-05	0.000247154	TRUE	FALSE	TRUE
chrX	21346503	21349843	3341	-	FBgn0015527	peng	9134.96	-0.210883	-0.20887	3.16344e-05	0.000247391	TRUE	FALSE	FALSE
chr3R	26717871	26719806	1936	+	FBgn0039450	CG5484	740.629	0.397426	0.384248	3.21995e-05	0.000251625	TRUE	FALSE	TRUE
chr2L	20919094	20922876	3783	-	FBgn0266369	Mtp	429.161	-0.440295	-0.422482	3.27462e-05	0.00025571	TRUE	FALSE	FALSE
chr3R	30180232	30181486	1255	+	FBgn0260860	Bet5	707.591	-0.443931	-0.425699	3.27994e-05	0.000255936	TRUE	FALSE	FALSE
chr3R	19215434	19226651	11218	-	FBgn0267975	vib	163.793	0.716764	0.644621	3.30104e-05	0.000257394	FALSE	FALSE	TRUE
chr2R	22127808	22130184	2377	+	FBgn0029147	NtR	14.7633	2.48071	1.09024	3.33769e-05	0.000260061	FALSE	TRUE	TRUE
chr2L	15074776	15096915	22140	+	FBgn0028879	CG15270	10.0803	-4.80567	-1.21485	3.34277e-05	0.000260265	FALSE	TRUE	FALSE
chr3L	17797738	17802279	4542	-	FBgn0052190	NUCB1	12161.5	0.211989	0.209932	3.34665e-05	0.000260377	TRUE	FALSE	TRUE
chr3R	14256108	14256930	823	+	FBgn0262808	CG43179	5.6067	-5.88779	-0.79577	3.3573e-05	0.000261014	FALSE	TRUE	FALSE
chr3R	9711142	9714675	3534	+	FBgn0278604	dmt	2825.63	0.261866	0.258007	3.36092e-05	0.000261104	FALSE	FALSE	TRUE
chr2R	21200483	21212969	12487	+	FBgn0265180	CG44245	112.144	0.833345	0.723919	3.38026e-05	0.000262415	TRUE	TRUE	TRUE
chr2L	8374461	8375549	1089	+	FBgn0032030	Wdr82	2891.67	0.311712	0.305218	3.47993e-05	0.000269955	TRUE	FALSE	TRUE
chr3R	15095957	15131926	35970	-	FBgn0261859	CG42788	271.264	0.634257	0.582878	3.48955e-05	0.000270504	TRUE	FALSE	TRUE
chr3L	9972312	9974023	1712	+	FBgn0263251	vnc	2933.74	0.288316	0.283157	3.51095e-05	0.000271964	FALSE	FALSE	TRUE
chr3R	8244055	8248054	4000	+	FBgn0064126	CG33722	563.068	-0.398973	-0.385522	3.51986e-05	0.000272455	FALSE	FALSE	FALSE
chrX	7049476	7050321	846	+	FBgn0004143	nullo	807.61	1.38762	0.973622	3.54451e-05	0.000274164	TRUE	TRUE	TRUE
chr3R	18286620	18288777	2158	-	FBgn0038598	CG7131	43.1804	1.36843	0.971665	3.56673e-05	0.000275681	FALSE	TRUE	TRUE
chr2L	10432687	10435656	2970	-	FBgn0032249	TBC1D16	299.237	0.579011	0.539332	3.58889e-05	0.000277193	TRUE	FALSE	TRUE
chr2R	18398393	18399223	831	+	FBgn0034335	GstE1	3011.02	0.438843	0.421018	3.61282e-05	0.000278839	TRUE	FALSE	TRUE
chr3L	1329949	1331631	1683	+	FBgn0011361	ND-ACP	1595.55	-0.300007	-0.29418	3.64408e-05	0.000281047	TRUE	FALSE	FALSE
chr3L	3466428	3468098	1671	+	FBgn0010317	CycJ	32.3178	1.6876	1.03927	3.66329e-05	0.000282323	TRUE	TRUE	TRUE
chr2L	6711286	6716186	4901	-	FBgn0025595	AkhR	25.0632	1.8246	1.05674	3.67528e-05	0.000283042	FALSE	TRUE	TRUE
chr2R	21389405	21392439	3035	+	FBgn0034629	Acox57D-d	172.077	-0.718014	-0.644824	3.70494e-05	0.000285119	TRUE	FALSE	FALSE
chrX	12903745	12906018	2274	-	FBgn0030432	CG4404	232.83	0.680292	0.617221	3.74505e-05	0.00028779	TRUE	FALSE	TRUE
chr2R	14060456	14140902	80447	-	FBgn0040752	Prosap	2491.96	0.582928	0.542255	3.74507e-05	0.00028779	TRUE	FALSE	TRUE
chr2R	14981263	14991336	10074	+	FBgn0033988	pcs	8079.48	-0.303104	-0.297072	3.78506e-05	0.000290653	TRUE	FALSE	FALSE
chr3L	705948	708205	2258	-	FBgn0035158	CG13895	675.855	0.408905	0.394299	3.8841e-05	0.000298043	TRUE	FALSE	TRUE
chr2R	5116990	5128321	11332	-	FBgn0026238	gus	13485.8	0.531029	0.499778	3.89786e-05	0.000298883	TRUE	FALSE	TRUE
chr2L	19129469	19131954	2486	-	FBgn0086443	AsnRS	1215.91	0.351904	0.342492	3.92177e-05	0.000300499	TRUE	FALSE	TRUE
chr2R	16289320	16291333	2014	+	FBgn0028424	JhI-26	250.974	-0.562859	-0.525891	3.96071e-05	0.000303052	TRUE	FALSE	FALSE
chr3L	20226381	20230250	3870	+	FBgn0260397	Su(var)3-3	5477.26	0.467823	0.446133	3.96079e-05	0.000303052	TRUE	FALSE	TRUE
chr2L	8244160	8257502	13343	-	FBgn0032010	CG8086	80.0355	1.03149	0.834529	3.98683e-05	0.000304825	FALSE	TRUE	TRUE
chr3L	9898703	9903031	4329	+	FBgn0036059	nudE	3701.43	0.332548	0.324557	4.04273e-05	0.000308876	TRUE	FALSE	TRUE
chr3R	4808336	4812096	3761	-	FBgn0026417	Hus1-like	529.841	-0.405656	-0.391314	4.04832e-05	0.000309081	TRUE	FALSE	FALSE
chr3L	3165181	3169080	3900	+	FBgn0052280	CG32280	1323.53	-0.345236	-0.336301	4.10358e-05	0.000313074	TRUE	FALSE	FALSE
chrX	10768537	10772154	3618	+	FBgn0030228	BTBD9	1138.96	0.666999	0.606772	4.1153e-05	0.000313744	TRUE	FALSE	TRUE
chr3L	14747929	14761049	13121	-	FBgn0013263	Trl	13411.8	0.227846	0.225235	4.14239e-05	0.000315582	TRUE	FALSE	TRUE
chr3L	7896109	7911954	15846	-	FBgn0003041	pbl	29984.6	0.278082	0.273359	4.16356e-05	0.000316968	TRUE	FALSE	TRUE
chr2R	12468651	12471722	3072	+	FBgn0033741	CG8545	19268.6	-0.210134	-0.20808	4.19079e-05	0.000318813	TRUE	FALSE	FALSE
chr3L	11176954	11197536	20583	-	FBgn0036144	GlcAT-P	418.858	0.437899	0.419893	4.21738e-05	0.000320605	TRUE	FALSE	TRUE
chrX	6741537	6744238	2702	-	FBgn0029897	RpL17	45846.4	-0.278015	-0.273285	4.24959e-05	0.000322823	TRUE	FALSE	FALSE
chr3L	20521009	20522434	1426	+	FBgn0037009	CG5104	992.543	0.373395	0.36209	4.2567e-05	0.000323132	TRUE	FALSE	TRUE
chrX	21049885	21053937	4053	-	FBgn0031149	CG1518	14530.5	0.23044	0.227729	4.29e-05	0.000325427	TRUE	FALSE	TRUE
chr2R	19493996	19496856	2861	-	FBgn0261456	hpo	14766.6	0.223119	0.220654	4.33118e-05	0.000328316	TRUE	FALSE	TRUE
chr3R	7981817	7995852	14036	-	FBgn0037534	CG2781	27.6184	-1.75624	-1.04479	4.406e-05	0.00033375	FALSE	TRUE	FALSE
chrX	15751674	15760733	9060	-	FBgn0030685	Graf	1965.92	0.276316	0.271652	4.42138e-05	0.000334676	TRUE	FALSE	TRUE
chr3L	6754017	6756497	2481	-	FBgn0035715	CG10103	3144.05	0.239062	0.236028	4.43453e-05	0.000335432	TRUE	FALSE	TRUE
chr3L	16105852	16106428	577	+	FBgn0262987	CG43295	254.813	0.631272	0.57928	4.51147e-05	0.000341009	TRUE	FALSE	TRUE
chr3R	15363786	15367665	3880	-	FBgn0085433	CG34404	505.464	-0.409997	-0.395012	4.56267e-05	0.00034454	TRUE	FALSE	FALSE
chr2R	12425483	12426975	1493	+	FBgn0033735	CG8525	901.32	-0.330972	-0.322983	4.56523e-05	0.00034454	TRUE	FALSE	FALSE
chr3R	30153022	30160473	7452	-	FBgn0039749	CG11498	136.015	0.836613	0.722328	4.56792e-05	0.00034454	FALSE	TRUE	TRUE
chr3R	30043341	30044886	1546	+	FBgn0003512	Sry-delta	2705.22	0.367265	0.356402	4.60723e-05	0.000347259	TRUE	FALSE	TRUE
chr3R	10879572	10882188	2617	-	FBgn0037852	Tpc1	232.971	0.665784	0.605235	4.61757e-05	0.000347791	TRUE	FALSE	TRUE
chr2R	16008339	16013815	5477	+	FBgn0034063	CG8389	1415.73	-0.394339	-0.380939	4.66243e-05	0.000350921	TRUE	FALSE	FALSE
chrX	11359236	11360929	1694	+	FBgn0030294	Pa1	1449.19	0.507714	0.479734	4.67071e-05	0.000351296	TRUE	FALSE	TRUE
chr2L	8491868	8506845	14978	-	FBgn0032048	Dh31	63.0501	1.06624	0.848259	4.71759e-05	0.000354571	FALSE	TRUE	TRUE
chr3R	8803471	8805802	2332	-	FBgn0037633	CG9839	2796.98	-0.276098	-0.271399	4.81494e-05	0.000361631	TRUE	FALSE	FALSE
chr3L	4556087	4592295	36209	+	FBgn0260657	CG42540	19.0468	2.21547	1.0572	4.89633e-05	0.000367484	FALSE	TRUE	TRUE
chrX	18358881	18362527	3647	+	FBgn0030914	CG6106	8.14916	-5.42636	-1.05643	4.91405e-05	0.000368554	FALSE	TRUE	FALSE
chr2L	7384486	7388253	3768	-	FBgn0031904	CG5149	1177.42	0.410576	0.395382	4.9696e-05	0.000372457	TRUE	FALSE	TRUE
chr3L	6055136	6057002	1867	+	FBgn0028980	tant	2280.01	0.445797	0.426463	5.01136e-05	0.000375322	TRUE	FALSE	TRUE
chrX	11893943	11899920	5978	+	FBgn0260780	wisp	21456.7	-0.413031	-0.397523	5.10692e-05	0.00038221	TRUE	FALSE	FALSE
chrX	19676061	19683518	7458	-	FBgn0043903	dome	26722.5	0.250427	0.246886	5.11631e-05	0.000382642	TRUE	FALSE	TRUE
chr3R	16742125	16773189	31065	-	FBgn0020556	bxd	1927.62	-0.387971	-0.37503	5.2071e-05	0.000389158	FALSE	FALSE	FALSE
chr3L	21034535	21075444	40910	+	FBgn0026179	siz	11354.5	0.303746	0.297449	5.25951e-05	0.000392586	TRUE	FALSE	TRUE
chr2L	14362069	14366840	4772	+	FBgn0015546	spel1	2829.37	-0.262224	-0.25815	5.26036e-05	0.000392586	TRUE	FALSE	FALSE
chr3R	31255127	31256659	1533	+	FBgn0086362	spn-F	1442.25	-0.523222	-0.492264	5.32079e-05	0.000396817	TRUE	FALSE	FALSE
chr2L	10425483	10426627	1145	-	FBgn0262601	SmB	6761.18	-0.260595	-0.25659	5.34483e-05	0.000398331	TRUE	FALSE	FALSE
chr3L	15160876	15163628	2753	-	FBgn0036489	CG7011	2872.49	0.261412	0.257367	5.35498e-05	0.000398807	TRUE	FALSE	TRUE
chr2L	3803545	3810671	7127	+	FBgn0021800	Reph	648.045	-0.44775	-0.428027	5.37128e-05	0.000399741	TRUE	FALSE	FALSE
chr2R	16995991	16998594	2604	-	FBgn0050462	ste24c	30.5143	-1.56242	-1.00579	5.38947e-05	0.000400814	FALSE	TRUE	FALSE
chr3R	23021222	23026713	5492	-	FBgn0039039	lmd	52.9825	1.23892	0.914866	5.41861e-05	0.000402699	FALSE	TRUE	TRUE
chr2R	8904844	8906990	2147	-	FBgn0033342	CG8258	2177.42	-0.273167	-0.26855	5.43639e-05	0.000403738	TRUE	FALSE	FALSE
chrX	5917097	5941852	24756	+	FBgn0029824	CG3726	1468.09	-0.465282	-0.443167	5.4826e-05	0.000406885	TRUE	FALSE	FALSE
chr3L	18872747	18878245	5499	+	FBgn0014075	Ugt	7881.26	0.242054	0.238826	5.51748e-05	0.000409188	TRUE	FALSE	TRUE
chr2L	5859769	5879498	19730	-	FBgn0031745	rau	1271.31	-0.397562	-0.383568	5.53495e-05	0.000410197	FALSE	FALSE	FALSE
chr2R	18835263	18836842	1580	+	FBgn0034399	CG15083	1900.84	-0.276823	-0.272006	5.59012e-05	0.000413996	TRUE	FALSE	FALSE
chrX	1477063	1481420	4358	+	FBgn0260986	mei-38	2265.97	0.319237	0.311881	5.67335e-05	0.000419867	TRUE	FALSE	TRUE
chr2L	9166778	9250211	83434	+	FBgn0041092	tai	98.59	1.01855	0.821011	5.76245e-05	0.000426165	TRUE	TRUE	TRUE
chr2R	15698726	15701696	2971	-	FBgn0261538	CG42662	2401.6	-0.306025	-0.299506	5.85609e-05	0.000432788	FALSE	FALSE	FALSE
chr3L	4629604	4687317	57714	-	FBgn0262870	axo	33.5742	-1.54275	-0.996705	5.94196e-05	0.000438829	FALSE	TRUE	FALSE
chr3L	21133250	21136353	3104	-	FBgn0037051	CG10565	18075.4	-0.215478	-0.213174	5.95621e-05	0.000439576	TRUE	FALSE	FALSE
chr3L	15066081	15094724	28644	-	FBgn0086690	Plp	5963.58	-0.301437	-0.29518	6.05642e-05	0.000446661	TRUE	FALSE	FALSE
chrX	15788897	15793632	4736	+	FBgn0026374	Rhp	1064.14	-0.578938	-0.536936	6.06566e-05	0.000447032	TRUE	FALSE	FALSE
chrX	9152523	9156669	4147	-	FBgn0004828	His3.3B	74062.7	-0.207876	-0.2058	6.08957e-05	0.000448257	TRUE	FALSE	FALSE
chrX	7012239	7013881	1643	-	FBgn0029928	CG3032	26.0113	1.73699	1.02194	6.09072e-05	0.000448257	TRUE	TRUE	TRUE
chr2R	9871470	9873646	2177	+	FBgn0033458	CG18446	3595.19	-0.293867	-0.288055	6.1315e-05	0.000450712	TRUE	FALSE	FALSE
chr2R	12777324	12778995	1672	+	FBgn0266804	CR45266	302.012	-0.601232	-0.554412	6.13257e-05	0.000450712	FALSE	FALSE	FALSE
chrX	6818178	6820919	2742	-	FBgn0029905	Nf-YC	645.992	0.504994	0.476593	6.15187e-05	0.000451818	TRUE	FALSE	TRUE
chr2R	7540111	7564435	24325	+	FBgn0033192	Corin	32.4424	-1.64915	-1.01074	6.21288e-05	0.000455983	FALSE	TRUE	FALSE
chr3L	10894776	10899123	4348	-	FBgn0036111	Aps	40094.9	-0.213131	-0.210889	6.2328e-05	0.000457129	TRUE	FALSE	FALSE
chr3L	21474133	21476479	2347	-	FBgn0014143	croc	2253.16	0.267102	0.262709	6.30842e-05	0.000462356	FALSE	FALSE	TRUE
chr3L	2589414	2595590	6177	+	FBgn0016794	dos	3945.26	-0.351795	-0.341872	6.33872e-05	0.000464256	TRUE	FALSE	FALSE
chr3L	16370938	16378566	7629	-	FBgn0036621	roq	5197.42	0.275936	0.271092	6.36222e-05	0.000465656	TRUE	FALSE	TRUE
chr2R	11986513	11988787	2275	-	FBgn0033672	rho-7	982.54	-0.315487	-0.308284	6.39469e-05	0.000467711	TRUE	FALSE	FALSE
chr3R	31196916	31203722	6807	+	FBgn0039827	CG1544	94.9768	-0.863908	-0.734965	6.48855e-05	0.000474249	FALSE	TRUE	FALSE
chr3R	30206447	30209020	2574	-	FBgn0039757	RpS7	73378.2	-0.244352	-0.240967	6.49868e-05	0.000474663	TRUE	FALSE	FALSE
chrX	7899624	7901331	1708	-	FBgn0261592	RpS6	68459.2	-0.230423	-0.22757	6.7013e-05	0.000488942	TRUE	FALSE	FALSE
chr2R	15946933	15989498	42566	-	FBgn0265045	Strn-Mlck	156.916	-0.890251	-0.75	6.70339e-05	0.000488942	FALSE	TRUE	FALSE
chrX	15735774	15737120	1347	-	FBgn0011741	Arp6	3363.62	-0.242314	-0.238998	6.75801e-05	0.000492588	TRUE	FALSE	FALSE
chr3R	29799658	29801584	1927	+	FBgn0019972	Drice	11203.4	0.221492	0.218951	6.79955e-05	0.000495276	TRUE	FALSE	TRUE
chr2L	11827204	11829405	2202	-	FBgn0000588	esc	1824.07	-0.346998	-0.337381	6.84652e-05	0.000498355	TRUE	FALSE	FALSE
chr2R	16124981	16138238	13258	+	FBgn0086676	spin	1543.81	1.00674	0.811566	6.91107e-05	0.000502709	TRUE	TRUE	TRUE
chrX	7768737	7769161	425	+	FBgn0085367	CG34338	4.96839	-5.69853	-0.741899	6.92179e-05	0.000503144	FALSE	TRUE	FALSE
chr2L	10408352	10410456	2105	+	FBgn0003942	RpS27A	74558.8	-0.223214	-0.220606	6.98367e-05	0.000507295	TRUE	FALSE	FALSE
chr3L	22075867	22077487	1621	+	FBgn0000100	RpLP0	65359.5	0.316689	0.309327	7.0043e-05	0.000508446	TRUE	FALSE	TRUE
chr2L	19054078	19058821	4744	+	FBgn0032748	CG10492	6587.42	0.427822	0.410005	7.03021e-05	0.000509937	TRUE	FALSE	TRUE
chr2R	23843483	23844763	1281	-	FBgn0034913	Snap29	1127.54	-0.366635	-0.355295	7.03444e-05	0.000509937	TRUE	FALSE	FALSE
chr2R	18409048	18409835	788	+	FBgn0063491	GstE9	140.733	-0.851773	-0.726583	7.18373e-05	0.000520404	TRUE	TRUE	FALSE
chr2L	10973443	10975293	1851	-	FBgn0000018	abo	270.325	-0.579246	-0.53639	7.21038e-05	0.000521979	TRUE	FALSE	FALSE
[truncated: 15,804 more rows]

## Sheet: DESEQ2_CP190_All_table
seqnames	start	end	width	strand	geneID	geneSymbol	baseMean	log2FC	log2FCShrunk	pvalue	padj	maternal	isDE	isUpRegulated
[truncated: 17,271 more rows]

[truncated: 2 more sheets: zygotic_DEGs, maternal_DEGs]
