# Supplementary material for: CTCF, BEAF-32, and CP190 are not required for the establishment of TADs in early Drosophila embryos but have locus-specific roles
Source: Sci Adv. 2023 Feb 3;9(5):eade1085. doi: 10.1126/sciadv.ade1085 (PMC9897672; doi:10.1126/sciadv.ade1085)
Supplement: Supplementary file 2 — Tables S1 to S5 [file sciadv.ade1085_tables_s1_to_s5.zip › sciadv.ade1085_table_s3.xlsx]

## Sheet: early genes 1-2h DeRenzis 2008
		BEAF-32 Depletion					CTCF Depletion					CP190 Depletion
gene_ID	gene_name	baseMean	log2FC	log2FCShrunk	pvalue	padj	baseMean	log2FC	log2FCShrunk	pvalue	padj	baseMean	log2FC	log2FCShrunk	pvalue	padj
FBgn0002629	E(spl)m4-BFM	1159.69	-0.561395	-0.53894	6.91081e-05	0.00073876	1793.55	-0.362419	-0.348732	0.000394607	0.00236363	1432.21	-1.04875	-1.00767	2.72015e-10	9.03695e-09
FBgn0040808	BobA	5960.25	-0.229984	-0.21596	0.191737	0.397383	7695.81	-0.720612	-0.698936	2.25431e-15	7.02076e-14	6219.56	-0.840223	-0.807143	4.53028e-07	8.5129e-06
FBgn0034501	CG13868	3373.39	-0.566094	-0.550183	1.46938e-06	2.37587e-05	5524.47	-0.267882	-0.26394	2.17978e-05	0.000175639	6430.96	-0.785729	-0.768227	2.48316e-10	8.3039e-09
FBgn0002561	l(1)sc	699.063	-0.806022	-0.700398	0.00267166	0.0170228	852.516	-1.35219	-1.29399	5.03155e-35	4.07901e-33	694.176	-0.750383	-0.681895	0.00399809	0.0187244
FBgn0026320	Tom	12902.9	-0.195018	-0.183322	0.264077	0.488622	17080.5	-0.317464	-0.307859	0.000498907	0.0029096	9807.9	-0.718549	-0.674869	0.000596092	0.00399992
FBgn0004629	Cys	7485.82	-0.462396	-0.44329	0.00127386	0.00919028	13074.7	-0.14672	-0.144473	0.0226957	0.0732142	12360.6	-0.484851	-0.471551	0.000449117	0.00317947
FBgn0003300	run	4527.94	-0.0859231	-0.0805131	0.631603	0.795641	8098.27	-0.155035	-0.15025	0.0924151	0.217778	4344.17	-0.490822	-0.471247	0.00341721	0.0164833
FBgn0000216	Brd	1877.01	-0.127814	-0.114884	0.581547	0.763068	3490.23	-0.11964	-0.116169	0.180025	0.351058	2844.17	-0.330472	-0.30855	0.131783	0.267299
FBgn0040984	CG4440	14479	-0.324815	-0.309886	0.0323015	0.118558	25860.1	0.279258	0.273705	0.000146112	0.00098459	16403.1	-0.265409	-0.249342	0.203741	0.362484
FBgn0001981	esg	820.206	0.155548	0.14609	0.376648	0.602254	1277.36	-0.337702	-0.327602	0.000195096	0.00126956	1499.77	-0.248969	-0.238054	0.157566	0.302984
FBgn0004143	nullo	610.298	0.548948	0.138174	0.644044	0.804784	807.61	1.38762	0.973622	3.54451e-05	0.000274164	1924.3	-0.326471	-0.230389	0.538792	0.695891
FBgn0003448	sna	5946.15	-0.0243389	-0.0236739	0.833634	0.91838	9476.43	0.148115	0.145304	0.0391636	0.112806	9494.68	-0.188379	-0.182712	0.193526	0.349185
FBgn0035315	CG8960	10404.5	-0.395941	-0.375791	0.0133855	0.0615287	18589.7	-0.203534	-0.20032	0.00185687	0.00912963	18920.4	-0.182276	-0.177537	0.17503	0.325352
FBgn0005771	noc	4490.08	-0.200744	-0.193638	0.129537	0.308746	7502.74	-0.299633	-0.292351	0.000235407	0.00149882	5187.86	-0.137707	-0.133657	0.336245	0.510978
FBgn0001168	h	6816.81	-0.0884314	-0.0864104	0.402915	0.627616	11448.9	-0.223664	-0.218318	0.00562875	0.0232326	11019.8	-0.0944094	-0.0920345	0.474978	0.643323
FBgn0034514	CG13427	25048.8	-0.0283032	-0.0271377	0.843403	0.923896	55824.9	0.124924	0.12294	0.0568128	0.150966	49804.8	-0.0727614	-0.0710616	0.567412	0.719069
FBgn0003430	slp1	2265	-0.182325	-0.175368	0.185523	0.390419	4067.62	-0.017351	-0.0165458	0.878905	0.937588	4028.26	-0.0562745	-0.0547491	0.681941	0.806262
FBgn0035569	CG15876	2654.46	0.701896	0.602778	0.012281	0.0576316	3327.05	-0.0367266	-0.0348933	0.756281	0.866606	6035.84	-0.054869	-0.0525099	0.75302	0.853328
FBgn0031393	CG15382	7869.64	0.223751	0.184096	0.485572	0.69518	12341.3	0.192409	0.159154	0.414874	0.61553	23969.3	-0.0491903	-0.0455593	0.832265	0.904883
FBgn0029931	CG14427	4948.71	-0.108406	-0.104782	0.399153	0.623568	7970.25	-0.210353	-0.205334	0.00915695	0.0346815	7659.96	-0.0381405	-0.0373826	0.744731	0.849358
FBgn0003865	tsg	1419.56	0.0158607	0.0151262	0.917079	0.961564	1632.2	-0.110643	-0.105884	0.312087	0.514973	2627.95	-0.0347363	-0.0331727	0.845797	0.912004
FBgn0032335	CG14915	15558.5	-0.111777	-0.108515	0.351053	0.578345	20810.3	-0.708461	-0.689163	2.38703e-16	8.12509e-15	27313.4	-0.00840025	-0.00812827	0.955496	0.977319
FBgn0003510	Sry-alpha	38836.1	0.0708294	0.0688009	0.550709	0.742042	62771.4	0.0443045	0.0432864	0.575787	0.747903	76158.5	0.0101408	0.00987586	0.939987	0.968472
FBgn0039675	ppk21	1.85655	0.136082	0.0282303	0.919493	0	9.47338	0.733479	0.276393	0.270127	0.466856	4.8315	0.0974669	0.0402763	0.920798	0.957924
FBgn0030807	CG13000	980.614	0.393681	0.326428	0.209683	0.419343	1363.02	0.244242	0.229341	0.0634894	0.164734	3071.86	0.0707418	0.0665803	0.730864	0.840589
FBgn0036914	CR32218	739.879	-0.126015	-0.122534	0.279614	0.505262	1512.14	0.0897565	0.0875992	0.267811	0.4642	2329.47	0.109249	0.104566	0.530299	0.689383
FBgn0003313	sala	14275.8	-0.185709	-0.175519	0.264922	0.489809	16668.6	-0.57375	-0.563162	5.26946e-16	1.72721e-14	17378.2	0.136217	0.131233	0.395483	0.572473
FBgn0035618	spo	9578.48	-0.103786	-0.100172	0.429276	0.651029	14021.1	-0.192283	-0.189508	0.00208197	0.0100413	16124.8	0.135134	0.131257	0.339149	0.514058
FBgn0003720	tll	3863.72	0.325489	0.308048	0.0478637	0.156461	5085.87	-0.168202	-0.163215	0.0623239	0.162305	6800.81	0.169231	0.16277	0.301809	0.475247
FBgn0031086	fd19B	41.8091	0.93408	0.409632	0.231127	0.445769	36.1389	0.435531	0.26579	0.290682	0.490475	92.0328	0.208912	0.178835	0.535776	0.693405
FBgn0013755	Bro	2657.36	0.450468	0.38162	0.125004	0.302649	3112.95	0.0901493	0.0845381	0.497912	0.687087	6360.04	0.188241	0.179154	0.309615	0.483345
FBgn0034465	hrg	30551.9	0.199407	0.189285	0.212289	0.422778	50443.3	0.123694	0.120963	0.110805	0.248346	84508	0.185098	0.179547	0.200662	0.358889
FBgn0031346	halo	14334.6	0.196779	0.180665	0.340555	0.568396	29204.8	0.00966771	0.0091859	0.934838	0.965994	52027	0.223464	0.213332	0.212602	0.373865
FBgn0032491	CG16815	1046.13	0.422583	0.405559	0.00284877	0.0179265	1201.87	-0.369026	-0.355271	0.00028065	0.0017481	1381.98	0.225819	0.217139	0.169757	0.318754
FBgn0000227	Bsg25A	13938	0.149865	0.138188	0.455833	0.672331	21484.9	-0.0810736	-0.0777728	0.445886	0.642424	37350.4	0.241287	0.23273	0.126101	0.258665
FBgn0032489	CG15480	2057.99	-0.116535	-0.113875	0.270065	0.494536	3155.14	-0.655833	-0.639496	1.889e-15	5.90036e-14	4314.23	0.246775	0.241274	0.0469395	0.125279
FBgn0036349	SNCF	15357.7	0.0325983	0.0319157	0.747102	0.869622	26541.3	-0.11233	-0.111095	0.0390322	0.11255	32747.3	0.259721	0.254	0.0354059	0.101361
FBgn0035563	CG13716	20.1197	1.16071	0.407649	0.214064	0.424653	14.8372	-0.283801	-0.134757	0.602167	0.767913	55.971	0.408607	0.327108	0.319698	0.494004
FBgn0036791	CG7271	17278.1	0.352916	0.331699	0.0435488	0.146269	26252.5	0.496007	0.476334	2.27118e-06	2.26681e-05	36776.7	0.348523	0.3375	0.0190604	0.063137
FBgn0036810	CG6885	4133.78	0.100433	0.0955476	0.520581	0.720557	5729.21	0.262431	0.253155	0.00791825	0.0308481	9970.32	0.387421	0.367647	0.0422858	0.115465
FBgn0004170	sc	269.787	0.383083	0.294304	0.313134	0.538899	276.268	-0.132734	-0.110919	0.562283	0.738765	891.768	0.428998	0.388664	0.105476	0.227465
FBgn0040702	CG13713	777.241	0.75145	0.648082	0.00649642	0.0349944	792.109	0.010208	0.00932005	0.948929	0.973233	1582.43	0.432438	0.414128	0.0124189	0.045365
FBgn0031718	CG14014	5819.97	0.595773	0.475067	0.0872476	0.238381	9228.58	0.298858	0.282689	0.0155001	0.0538648	18429.7	0.496341	0.463273	0.0239225	0.0748439
FBgn0027104	amos	193.506	1.05255	0.389626	0.23927	0.457054	139.088	0.402939	0.341819	0.0650748	0.168018	584.495	0.568013	0.501035	0.0589411	0.147283
FBgn0031621	Elba3	11533.9	0.270128	0.217369	0.42769	0.649849	14906.9	0.0607349	0.0507974	0.790258	0.887536	36513.4	0.544141	0.514099	0.00621243	0.0263414
FBgn0035572	CG13711	1243.82	0.760962	0.560735	0.0653013	0.195762	1424.93	0.24267	0.223662	0.106888	0.242514	4633.4	0.577516	0.536784	0.010816	0.0407767
FBgn0038566	CG14317	36304.3	0.0525598	0.0499298	0.740439	0.866463	54274.3	0.101268	0.0972917	0.331924	0.53572	95373.2	0.578917	0.555778	0.00056264	0.00381574
FBgn0035570	CG13712	553.1	0.69207	0.310269	0.365505	0.591685	378.611	-0.0820188	-0.0693335	0.710308	0.838865	1696.4	0.640986	0.578137	0.0181073	0.060663
FBgn0004053	zen	3519.11	0.396691	0.342494	0.149167	0.338562	5750.32	0.249884	0.238948	0.0236635	0.075672	12555.8	0.727891	0.683082	0.00055057	0.00374638
FBgn0035310	CG5704	413.601	-0.729399	-0.62349	0.0104763	0.0511515	775.698	-0.70514	-0.658895	2.53076e-07	2.99294e-06	2214.75	0.801579	0.774231	2.16351e-07	4.30416e-06
FBgn0037085	Neu2	1727.16	0.430217	0.331321	0.254636	0.477005	2678.76	0.787514	0.73303	2.19054e-08	3.06099e-07	6592.89	0.872604	0.818062	3.98609e-05	0.000413075
FBgn0031719	CG18269	278.261	1.1497	0.294964	0.321822	0.547697	155.833	1.14588	0.927199	4.93277e-06	4.55531e-05	892.398	1.18651	1.0441	9.34982e-05	0.000860963
FBgn0004054	zen2	292.21	0.501874	0.325038	0.324928	0.551485	315.716	0.501372	0.414436	0.0339032	0.101081	1168.62	1.28279	1.14167	9.11855e-06	0.000118998
FBgn0035770	pst	252.135	2.34612	2.15042	2.87963e-29	3.43174e-27	1144.88	4.3505	4.0835	4.55171e-235	1.20848e-231	1193.66	3.14747	1.90398	1.09368e-06	1.85616e-05
FBgn0039423	CG33970	0	0	0	0	0	1.36427	0.0458895	0.00425695	0.977235	0	52.5541	5.9593	4.00627	4.16863e-17	3.28514e-15

## Sheet: early patterning genes
			BEAF-32 Depletion					CTCF Depletion					CP190 Depletion
	gene_ID	gene_name	baseMean	log2FC	log2FCShrunk	pvalue	padj	baseMean	log2FC	log2FCShrunk	pvalue	padj	baseMean	log2FC	log2FCShrunk	pvalue	padj
gap genes	FBgn0001150	gt	4893.12	0.178785	0.173676	0.131628	0.312342	8422.2	0.237575	0.233374	0.000604141	0.00342551	8393.24	0.0106499	0.0100571	0.957466	0.978661
	FBgn0001180	hb	9187.66	0.393897	0.343645	0.136221	0.318709	13779.2	0.274023	0.265369	0.00329045	0.014757	18859.7	0.157433	0.147609	0.458175	0.62986
	FBgn0001325	Kr	8184.54	0.145117	0.142226	0.140995	0.326149	13507.6	-0.0240818	-0.0236893	0.717043	0.843674	20815.5	0.239906	0.23148	0.126365	0.258997
	FBgn0001320	kni	4488.42	0.12278	0.119636	0.27328	0.498484	8271.28	0.157777	0.155519	0.011196	0.0409721	7439.98	-0.287944	-0.270843	0.163628	0.311157
	FBgn0004102	oc	4102.18	0.0568786	0.0559539	0.52217	0.721512	7565	0.21117	0.208274	0.000522871	0.00302775	7712.73	-0.0192224	-0.0185559	0.901887	0.94658
	FBgn0000576	ems	1629.49	-0.118874	-0.116096	0.266319	0.490981	2649.77	-0.0861913	-0.0848198	0.189193	0.364123	2069.45	-0.0586703	-0.0556989	0.757491	0.856471
	FBgn0000233	btd	1182.01	-0.161373	-0.158212	0.0987412	0.258516	2194.23	-0.0152274	-0.0149835	0.81715	0.90275	1866.05	-0.573113	-0.55093	0.000516628	0.00355588
	FBgn0262975	cnc	1788.65	0.172838	0.170109	0.0483912	0.157971	3217.88	0.0572116	0.0561526	0.419628	0.619038	4526.58	0.161673	0.156777	0.266067	0.437111
	FBgn0000251	cad	1867.85	0.654508	0.516505	0.0669425	0.198829	2537.83	0.0906152	0.0850319	0.493393	0.682982	3404.32	-0.127179	-0.115348	0.629299	0.765123
	FBgn0001319	kn	74.7107	-0.627596	-0.465125	0.124341	0.301728	127.202	0.195374	0.164409	0.38294	0.585492	48.4055	-0.860635	-0.615267	0.0975231	0.21413
	FBgn0014143	croc	1436.08	0.0919628	0.089407	0.431411	0.652729	2253.16	0.267102	0.262709	6.30842e-05	0.000462356	1781.9	0.0967869	0.0930924	0.554786	0.709518
	FBgn0261434	hkb	2576.8	0.141453	0.136586	0.278446	0.504096	3836.63	-0.20271	-0.199465	0.00208201	0.0100413	4145.86	0.0992554	0.0951637	0.560641	0.713643
	FBgn0003720	tll	3863.72	0.325489	0.308048	0.0478637	0.156461	5085.87	-0.168202	-0.163215	0.0623239	0.162305	6800.81	0.169231	0.16277	0.301809	0.475247
pair-rule genes	FBgn0000606	eve	3489.18	-0.0218117	-0.0210531	0.867996	0.937487	7372.23	-0.0262598	-0.0251861	0.805408	0.896493	2452.14	-1.20235	-0.861754	0.0197978	0.0651132
	FBgn0001168	h	6816.81	-0.0884314	-0.0864104	0.402915	0.627616	11448.9	-0.223664	-0.218318	0.00562875	0.0232326	11019.8	-0.0944094	-0.0920345	0.474978	0.643323
	FBgn0003002	opa	11024.3	0.000407033	0.000389678	0.997765	0.998903	19221.7	-0.0185685	-0.0180474	0.83235	0.910356	8981.16	-0.480063	-0.465432	0.000996985	0.00603654
	FBgn0002985	odd	6160.65	-0.0567439	-0.0551778	0.626127	0.792631	9883.22	-0.0249117	-0.0243127	0.758511	0.867477	8700.98	0.0544731	0.052189	0.751597	0.852855
	FBgn0003145	prd	6261.06	-0.107866	-0.103304	0.457829	0.674145	9480.62	-0.00123292	-0.00117796	0.991173	0.995014	5261.74	-0.299345	-0.290228	0.0400731	0.110649
	FBgn0003430	slp1	2265	-0.182325	-0.175368	0.185523	0.390419	4067.62	-0.017351	-0.0165458	0.878905	0.937588	4028.26	-0.0562745	-0.0547491	0.681941	0.806262
	FBgn0004567	slp2	732.54	-0.268326	-0.259551	0.0347831	0.124711	1272.4	0.036491	0.0356832	0.63851	0.792913	936.906	-0.282514	-0.273231	0.0624253	0.153586
	FBgn0001077	ftz	7010.81	-0.0604556	-0.0589033	0.590104	0.768861	10890.3	-0.0300767	-0.0291052	0.749801	0.862251	8119.73	-0.356714	-0.348089	0.00587508	0.0252019
	FBgn0003300	run	4527.94	-0.0859231	-0.0805131	0.631603	0.795641	8098.27	-0.155035	-0.15025	0.0924151	0.217778	4344.17	-0.490822	-0.471247	0.00341721	0.0164833
	FBgn0004449	Ten-m	5764.13	0.0959925	0.0922635	0.489796	0.698789	8314.2	-0.454303	-0.445802	1.85796e-10	3.46167e-09	9058.84	-0.206603	-0.19996	0.168238	0.316816
homeotic genes	FBgn0002522	lab	19.2484	0.657345	0.476743	0.12284	0.298984	16.2424	0.923351	0.484296	0.0611389	0.159767	9.81267	-0.439114	-0.268817	0.502669	0.665988
	FBgn0051481	pb	13.1619	-0.361264	-0.224134	0.503693	0.70886	18.9654	-0.138478	-0.0724824	0.778413	0.880941	25.2324	-0.513314	-0.397976	0.246345	0.41483
	FBgn0000439	Dfd	630.56	-0.240967	-0.225958	0.176133	0.37791	968.843	-0.201191	-0.186061	0.171694	0.339135	627.329	-0.220343	-0.201664	0.378838	0.555755
	FBgn0003339	Scr	70.7461	-1.09844	-0.92727	0.000216173	0.00196675	192.799	0.814962	0.721793	1.14136e-05	9.73594e-05	97.978	0.240232	0.212974	0.414446	0.589267
	FBgn0260642	Antp	792.006	-0.289338	-0.261654	0.198183	0.405309	1215.64	-0.0697169	-0.0666675	0.527762	0.710822	661.769	-0.336472	-0.293959	0.282149	0.455146
	FBgn0003944	Ubx	304.808	-0.72063	-0.652855	0.00120828	0.00877617	421.509	-0.382239	-0.362799	0.0013865	0.00707723	289.055	-1.08837	-1.01395	1.04252e-06	1.78421e-05
	FBgn0000014	abd-A	351.091	-0.436528	-0.414806	0.00578004	0.0317376	660.665	-0.18117	-0.172113	0.126013	0.272545	432.287	-0.419217	-0.390915	0.0582582	0.146091
	FBgn0000015	Abd-B	201.803	-0.0552242	-0.0491482	0.820266	0.911585	379.084	0.2337	0.215488	0.119598	0.262478	204.668	-0.00534278	-0.00477331	0.985005	0.995582
