# Supplementary material for: CTCF, BEAF-32, and CP190 are not required for the establishment of TADs in early Drosophila embryos but have locus-specific roles
Source: Sci Adv. 2023 Feb 3;9(5):eade1085. doi: 10.1126/sciadv.ade1085 (PMC9897672; doi:10.1126/sciadv.ade1085)
Supplement: Supplementary file 2 — Tables S1 to S5 [file sciadv.ade1085_tables_s1_to_s5.zip › sciadv.ade1085_table_s4.xlsx]

## Sheet: BEAF-32 Depletion
chrom	start	end	diff_score	upregulated_DEG_neighbouringTAD
chr2L	1385000	1395000	-0.545557	no
chr2L	2455000	2465000	-0.442787	no
chr2L	3615000	3625000	-0.184486	no
chr2L	4025000	4035000	-0.201719	yes
chr2L	4375000	4385000	-0.175619	no
chr2L	5265000	5275000	-0.170394	no
chr2L	7305000	7315000	-0.152537	no
chr2L	8525000	8535000	-0.14266	no
chr2L	11075000	11085000	-0.55609	no
chr2L	14495000	14505000	-0.528899	no
chr2L	15325000	15335000	-0.241216	no
chr2L	15495000	15505000	-0.173857	no
chr2L	19365000	19375000	-0.212248	no
chr2L	21635000	21645000	-0.416989	no
chr2L	21755000	21765000	-0.147627	no
chr2L	22115000	22125000	-0.452094	no
chr2R	4805000	4815000	-0.538119	no
chr2R	7375000	7385000	-0.185422	no
chr2R	10535000	10545000	-0.375656	no
chr2R	11195000	11205000	-0.443002	no
chr2R	11805000	11815000	-0.167104	no
chr2R	12755000	12765000	-0.143169	no
chr2R	14425000	14435000	-0.139926	no
chr2R	14615000	14625000	-0.188202	no
chr2R	15135000	15145000	-0.172981	no
chr2R	17005000	17015000	-0.155923	no
chr2R	18285000	18295000	-0.478636	no
chr2R	19655000	19665000	-0.171341	no
chr2R	23355000	23365000	-0.149082	yes
chr2R	23645000	23655000	-0.160036	yes
chr2R	24105000	24115000	-0.272635	no
chr2R	24195000	24205000	-0.29544	no
chr2R	25005000	25015000	-0.191221	no
chr3L	645000	655000	-0.139566	no
chr3L	825000	835000	-0.148063	no
chr3L	1735000	1745000	-0.373694	no
chr3L	1795000	1805000	-0.162636	no
chr3L	6175000	6185000	-0.142605	yes
chr3L	6755000	6765000	-0.17951	no
chr3L	7125000	7135000	-0.172028	no
chr3L	7895000	7905000	-0.163006	no
chr3L	8065000	8075000	-0.18153	no
chr3L	8185000	8195000	-0.223019	no
chr3L	8305000	8315000	-0.267335	no
chr3L	8525000	8535000	-0.151862	no
chr3L	11685000	11695000	-0.140471	yes
chr3L	11825000	11835000	-0.244219	yes
chr3L	13495000	13505000	-0.16958	no
chr3L	14195000	14205000	-0.136348	no
chr3L	15265000	15275000	-0.160386	no
chr3L	17415000	17425000	-0.210377	no
chr3L	17555000	17565000	-0.409836	no
chr3L	17655000	17665000	-0.304505	no
chr3L	19035000	19045000	-0.200769	no
chr3L	20295000	20305000	-0.170851	no
chr3L	21135000	21145000	-0.344706	no
chr3L	22065000	22075000	-0.20659	no
chr3L	22255000	22265000	-0.140548	no
chr3L	22405000	22415000	-0.573087	no
chr3R	4325000	4335000	-0.330988	no
chr3R	4475000	4485000	-0.170417	no
chr3R	4635000	4645000	-0.232537	no
chr3R	4945000	4955000	-0.137268	no
chr3R	5125000	5135000	-0.150677	no
chr3R	5465000	5475000	-0.141324	no
chr3R	9985000	9995000	-0.218699	no
chr3R	10585000	10595000	-0.870888	no
chr3R	11345000	11355000	-0.179696	no
chr3R	13835000	13845000	-0.138715	no
chr3R	14565000	14575000	-0.225191	no
chr3R	14645000	14655000	-0.181918	no
chr3R	14805000	14815000	-0.605368	no
chr3R	18975000	18985000	-0.139866	no
chr3R	19305000	19315000	-0.64781	no
chr3R	19395000	19405000	-0.379825	no
chr3R	20035000	20045000	-0.229776	no
chr3R	22575000	22585000	-0.168337	no
chr3R	22675000	22685000	-0.17712	no
chr3R	23245000	23255000	-0.180852	no
chr3R	24045000	24055000	-0.152904	yes
chr3R	25185000	25195000	-0.198298	no
chr3R	25655000	25665000	-0.194759	no
chr3R	29315000	29325000	-0.171055	no
chr3R	31735000	31745000	-0.155801	no
chr4	1035000	1045000	-0.307204	no
chrX	405000	415000	-0.232403	yes
chrX	1475000	1485000	-0.211143	no
chrX	2735000	2745000	-0.43996	no
chrX	5325000	5335000	-0.196788	yes
chrX	6975000	6985000	-0.1581	no
chrX	8675000	8685000	-0.143603	no
chrX	10075000	10085000	-0.151931	no
chrX	10475000	10485000	-0.178161	no
chrX	12205000	12215000	-0.251439	no
chrX	13205000	13215000	-0.260941	no
chrX	14245000	14255000	-0.182976	yes
chrX	15315000	15325000	-0.157356	no
chrX	15985000	15995000	-0.256832	no
chrX	18365000	18375000	-0.16467	no
chrX	20385000	20395000	-0.412817	no

## Sheet: CTCF Depletion
chrom	start	end	diff_score	upregulated_DEG_neighbouringTAD
chr2L	415000	425000	-0.139184	no
chr2L	1385000	1395000	-0.251492	no
chr2L	1505000	1515000	-0.255197	yes
chr2L	2455000	2465000	-0.267374	no
chr2L	3615000	3625000	-0.137632	no
chr2L	6615000	6625000	-0.115955	yes
chr2L	7305000	7315000	-0.26937	yes
chr2L	7885000	7895000	-0.255124	no
chr2L	9565000	9575000	-0.356737	no
chr2L	11075000	11085000	-0.254892	yes
chr2L	14495000	14505000	-0.365972	no
chr2L	14695000	14705000	-0.375058	no
chr2L	18145000	18155000	-0.122966	yes
chr2L	19365000	19375000	-0.394724	no
chr2L	21105000	21115000	-0.111698	yes
chr2L	21635000	21645000	-0.172791	no
chr2L	22115000	22125000	-0.140254	no
chr2R	4805000	4815000	-0.316099	no
chr2R	7375000	7385000	-0.172005	yes
chr2R	8245000	8255000	-0.354932	no
chr2R	9815000	9825000	-0.153725	no
chr2R	9955000	9965000	-0.157265	no
chr2R	10075000	10085000	-0.117805	yes
chr2R	11195000	11205000	-0.169307	no
chr2R	11805000	11815000	-0.20014	yes
chr2R	14425000	14435000	-0.170905	no
chr2R	14615000	14625000	-0.25006	no
chr2R	18285000	18295000	-0.321354	yes
chr2R	19655000	19665000	-0.20512	yes
chr2R	20325000	20335000	-0.136942	no
chr2R	21355000	21365000	-0.16191	no
chr2R	22935000	22945000	-0.123861	yes
chr2R	23645000	23655000	-0.231985	yes
chr2R	24105000	24115000	-0.187058	no
chr2R	24195000	24205000	-0.181661	no
chr2R	25005000	25015000	-0.16887	yes
chr3L	825000	835000	-0.149155	yes
chr3L	1665000	1675000	-0.140133	yes
chr3L	1795000	1805000	-0.188162	no
chr3L	5745000	5755000	-0.121403	yes
chr3L	6175000	6185000	-0.188232	no
chr3L	7125000	7135000	-0.217908	yes
chr3L	7895000	7905000	-0.142977	yes
chr3L	10875000	10885000	-0.198732	yes
chr3L	14975000	14985000	-0.113538	no
chr3L	17555000	17565000	-0.307353	no
chr3L	17655000	17665000	-0.28586	no
chr3L	18105000	18115000	-0.159372	yes
chr3L	20395000	20405000	-0.128011	yes
chr3L	20705000	20715000	-0.113669	yes
chr3L	21135000	21145000	-0.14993	no
chr3L	21635000	21645000	-0.112386	no
chr3L	22255000	22265000	-0.271253	no
chr3L	22405000	22415000	-0.241693	no
chr3R	2477500	2492500	-0.113611	no
chr3R	4325000	4335000	-0.160023	yes
chr3R	4635000	4645000	-0.163164	no
chr3R	4945000	4955000	-0.198196	no
chr3R	5125000	5135000	-0.264865	yes
chr3R	5365000	5375000	-0.112192	no
chr3R	6755000	6765000	-0.246746	no
chr3R	9985000	9995000	-0.203252	no
chr3R	10045000	10055000	-0.167636	no
chr3R	10265000	10275000	-0.183943	no
chr3R	10355000	10365000	-0.139054	no
chr3R	10585000	10595000	-0.377261	yes
chr3R	11345000	11355000	-0.117201	no
chr3R	11615000	11625000	-0.139843	no
chr3R	14275000	14285000	-0.13378	no
chr3R	14565000	14575000	-0.144968	yes
chr3R	14645000	14655000	-0.202167	yes
chr3R	14805000	14815000	-0.478741	no
chr3R	16965000	16975000	-0.205062	yes
chr3R	19305000	19315000	-0.325504	no
chr3R	19395000	19405000	-0.259269	no
chr3R	19765000	19775000	-0.268523	yes
chr3R	21485000	21495000	-0.682836	no
chr3R	22575000	22585000	-0.149712	no
chr3R	23885000	23895000	-0.132572	no
chr3R	25185000	25195000	-0.117744	no
chr3R	25585000	25595000	-0.279565	yes
chr3R	28845000	28855000	-0.139353	no
chr3R	29315000	29325000	-0.136126	no
chr3R	29725000	29735000	-0.111474	yes
chrX	405000	415000	-0.579796	yes
chrX	1475000	1485000	-0.209565	no
chrX	2005000	2015000	-0.217771	no
chrX	2335000	2345000	-0.185141	no
chrX	2735000	2745000	-0.408018	no
chrX	4545000	4555000	-0.238868	no
chrX	5325000	5335000	-0.224623	no
chrX	8675000	8685000	-0.165077	no
chrX	9545000	9555000	-0.1478	no
chrX	9775000	9785000	-0.257293	no
chrX	13205000	13215000	-0.27615	no
chrX	14245000	14255000	-0.155775	yes
chrX	15985000	15995000	-0.123789	no
chrX	17075000	17085000	-0.154674	no
chrX	18645000	18655000	-0.186242	no
chrX	20755000	20765000	-0.519493	no

## Sheet: CP190 Depletion
chrom	start	end	diff_score	upregulated_DEG_neighbouringTAD
chr2L	1075000	1085000	-0.184617	no
chr2L	1385000	1395000	-0.299974	no
chr2L	1505000	1515000	-0.535351	no
chr2L	2455000	2465000	-0.224883	no
chr2L	3615000	3625000	-0.294405	yes
chr2L	4025000	4035000	-0.278996	yes
chr2L	6615000	6625000	-0.348659	yes
chr2L	7305000	7315000	-0.824557	yes
chr2L	8885000	8895000	-0.346871	no
chr2L	9565000	9575000	-0.238281	no
chr2L	11075000	11085000	-0.474688	no
chr2L	11515000	11525000	-0.203637	yes
chr2L	12535000	12545000	-0.176653	yes
chr2L	13905000	13915000	-0.177184	yes
chr2L	14255000	14265000	-0.177948	yes
chr2L	14495000	14505000	-0.387138	yes
chr2L	15325000	15335000	-0.269168	no
chr2L	15495000	15505000	-0.329272	no
chr2L	18145000	18155000	-0.314667	yes
chr2L	19365000	19375000	-0.402452	yes
chr2L	20335000	20345000	-0.303313	no
chr2L	21635000	21645000	-0.178381	no
chr2R	4805000	4815000	-0.373064	yes
chr2R	10535000	10545000	-0.324043	no
chr2R	11195000	11205000	-0.254134	no
chr2R	13035000	13045000	-0.236217	yes
chr2R	14425000	14435000	-0.230687	no
chr2R	14615000	14625000	-0.260445	no
chr2R	15135000	15145000	-0.249839	no
chr2R	15525000	15535000	-0.197736	no
chr2R	15675000	15685000	-0.191139	no
chr2R	16585000	16595000	-0.22294	yes
chr2R	18285000	18295000	-0.241147	no
chr2R	19655000	19665000	-0.331817	yes
chr2R	20325000	20335000	-0.216176	no
chr2R	20535000	20545000	-0.182455	yes
chr2R	22795000	22805000	-0.204658	no
chr2R	23065000	23075000	-0.386166	no
chr2R	23645000	23655000	-0.337817	yes
chr2R	24105000	24115000	-0.159384	no
chr2R	25075000	25085000	-0.336506	no
chr3L	2225000	2235000	-0.360251	yes
chr3L	2475000	2485000	-0.172709	no
chr3L	6055000	6065000	-0.407369	no
chr3L	6175000	6185000	-0.209385	no
chr3L	10215000	10225000	-0.258706	no
chr3L	11685000	11695000	-0.202137	yes
chr3L	14195000	14205000	-0.247143	no
chr3L	14555000	14565000	-0.379617	no
chr3L	15265000	15275000	-0.485537	no
chr3L	17345000	17355000	-0.401934	yes
chr3L	17555000	17565000	-0.267064	yes
chr3L	17655000	17665000	-0.268583	yes
chr3L	18165000	18175000	-0.276107	no
chr3L	20295000	20305000	-0.190018	yes
chr3L	20705000	20715000	-0.223527	yes
chr3L	21135000	21145000	-0.269367	yes
chr3L	22405000	22415000	-0.26647	no
chr3R	5125000	5135000	-0.185981	no
chr3R	6645000	6655000	-0.406179	no
chr3R	6755000	6765000	-0.575961	yes
chr3R	6905000	6915000	-0.247964	no
chr3R	9702500	9715000	-0.168014	no
chr3R	10265000	10275000	-0.224734	no
chr3R	10585000	10595000	-0.295179	no
chr3R	10675000	10685000	-0.281127	yes
chr3R	12375000	12385000	-0.178459	yes
chr3R	14035000	14045000	-0.196834	yes
chr3R	14565000	14575000	-0.417636	no
chr3R	14805000	14815000	-0.489832	no
chr3R	16255000	16265000	-0.238334	no
chr3R	16965000	16975000	-0.300903	yes
chr3R	19095000	19105000	-0.278316	yes
chr3R	19395000	19405000	-0.271954	no
chr3R	19765000	19775000	-0.319628	yes
chr3R	19925000	19935000	-0.273555	no
chr3R	21485000	21495000	-0.545925	no
chr3R	22575000	22585000	-0.159681	yes
chr3R	22785000	22795000	-0.217176	yes
chr3R	25185000	25195000	-0.262834	no
chr3R	25585000	25595000	-0.19351	yes
chr3R	25885000	25895000	-0.383762	no
chr3R	29315000	29325000	-0.274313	no
chr3R	30945000	30955000	-0.520325	yes
chr3R	31215000	31225000	-0.202308	no
chrX	405000	415000	-0.415977	no
chrX	1235000	1245000	-0.459156	no
chrX	3135000	3145000	-0.166051	no
chrX	3705000	3715000	-0.459141	no
chrX	5515000	5525000	-0.228831	no
chrX	6105000	6115000	-0.193944	no
chrX	7725000	7735000	-0.24093	yes
chrX	8675000	8685000	-0.208824	no
chrX	10475000	10485000	-0.214098	no
chrX	13415000	13425000	-0.221832	yes
chrX	16095000	16105000	-0.50934	yes
chrX	17825000	17835000	-0.201047	no
chrX	18505000	18515000	-0.318429	yes
chrX	20635000	20645000	-0.450825	no
chrX	20755000	20765000	-0.40871	no
