# Supplementary material for: CTCF, BEAF-32, and CP190 are not required for the establishment of TADs in early Drosophila embryos but have locus-specific roles
Source: Sci Adv. 2023 Feb 3;9(5):eade1085. doi: 10.1126/sciadv.ade1085 (PMC9897672; doi:10.1126/sciadv.ade1085)
Supplement: Supplementary file 2 — Tables S1 to S5 [file sciadv.ade1085_tables_s1_to_s5.zip › sciadv.ade1085_table_s5.xlsx]

## Sheet: Sheet1
Oligo ID	Sequence	Purpose
scylchrb_DNAFISH_Probe1_Fw	GTCTACGCGATTCGGGACAT	DNA FISH probe cloning
scylchrb_DNAFISH_Probe1_Rv	CTTTGCGATACATGGCCAGC	DNA FISH probe cloning
scylchrb_DNAFISH_Probe2_Fw	GAGAGTTCACGGCCAAGGAA	DNA FISH probe cloning
scylchrb_DNAFISH_Probe2_Rv	CTTCCATCCGGGGGTTTTGA	DNA FISH probe cloning
scylchrb_DNAFISH_Probe3_Fw	CTCAGTGCCTAGTGCGGAAA	DNA FISH probe cloning
scylchrb_DNAFISH_Probe3_Rv	CCTTCGTGGCCAAAAGAACG	DNA FISH probe cloning
tshtio_DNAFISH_Probe1_Fw	GAATGTGACGAGCGATTGCC	DNA FISH probe cloning
tshtio_DNAFISH_Probe1_Rv	AGATTGCAAGGGGCGATTGA	DNA FISH probe cloning
tshtio_DNAFISH_Probe2_Fw	CCAGAGAGAACGCCGACTC	DNA FISH probe cloning
tshtio_DNAFISH_Probe2_Rv	GTCTCGTTTTCGGGTGTCGT	DNA FISH probe cloning
tshtio_DNAFISH_Probe3_Fw	GACCTTCTCGACAACAGGGG	DNA FISH probe cloning
tshtio_DNAFISH_Probe3_Rv	CTGTGGCCACGACCTTTCTT	DNA FISH probe cloning
LBR_DNAFISH_Probe1_Fw	CTTGGCATCGCTTTCAGACC	DNA FISH probe cloning
LBR_DNAFISH_Probe1_Rv	GCGCTTCATTGAACTCGTCC	DNA FISH probe cloning
LBR_DNAFISH_Probe2_Fw	TCATGATGCAGGCAGTCAGC	DNA FISH probe cloning
LBR_DNAFISH_Probe2_Rv	AGCGATCACCACTTACATGCC	DNA FISH probe cloning
LBR_DNAFISH_Probe3_Fw	ACACCCAGGAAACTGTTGTACTC	DNA FISH probe cloning
LBR_DNAFISH_Probe3_Rv	GAGTGGGCACTGGATCGTATC	DNA FISH probe cloning
Promoterdel-5-HA_Fw	ttgaactcgattgacTTTCATCAGTCGGGTCAGCTC	CRISPR cloning (Homology Arms)
Promoterdel-5-HA_Rv	gctatacgaagttatCTGGGTGGAGGAACTGAGTCA	CRISPR cloning (Homology Arms)
Promoterdel-3-HA_Fw	cagttggggcactacTTTCGGTGTTCAGCACAAACTC	CRISPR cloning (Homology Arms)
Promoterdel-3-HA_Rv	ggtgtcgcccttcgcTTCTCGCAGTGTCTCATACAGC	CRISPR cloning (Homology Arms)
Insulatordel-5-HA_Fw	ttgaactcgattgacTCTTAATCCGGGTCTTCATGCTC	CRISPR cloning (Homology Arms)
Insulatordel-5-HA_Rv	gctatacgaagttatCGAAGGATTCCAGAATTTGGTACC	CRISPR cloning (Homology Arms)
Insulatordel-3-HA_Fw	cagttggggcactacTACCCTCTATCCGCATCAGCA	CRISPR cloning (Homology Arms)
Insulatordel-3-HA_Rv	ggtgtcgcccttcgcGTACTCCTCTAATGCACAATCGC	CRISPR cloning (Homology Arms)
gRNA_oligo_promoterdel-5_S	CTTCGTGGAGGAACTGAGTCAGCG	gRNA oligos
gRNA_oligo_promoterdel-5_AS	AAACCGCTGACTCAGTTCCTCCAC	gRNA oligos
gRNA_oligo_promoterdel-3_S	CTTCGCTGGTCTGCGAACTGCTTT	gRNA oligos
gRNA_oligo_promoterdel-3_AS	AAACAAAGCAGTTCGCAGACCAGC	gRNA oligos
gRNA_oligo_insulatordel-5_S	CTTCGCGGTGGACTGTCGCCTCGA	gRNA oligos
gRNA_oligo_isulatordel-5_AS	AAACTCGAGGCGACAGTCCACCGC	gRNA oligos
gRNA_oligo_insulatordel-3_S	CTTCGATGCGGATAGAGGGTAGTT	gRNA oligos
gRNA_oligo_isulatordel-3_AS	AAACAACTACCCTCTATCCGCATC	gRNA oligos
